# Supplementary material for: Single-Cell RNA Sequencing Reveals Molecular Features of Heterogeneity in the Murine Retinal Pigment Epithelium
Source: Int J Mol Sci. 2022 Sep 8;23(18):10419. doi: 10.3390/ijms231810419 (PMC9499471; doi:10.3390/ijms231810419)
Supplement: Supplementary file 1 [file ijms-23-10419-s001.zip]

Archive with 11 entries (11 files):
- Figure S1.pdf
- Figure S2.pdf
- Figure S3.pdf
- Figure S4.pdf
- Table S1.pdf
- Data S2.xlsx
- Data S3.xlsx
- Data S4.xlsx
- Data S5.xlsx
- .DS_Store
- Data S1.xlsx
