# Supplementary material for: Single-Cell RNA Sequencing Reveals Molecular Features of Heterogeneity in the Murine Retinal Pigment Epithelium
Source: Int J Mol Sci. 2022 Sep 8;23(18):10419. doi: 10.3390/ijms231810419 (PMC9499471; doi:10.3390/ijms231810419)
Supplement: Supplementary file 1 [file ijms-23-10419-s001.zip › Data S4.xlsx]

## Sheet: R1_GOEnrichment
Cluster	ID	Description	GeneRatio	BgRatio	pvalue	p.adjust	qvalue	geneID	geneSymbol	Count
Gp2	GO:0015849	organic acid transport	10/83	313/23355	1.6596e-07	0.000197127	0.000145913	20501/14412/58807/28250/53896/54208/17319/20539/102680/216739	Slc16a1/Slc6a13/Slco1c1/Slco1a4/Slc7a10/Arl6ip1/Mif/Slc7a5/Slc6a20a/Acsl6	10
Gp2	GO:0070371	ERK1 and ERK2 cascade	10/83	332/23355	2.85757e-07	0.000197127	0.000145913	16410/17319/21859/67603/12159/29811/20682/22350/12978/11475	Itgav/Mif/Timp3/Dusp6/Bmp4/Ndrg2/Sox9/Ezr/Csf1r/Acta2	10
Gp2	GO:0098656	anion transmembrane transport	11/83	427/23355	3.32371e-07	0.000197127	0.000145913	20501/17295/14412/53896/54208/17319/20539/102680/216739/19062/14607	Slc16a1/Met/Slc6a13/Slc7a10/Arl6ip1/Mif/Slc7a5/Slc6a20a/Acsl6/Inpp5k/Gip	11
Gp2	GO:0015711	organic anion transport	10/83	343/23355	3.8532e-07	0.000197127	0.000145913	20501/20535/14412/58807/28250/53896/54208/17319/20539/102680	Slc16a1/Slc4a2/Slc6a13/Slco1c1/Slco1a4/Slc7a10/Arl6ip1/Mif/Slc7a5/Slc6a20a	10
Gp2	GO:1905039	carboxylic acid transmembrane transport	7/83	134/23355	5.05e-07	0.000197127	0.000145913	20501/14412/53896/54208/20539/102680/216739	Slc16a1/Slc6a13/Slc7a10/Arl6ip1/Slc7a5/Slc6a20a/Acsl6	7
Gp2	GO:1903825	organic acid transmembrane transport	7/83	135/23355	5.31102e-07	0.000197127	0.000145913	20501/14412/53896/54208/20539/102680/216739	Slc16a1/Slc6a13/Slc7a10/Arl6ip1/Slc7a5/Slc6a20a/Acsl6	7
Gp2	GO:0046942	carboxylic acid transport	9/83	283/23355	7.44669e-07	0.000236911	0.000175361	20501/14412/58807/28250/53896/54208/17319/20539/102680	Slc16a1/Slc6a13/Slco1c1/Slco1a4/Slc7a10/Arl6ip1/Mif/Slc7a5/Slc6a20a	9
Gp2	GO:1903961	positive regulation of anion transmembrane transport	5/83	73/23355	6.23532e-06	0.00156741	0.00116019	17295/54208/17319/216739/14607	Met/Arl6ip1/Mif/Acsl6/Gip	5
Gp2	GO:0090184	positive regulation of kidney development	3/83	11/23355	6.99589e-06	0.00156741	0.00116019	12159/18121/20682	Bmp4/Nog/Sox9	3
Gp2	GO:1903959	regulation of anion transmembrane transport	6/83	130/23355	7.03821e-06	0.00156741	0.00116019	17295/54208/17319/216739/19062/14607	Met/Arl6ip1/Mif/Acsl6/Inpp5k/Gip	6
Gp2	GO:0070372	regulation of ERK1 and ERK2 cascade	8/83	312/23355	1.53404e-05	0.00310573	0.00229885	17319/21859/67603/12159/29811/22350/12978/11475	Mif/Timp3/Dusp6/Bmp4/Ndrg2/Ezr/Csf1r/Acta2	8
Gp2	GO:0003333	amino acid transmembrane transport	5/83	91/23355	1.83636e-05	0.00340798	0.00252258	14412/53896/54208/20539/102680	Slc6a13/Slc7a10/Arl6ip1/Slc7a5/Slc6a20a	5
Gp2	GO:0089718	amino acid import across plasma membrane	4/83	47/23355	2.35418e-05	0.0040329	0.00298514	14412/54208/20539/102680	Slc6a13/Arl6ip1/Slc7a5/Slc6a20a	4
Gp2	GO:0043090	amino acid import	4/83	54/23355	4.09594e-05	0.00620883	0.00459576	14412/54208/20539/102680	Slc6a13/Arl6ip1/Slc7a5/Slc6a20a	4
Gp2	GO:0043409	negative regulation of MAPK cascade	6/83	178/23355	4.18197e-05	0.00620883	0.00459576	21859/67603/12159/29811/19062/22350	Timp3/Dusp6/Bmp4/Ndrg2/Inpp5k/Ezr	6
Gp2	GO:0015718	monocarboxylic acid transport	6/83	184/23355	5.03086e-05	0.00700233	0.00518311	20501/14412/58807/28250/54208/17319	Slc16a1/Slc6a13/Slco1c1/Slco1a4/Arl6ip1/Mif	6
Gp2	GO:0032835	glomerulus development	4/83	62/23355	7.07065e-05	0.0090083	0.00666793	12828/12628/12159/18121	Col4a3/Cfh/Bmp4/Nog	4
Gp2	GO:0090190	positive regulation of branching involved in ureteric bud morphogenesis	3/83	23/23355	7.28107e-05	0.0090083	0.00666793	12159/18121/20682	Bmp4/Nog/Sox9	3
Gp2	GO:0060688	regulation of morphogenesis of a branching structure	4/83	66/23355	9.03705e-05	0.00997647	0.00738457	17295/12159/18121/20682	Met/Bmp4/Nog/Sox9	4
Gp2	GO:0051216	cartilage development	6/83	205/23355	9.14667e-05	0.00997647	0.00738457	12628/12159/18121/20682/320910/30838	Cfh/Bmp4/Nog/Sox9/Itgb8/Fbxw4	6
Gp2	GO:0090189	regulation of branching involved in ureteric bud morphogenesis	3/83	25/23355	9.40754e-05	0.00997647	0.00738457	12159/18121/20682	Bmp4/Nog/Sox9	3
Gp2	GO:1905330	regulation of morphogenesis of an epithelium	4/83	70/23355	0.000113735	0.0115131	0.00852199	17295/12159/18121/20682	Met/Bmp4/Nog/Sox9	4
Gp2	GO:0061037	negative regulation of cartilage development	3/83	30/23355	0.000163948	0.0152919	0.0113191	12159/18121/20682	Bmp4/Nog/Sox9	3
Gp2	GO:0006869	lipid transport	8/83	438/23355	0.000165717	0.0152919	0.0113191	16410/18830/58807/28250/54208/17319/216739/18738	Itgav/Pltp/Slco1c1/Slco1a4/Arl6ip1/Mif/Acsl6/Pitpna	8
Gp2	GO:0051145	smooth muscle cell differentiation	4/83	79/23355	0.00018191	0.0152919	0.0113191	12628/12159/54409/20682	Cfh/Bmp4/Ramp2/Sox9	4
Gp2	GO:0070373	negative regulation of ERK1 and ERK2 cascade	4/83	79/23355	0.00018191	0.0152919	0.0113191	21859/67603/29811/22350	Timp3/Dusp6/Ndrg2/Ezr	4
Gp2	GO:0003407	neural retina development	4/83	81/23355	0.000200349	0.0152919	0.0113191	12628/12215/20682/19881	Cfh/Bsg/Sox9/Rom1	4
Gp2	GO:0072006	nephron development	5/83	151/23355	0.000204582	0.0152919	0.0113191	12828/12628/12159/18121/20682	Col4a3/Cfh/Bmp4/Nog/Sox9	5
Gp2	GO:0060740	prostate gland epithelium morphogenesis	3/83	33/23355	0.000218633	0.0152919	0.0113191	12159/18121/20682	Bmp4/Nog/Sox9	3
Gp2	GO:0042063	gliogenesis	7/83	343/23355	0.000221214	0.0152919	0.0113191	12159/103743/18121/20682/70083/12978/225908	Bmp4/Tmem98/Nog/Sox9/Metrn/Csf1r/Myrf	7
Gp2	GO:0008643	carbohydrate transport	5/83	154/23355	0.000224157	0.0152919	0.0113191	17295/17319/19062/14607/22350	Met/Mif/Inpp5k/Gip/Ezr	5
Gp2	GO:0022612	gland morphogenesis	5/83	154/23355	0.000224157	0.0152919	0.0113191	20348/17295/12159/18121/20682	Sema3c/Met/Bmp4/Nog/Sox9	5
Gp2	GO:0048593	camera-type eye morphogenesis	5/83	155/23355	0.000230988	0.0152919	0.0113191	12628/12159/20682/12837/19881	Cfh/Bmp4/Sox9/Col8a1/Rom1	5
Gp2	GO:0060512	prostate gland morphogenesis	3/83	34/23355	0.000239178	0.0152919	0.0113191	12159/18121/20682	Bmp4/Nog/Sox9	3
Gp2	GO:0034764	positive regulation of transmembrane transport	6/83	247/23355	0.000251814	0.0152919	0.0113191	17295/54208/17319/12159/216739/14607	Met/Arl6ip1/Mif/Bmp4/Acsl6/Gip	6
Gp2	GO:0034767	positive regulation of ion transmembrane transport	6/83	247/23355	0.000251814	0.0152919	0.0113191	17295/54208/17319/12159/216739/14607	Met/Arl6ip1/Mif/Bmp4/Acsl6/Gip	6
Gp2	GO:0045686	negative regulation of glial cell differentiation	3/83	35/23355	0.000260931	0.0152919	0.0113191	12159/103743/18121	Bmp4/Tmem98/Nog	3
Gp2	GO:0090183	regulation of kidney development	3/83	35/23355	0.000260931	0.0152919	0.0113191	12159/18121/20682	Bmp4/Nog/Sox9	3
Gp2	GO:0010827	regulation of glucose transmembrane transport	4/83	89/23355	0.000287758	0.0162869	0.0120555	17295/17319/19062/14607	Met/Mif/Inpp5k/Gip	4
Gp2	GO:0010001	glial cell differentiation	6/83	255/23355	0.000298682	0.0162869	0.0120555	12159/103743/18121/20682/70083/225908	Bmp4/Tmem98/Nog/Sox9/Metrn/Myrf	6
Gp2	GO:0006865	amino acid transport	5/83	164/23355	0.000299849	0.0162869	0.0120555	14412/53896/54208/20539/102680	Slc6a13/Slc7a10/Arl6ip1/Slc7a5/Slc6a20a	5
Gp2	GO:0010876	lipid localization	8/83	488/23355	0.00034339	0.0178303	0.013198	16410/18830/58807/28250/54208/17319/216739/18738	Itgav/Pltp/Slco1c1/Slco1a4/Arl6ip1/Mif/Acsl6/Pitpna	8
Gp2	GO:0032368	regulation of lipid transport	5/83	169/23355	0.000344277	0.0178303	0.013198	16410/18830/54208/17319/216739	Itgav/Pltp/Arl6ip1/Mif/Acsl6	5
Gp2	GO:1905332	positive regulation of morphogenesis of an epithelium	3/83	39/23355	0.000360634	0.018253	0.0135108	12159/18121/20682	Bmp4/Nog/Sox9	3
Gp2	GO:0060219	camera-type eye photoreceptor cell differentiation	3/83	40/23355	0.000388878	0.0185081	0.0136997	12628/20682/19881	Cfh/Sox9/Rom1	3
Gp2	GO:0071634	regulation of transforming growth factor beta production	3/83	40/23355	0.000388878	0.0185081	0.0136997	16410/17295/320910	Itgav/Met/Itgb8	3
Gp2	GO:0098739	import across plasma membrane	5/83	175/23355	0.000403976	0.0185081	0.0136997	14412/54208/20539/102680/216739	Slc6a13/Arl6ip1/Slc7a5/Slc6a20a/Acsl6	5
Gp2	GO:0035107	appendage morphogenesis	5/83	176/23355	0.00041464	0.0185081	0.0136997	20348/12159/18121/20682/30838	Sema3c/Bmp4/Nog/Sox9/Fbxw4	5
Gp2	GO:0035108	limb morphogenesis	5/83	176/23355	0.00041464	0.0185081	0.0136997	20348/12159/18121/20682/30838	Sema3c/Bmp4/Nog/Sox9/Fbxw4	5
Gp2	GO:0031016	pancreas development	4/83	98/23355	0.00041554	0.0185081	0.0136997	17295/12159/14607/20682	Met/Bmp4/Gip/Sox9	4
Gp2	GO:0071604	transforming growth factor beta production	3/83	42/23355	0.000449547	0.0192527	0.0142508	16410/17295/320910	Itgav/Met/Itgb8	3
Gp2	GO:2000193	positive regulation of fatty acid transport	3/83	42/23355	0.000449547	0.0192527	0.0142508	54208/17319/216739	Arl6ip1/Mif/Acsl6	3
Gp2	GO:0061448	connective tissue development	6/83	282/23355	0.000509315	0.0194923	0.0144281	12628/12159/18121/20682/320910/30838	Cfh/Bmp4/Nog/Sox9/Itgb8/Fbxw4	6
Gp2	GO:0015804	neutral amino acid transport	3/83	44/23355	0.000515977	0.0194923	0.0144281	53896/20539/102680	Slc7a10/Slc7a5/Slc6a20a	3
Gp2	GO:0001657	ureteric bud development	4/83	104/23355	0.000520482	0.0194923	0.0144281	12359/12159/18121/20682	Cat/Bmp4/Nog/Sox9	4
Gp2	GO:0072163	mesonephric epithelium development	4/83	104/23355	0.000520482	0.0194923	0.0144281	12359/12159/18121/20682	Cat/Bmp4/Nog/Sox9	4
Gp2	GO:0072164	mesonephric tubule development	4/83	104/23355	0.000520482	0.0194923	0.0144281	12359/12159/18121/20682	Cat/Bmp4/Nog/Sox9	4
Gp2	GO:0048592	eye morphogenesis	5/83	186/23355	0.000533357	0.0194923	0.0144281	12628/12159/20682/12837/19881	Cfh/Bmp4/Sox9/Col8a1/Rom1	5
Gp2	GO:0032370	positive regulation of lipid transport	4/83	105/23355	0.000539643	0.0194923	0.0144281	18830/54208/17319/216739	Pltp/Arl6ip1/Mif/Acsl6	4
Gp2	GO:0003149	membranous septum morphogenesis	2/83	10/23355	0.000551223	0.0194923	0.0144281	12159/18121	Bmp4/Nog	2
Gp2	GO:0060513	prostatic bud formation	2/83	10/23355	0.000551223	0.0194923	0.0144281	12159/18121	Bmp4/Nog	2
Gp2	GO:0061626	pharyngeal arch artery morphogenesis	2/83	10/23355	0.000551223	0.0194923	0.0144281	12159/18121	Bmp4/Nog	2
Gp2	GO:0010464	regulation of mesenchymal cell proliferation	3/83	45/23355	0.000551421	0.0194923	0.0144281	12159/20682/30838	Bmp4/Sox9/Fbxw4	3
Gp2	GO:0001823	mesonephros development	4/83	107/23355	0.000579461	0.0201634	0.0149249	12359/12159/18121/20682	Cat/Bmp4/Nog/Sox9	4
Gp2	GO:0003197	endocardial cushion development	3/83	48/23355	0.000666983	0.0220133	0.0162942	12159/18121/20682	Bmp4/Nog/Sox9	3
Gp2	GO:0036363	transforming growth factor beta activation	2/83	11/23355	0.000672162	0.0220133	0.0162942	16410/320910	Itgav/Itgb8	2
Gp2	GO:0060174	limb bud formation	2/83	11/23355	0.000672162	0.0220133	0.0162942	20348/20682	Sema3c/Sox9	2
Gp2	GO:0061309	cardiac neural crest cell development involved in outflow tract morphogenesis	2/83	11/23355	0.000672162	0.0220133	0.0162942	20348/12159	Sema3c/Bmp4	2
Gp2	GO:1904659	glucose transmembrane transport	4/83	114/23355	0.000735306	0.0234998	0.0173945	17295/17319/19062/14607	Met/Mif/Inpp5k/Gip	4
Gp2	GO:1905952	regulation of lipid localization	5/83	201/23355	0.000757199	0.0234998	0.0173945	16410/18830/54208/17319/216739	Itgav/Pltp/Arl6ip1/Mif/Acsl6	5
Gp2	GO:0008645	hexose transmembrane transport	4/83	115/23355	0.000759761	0.0234998	0.0173945	17295/17319/19062/14607	Met/Mif/Inpp5k/Gip	4
Gp2	GO:0048709	oligodendrocyte differentiation	4/83	115/23355	0.000759761	0.0234998	0.0173945	12159/103743/20682/225908	Bmp4/Tmem98/Sox9/Myrf	4
Gp2	GO:0014014	negative regulation of gliogenesis	3/83	51/23355	0.000796936	0.0235361	0.0174214	12159/103743/18121	Bmp4/Tmem98/Nog	3
Gp2	GO:0060433	bronchus development	2/83	12/23355	0.000804734	0.0235361	0.0174214	12159/20682	Bmp4/Sox9	2
Gp2	GO:0060502	epithelial cell proliferation involved in lung morphogenesis	2/83	12/23355	0.000804734	0.0235361	0.0174214	12159/20682	Bmp4/Sox9	2
Gp2	GO:0015749	monosaccharide transmembrane transport	4/83	117/23355	0.000810386	0.0235361	0.0174214	17295/17319/19062/14607	Met/Mif/Inpp5k/Gip	4
Gp2	GO:0048736	appendage development	5/83	205/23355	0.00082724	0.0235361	0.0174214	20348/12159/18121/20682/30838	Sema3c/Bmp4/Nog/Sox9/Fbxw4	5
Gp2	GO:0060173	limb development	5/83	205/23355	0.00082724	0.0235361	0.0174214	20348/12159/18121/20682/30838	Sema3c/Bmp4/Nog/Sox9/Fbxw4	5
Gp2	GO:0034219	carbohydrate transmembrane transport	4/83	118/23355	0.000836571	0.0235361	0.0174214	17295/17319/19062/14607	Met/Mif/Inpp5k/Gip	4
Gp2	GO:0043491	protein kinase B signaling	5/83	206/23355	0.000845481	0.0235361	0.0174214	14066/17295/19062/20682/15519	F3/Met/Inpp5k/Sox9/Hsp90aa1	5
Gp2	GO:0010828	positive regulation of glucose transmembrane transport	3/83	53/23355	0.000891903	0.0242228	0.0179296	17295/17319/14607	Met/Mif/Gip	3
Gp2	GO:0030850	prostate gland development	3/83	53/23355	0.000891903	0.0242228	0.0179296	12159/18121/20682	Bmp4/Nog/Sox9	3
Gp2	GO:0090596	sensory organ morphogenesis	6/83	315/23355	0.000906916	0.0243117	0.0179955	12628/12159/18121/20682/12837/19881	Cfh/Bmp4/Nog/Sox9/Col8a1/Rom1	6
Gp2	GO:0035272	exocrine system development	3/83	54/23355	0.000941958	0.0243117	0.0179955	20348/17295/20682	Sema3c/Met/Sox9	3
Gp2	GO:0060272	embryonic skeletal joint morphogenesis	2/83	13/23355	0.000948856	0.0243117	0.0179955	12159/18121	Bmp4/Nog	2
Gp2	GO:0060601	lateral sprouting from an epithelium	2/83	13/23355	0.000948856	0.0243117	0.0179955	12159/18121	Bmp4/Nog	2
Gp2	GO:0001667	ameboidal-type cell migration	7/83	439/23355	0.000960678	0.0243117	0.0179955	16410/20348/17295/12215/12159/20682/11475	Itgav/Sema3c/Met/Bsg/Bmp4/Sox9/Acta2	7
Gp2	GO:0045860	positive regulation of protein kinase activity	7/83	439/23355	0.000960678	0.0243117	0.0179955	11553/17295/17319/12159/22248/15519/12978	Adra2c/Met/Mif/Bmp4/Unc119/Hsp90aa1/Csf1r	7
Gp2	GO:0032892	positive regulation of organic acid transport	3/83	55/23355	0.00099376	0.0244621	0.0181068	54208/17319/216739	Arl6ip1/Mif/Acsl6	3
Gp2	GO:1902475	L-alpha-amino acid transmembrane transport	3/83	55/23355	0.00099376	0.0244621	0.0181068	54208/20539/102680	Arl6ip1/Slc7a5/Slc6a20a	3
Gp2	GO:0001822	kidney development	6/83	321/23355	0.000999572	0.0244621	0.0181068	12828/12628/12359/12159/18121/20682	Col4a3/Cfh/Cat/Bmp4/Nog/Sox9	6
Gp2	GO:0090101	negative regulation of transmembrane receptor protein serine/threonine kinase signaling pathway	4/83	125/23355	0.00103685	0.0250985	0.0185779	18121/278507/246154/50766	Nog/Wfikkn2/Vasn/Crim1	4
Gp2	GO:0003158	endothelium development	4/83	127/23355	0.00109975	0.0256209	0.0189645	17295/12215/12159/22350	Met/Bsg/Bmp4/Ezr	4
Gp2	GO:0010463	mesenchymal cell proliferation	3/83	57/23355	0.0011027	0.0256209	0.0189645	12159/20682/30838	Bmp4/Sox9/Fbxw4	3
Gp2	GO:0061308	cardiac neural crest cell development involved in heart development	2/83	14/23355	0.00110445	0.0256209	0.0189645	20348/12159	Sema3c/Bmp4	2
Gp2	GO:0071294	cellular response to zinc ion	2/83	14/23355	0.00110445	0.0256209	0.0189645	17750/17748	Mt2/Mt1	2
Gp2	GO:1905954	positive regulation of lipid localization	4/83	128/23355	0.00113219	0.0259936	0.0192404	18830/54208/17319/216739	Pltp/Arl6ip1/Mif/Acsl6	4
Gp2	GO:0072577	endothelial cell apoptotic process	3/83	58/23355	0.00115988	0.0263577	0.0195099	12828/12159/54409	Col4a3/Bmp4/Ramp2	3
Gp2	GO:0050920	regulation of chemotaxis	5/83	224/23355	0.00122789	0.0271436	0.0200916	20348/17295/17319/27226/12978	Sema3c/Met/Mif/Pla2g7/Csf1r	5
Gp2	GO:0061138	morphogenesis of a branching epithelium	5/83	225/23355	0.00125234	0.0271436	0.0200916	20348/17295/12159/18121/20682	Sema3c/Met/Bmp4/Nog/Sox9	5
Gp2	GO:0072001	renal system development	6/83	336/23355	0.00126318	0.0271436	0.0200916	12828/12628/12359/12159/18121/20682	Col4a3/Cfh/Cat/Bmp4/Nog/Sox9	6
Gp2	GO:0019755	one-carbon compound transport	2/83	15/23355	0.00127142	0.0271436	0.0200916	23831/76459	Car14/Car12	2
Gp2	GO:0061307	cardiac neural crest cell differentiation involved in heart development	2/83	15/23355	0.00127142	0.0271436	0.0200916	20348/12159	Sema3c/Bmp4	2
Gp2	GO:0071280	cellular response to copper ion	2/83	15/23355	0.00127142	0.0271436	0.0200916	17750/17748	Mt2/Mt1	2
Gp2	GO:0001754	eye photoreceptor cell differentiation	3/83	60/23355	0.00127978	0.0271436	0.0200916	12628/20682/19881	Cfh/Sox9/Rom1	3
Gp2	GO:2000027	regulation of animal organ morphogenesis	4/83	133/23355	0.00130449	0.0274066	0.0202863	17295/12159/18121/20682	Met/Bmp4/Nog/Sox9	4
Gp2	GO:0015807	L-amino acid transport	3/83	61/23355	0.00134255	0.0279426	0.020683	54208/20539/102680	Arl6ip1/Slc7a5/Slc6a20a	3
Gp2	GO:0048762	mesenchymal cell differentiation	5/83	232/23355	0.0014337	0.0290856	0.0215291	20348/12159/18121/20682/246154	Sema3c/Bmp4/Nog/Sox9/Vasn	5
Gp2	GO:0015669	gas transport	2/83	16/23355	0.00144971	0.0290856	0.0215291	23831/76459	Car14/Car12	2
Gp2	GO:0048715	negative regulation of oligodendrocyte differentiation	2/83	16/23355	0.00144971	0.0290856	0.0215291	12159/103743	Bmp4/Tmem98	2
Gp2	GO:0072498	embryonic skeletal joint development	2/83	16/23355	0.00144971	0.0290856	0.0215291	12159/18121	Bmp4/Nog	2
Gp2	GO:0001658	branching involved in ureteric bud morphogenesis	3/83	64/23355	0.00154236	0.0303967	0.0224996	12159/18121/20682	Bmp4/Nog/Sox9	3
Gp2	GO:0031018	endocrine pancreas development	3/83	64/23355	0.00154236	0.0303967	0.0224996	12159/14607/20682	Bmp4/Gip/Sox9	3
Gp2	GO:0006644	phospholipid metabolic process	6/83	353/23355	0.00162303	0.0309367	0.0228993	15360/117150/216739/19062/27226/12978	Hmgcs2/Pip4k2c/Acsl6/Inpp5k/Pla2g7/Csf1r	6
Gp2	GO:0003159	morphogenesis of an endothelium	2/83	17/23355	0.00163922	0.0309367	0.0228993	12215/12159	Bsg/Bmp4	2
Gp2	GO:0060973	cell migration involved in heart development	2/83	17/23355	0.00163922	0.0309367	0.0228993	20348/12159	Sema3c/Bmp4	2
Gp2	GO:0061154	endothelial tube morphogenesis	2/83	17/23355	0.00163922	0.0309367	0.0228993	12215/12159	Bsg/Bmp4	2
Gp2	GO:1902894	negative regulation of pri-miRNA transcription by RNA polymerase II	2/83	17/23355	0.00163922	0.0309367	0.0228993	12159/20682	Bmp4/Sox9	2
Gp2	GO:0007409	axonogenesis	7/83	483/23355	0.00166235	0.0311097	0.0230273	20348/12215/18738/18121/15519/70083/12978	Sema3c/Bsg/Pitpna/Nog/Hsp90aa1/Metrn/Csf1r	7
Gp2	GO:0045668	negative regulation of osteoblast differentiation	3/83	67/23355	0.00175988	0.0322629	0.0238809	18121/20682/50766	Nog/Sox9/Crim1	3
Gp2	GO:0001763	morphogenesis of a branching structure	5/83	244/23355	0.00178872	0.0322629	0.0238809	20348/17295/12159/18121/20682	Sema3c/Met/Bmp4/Nog/Sox9	5
Gp2	GO:0060425	lung morphogenesis	3/83	68/23355	0.00183642	0.0322629	0.0238809	12159/18121/20682	Bmp4/Nog/Sox9	3
Gp2	GO:2000191	regulation of fatty acid transport	3/83	68/23355	0.00183642	0.0322629	0.0238809	54208/17319/216739	Arl6ip1/Mif/Acsl6	3
Gp2	GO:0072073	kidney epithelium development	4/83	146/23355	0.00183692	0.0322629	0.0238809	12359/12159/18121/20682	Cat/Bmp4/Nog/Sox9	4
Gp2	GO:0043252	sodium-independent organic anion transport	2/83	18/23355	0.00183987	0.0322629	0.0238809	58807/28250	Slco1c1/Slco1a4	2
Gp2	GO:0060572	morphogenesis of an epithelial bud	2/83	18/23355	0.00183987	0.0322629	0.0238809	12159/18121	Bmp4/Nog	2
Gp2	GO:0072077	renal vesicle morphogenesis	2/83	18/23355	0.00183987	0.0322629	0.0238809	12159/20682	Bmp4/Sox9	2
Gp2	GO:0001837	epithelial to mesenchymal transition	4/83	147/23355	0.00188325	0.0327657	0.0242531	12159/18121/20682/246154	Bmp4/Nog/Sox9/Vasn	4
Gp2	GO:0090092	regulation of transmembrane receptor protein serine/threonine kinase signaling pathway	5/83	250/23355	0.00198861	0.0336334	0.0248954	12159/18121/278507/246154/50766	Bmp4/Nog/Wfikkn2/Vasn/Crim1	5
Gp2	GO:0061035	regulation of cartilage development	3/83	70/23355	0.00199566	0.0336334	0.0248954	12159/18121/20682	Bmp4/Nog/Sox9	3
Gp2	GO:0035270	endocrine system development	4/83	150/23355	0.00202711	0.0336334	0.0248954	12159/18121/14607/20682	Bmp4/Nog/Gip/Sox9	4
Gp2	GO:0010801	negative regulation of peptidyl-threonine phosphorylation	2/83	19/23355	0.00205159	0.0336334	0.0248954	17295/19062	Met/Inpp5k	2
Gp2	GO:0060221	retinal rod cell differentiation	2/83	19/23355	0.00205159	0.0336334	0.0248954	12628/20682	Cfh/Sox9	2
Gp2	GO:0071786	endoplasmic reticulum tubular network organization	2/83	19/23355	0.00205159	0.0336334	0.0248954	54208/20168	Arl6ip1/Rtn3	2
Gp2	GO:1901570	fatty acid derivative biosynthetic process	2/83	19/23355	0.00205159	0.0336334	0.0248954	15360/216739	Hmgcs2/Acsl6	2
Gp2	GO:0042733	embryonic digit morphogenesis	3/83	71/23355	0.0020784	0.0336334	0.0248954	12159/18121/30838	Bmp4/Nog/Fbxw4	3
Gp2	GO:0060675	ureteric bud morphogenesis	3/83	71/23355	0.0020784	0.0336334	0.0248954	12159/18121/20682	Bmp4/Nog/Sox9	3
Gp2	GO:0046486	glycerolipid metabolic process	6/83	371/23355	0.00208415	0.0336334	0.0248954	12359/117150/216739/19062/27226/12978	Cat/Pip4k2c/Acsl6/Inpp5k/Pla2g7/Csf1r	6
Gp2	GO:0043407	negative regulation of MAP kinase activity	3/83	72/23355	0.00216324	0.034411	0.025471	67603/12159/19062	Dusp6/Bmp4/Inpp5k	3
Gp2	GO:0072171	mesonephric tubule morphogenesis	3/83	72/23355	0.00216324	0.034411	0.025471	12159/18121/20682	Bmp4/Nog/Sox9	3
Gp2	GO:0045667	regulation of osteoblast differentiation	4/83	154/23355	0.0022305	0.0345938	0.0256062	12159/18121/20682/50766	Bmp4/Nog/Sox9/Crim1	4
Gp2	GO:0003180	aortic valve morphogenesis	2/83	20/23355	0.0022743	0.0345938	0.0256062	12159/20682	Bmp4/Sox9	2
Gp2	GO:0072079	nephron tubule formation	2/83	20/23355	0.0022743	0.0345938	0.0256062	18121/20682	Nog/Sox9	2
Gp2	GO:0072087	renal vesicle development	2/83	20/23355	0.0022743	0.0345938	0.0256062	12159/20682	Bmp4/Sox9	2
Gp2	GO:0072189	ureter development	2/83	20/23355	0.0022743	0.0345938	0.0256062	12159/20682	Bmp4/Sox9	2
Gp2	GO:2000136	regulation of cell proliferation involved in heart morphogenesis	2/83	20/23355	0.0022743	0.0345938	0.0256062	12159/20682	Bmp4/Sox9	2
Gp2	GO:0010634	positive regulation of epithelial cell migration	4/83	155/23355	0.00228347	0.0345938	0.0256062	17295/12215/12159/20682	Met/Bsg/Bmp4/Sox9	4
Gp2	GO:0001655	urogenital system development	6/83	379/23355	0.00231829	0.0346499	0.0256478	12828/12628/12359/12159/18121/20682	Col4a3/Cfh/Cat/Bmp4/Nog/Sox9	6
Gp2	GO:0043010	camera-type eye development	6/83	379/23355	0.00231829	0.0346499	0.0256478	12628/12215/12159/20682/12837/19881	Cfh/Bsg/Bmp4/Sox9/Col8a1/Rom1	6
Gp2	GO:0007492	endoderm development	3/83	74/23355	0.00233933	0.0347312	0.025708	16410/12159/18121	Itgav/Bmp4/Nog	3
Gp2	GO:0007178	transmembrane receptor protein serine/threonine kinase signaling pathway	6/83	381/23355	0.00237981	0.0348878	0.0258239	12159/18121/278507/320910/246154/50766	Bmp4/Nog/Wfikkn2/Itgb8/Vasn/Crim1	6
Gp2	GO:0050714	positive regulation of protein secretion	4/83	157/23355	0.00239199	0.0348878	0.0258239	12215/245049/14607/22350	Bsg/Myrip/Gip/Ezr	4
Gp2	GO:0098657	import into cell	5/83	261/23355	0.00239687	0.0348878	0.0258239	14412/54208/20539/102680/216739	Slc6a13/Arl6ip1/Slc7a5/Slc6a20a/Acsl6	5
Gp2	GO:0061323	cell proliferation involved in heart morphogenesis	2/83	21/23355	0.00250791	0.036267	0.0268448	12159/20682	Bmp4/Sox9	2
Gp2	GO:0050768	negative regulation of neurogenesis	4/83	160/23355	0.00256137	0.0368011	0.0272401	20348/12159/103743/18121	Sema3c/Bmp4/Tmem98/Nog	4
Gp2	GO:0007601	visual perception	4/83	161/23355	0.00261961	0.0373966	0.0276809	12628/20132/22248/19881	Cfh/Rrh/Unc119/Rom1	4
Gp2	GO:0060438	trachea development	2/83	22/23355	0.00275235	0.0385503	0.0285348	12159/20682	Bmp4/Sox9	2
Gp2	GO:0060602	branch elongation of an epithelium	2/83	22/23355	0.00275235	0.0385503	0.0285348	12159/20682	Bmp4/Sox9	2
Gp2	GO:0072273	metanephric nephron morphogenesis	2/83	22/23355	0.00275235	0.0385503	0.0285348	12159/20682	Bmp4/Sox9	2
Gp2	GO:0033135	regulation of peptidyl-serine phosphorylation	4/83	164/23355	0.00279979	0.0387275	0.028666	17295/17319/19062/15519	Met/Mif/Inpp5k/Hsp90aa1	4
Gp2	GO:0051961	negative regulation of nervous system development	4/83	164/23355	0.00279979	0.0387275	0.028666	20348/12159/103743/18121	Sema3c/Bmp4/Tmem98/Nog	4
Gp2	GO:0050953	sensory perception of light stimulus	4/83	165/23355	0.00286169	0.0393393	0.0291189	12628/20132/22248/19881	Cfh/Rrh/Unc119/Rom1	4
Gp2	GO:0072078	nephron tubule morphogenesis	3/83	80/23355	0.00291999	0.0398946	0.0295299	12159/18121/20682	Bmp4/Nog/Sox9	3
Gp2	GO:0032331	negative regulation of chondrocyte differentiation	2/83	23/23355	0.00300755	0.0408229	0.030217	12159/20682	Bmp4/Sox9	2
Gp2	GO:0060042	retina morphogenesis in camera-type eye	3/83	81/23355	0.00302459	0.0408229	0.030217	12628/20682/19881	Cfh/Sox9/Rom1	3
Gp2	GO:0051017	actin filament bundle assembly	4/83	169/23355	0.00311866	0.0417593	0.0309101	17295/19062/207495/22350	Met/Inpp5k/Baiap2l2/Ezr	4
Gp2	GO:0072088	nephron epithelium morphogenesis	3/83	82/23355	0.00313148	0.0417593	0.0309101	12159/18121/20682	Bmp4/Nog/Sox9	3
Gp2	GO:0048015	phosphatidylinositol-mediated signaling	4/83	170/23355	0.00318529	0.042224	0.0312542	12359/20682/22350/12978	Cat/Sox9/Ezr/Csf1r	4
Gp2	GO:0030903	notochord development	2/83	24/23355	0.00327342	0.0431355	0.0319288	18121/20682	Nog/Sox9	2
Gp2	GO:0061572	actin filament bundle organization	4/83	172/23355	0.00332144	0.0431515	0.0319407	17295/19062/207495/22350	Met/Inpp5k/Baiap2l2/Ezr	4
Gp2	GO:0042326	negative regulation of phosphorylation	6/83	408/23355	0.0033365	0.0431515	0.0319407	17295/67603/117150/12159/19062/18121	Met/Dusp6/Pip4k2c/Bmp4/Inpp5k/Nog	6
Gp2	GO:0003151	outflow tract morphogenesis	3/83	84/23355	0.00335214	0.0431515	0.0319407	20348/12159/18121	Sema3c/Bmp4/Nog	3
Gp2	GO:0072028	nephron morphogenesis	3/83	84/23355	0.00335214	0.0431515	0.0319407	12159/18121/20682	Bmp4/Nog/Sox9	3
Gp2	GO:0048017	inositol lipid-mediated signaling	4/83	173/23355	0.00339099	0.0433392	0.0320796	12359/20682/22350/12978	Cat/Sox9/Ezr/Csf1r	4
Gp2	GO:0042692	muscle cell differentiation	6/83	410/23355	0.00341731	0.0433392	0.0320796	12628/17295/12159/278507/54409/20682	Cfh/Met/Bmp4/Wfikkn2/Ramp2/Sox9	6
Gp2	GO:0032970	regulation of actin filament-based process	6/83	411/23355	0.00345825	0.0433392	0.0320796	17295/246710/19062/207495/12978/11475	Met/Rhobtb2/Inpp5k/Baiap2l2/Csf1r/Acta2	6
Gp2	GO:0046530	photoreceptor cell differentiation	3/83	85/23355	0.00346595	0.0433392	0.0320796	12628/20682/19881	Cfh/Sox9/Rom1	3
Gp2	GO:0051896	regulation of protein kinase B signaling	4/83	175/23355	0.00353304	0.0433392	0.0320796	14066/17295/19062/15519	F3/Met/Inpp5k/Hsp90aa1	4
Gp2	GO:0003176	aortic valve development	2/83	25/23355	0.00354988	0.0433392	0.0320796	12159/20682	Bmp4/Sox9	2
Gp2	GO:0034368	protein-lipid complex remodeling	2/83	25/23355	0.00354988	0.0433392	0.0320796	18830/27226	Pltp/Pla2g7	2
Gp2	GO:0034369	plasma lipoprotein particle remodeling	2/83	25/23355	0.00354988	0.0433392	0.0320796	18830/27226	Pltp/Pla2g7	2
Gp2	GO:0046688	response to copper ion	2/83	25/23355	0.00354988	0.0433392	0.0320796	17750/17748	Mt2/Mt1	2
Gp2	GO:0060411	cardiac septum morphogenesis	3/83	86/23355	0.00358211	0.0433392	0.0320796	20348/12159/18121	Sema3c/Bmp4/Nog	3
Gp2	GO:0061333	renal tubule morphogenesis	3/83	86/23355	0.00358211	0.0433392	0.0320796	12159/18121/20682	Bmp4/Nog/Sox9	3
Gp2	GO:0043405	regulation of MAP kinase activity	5/83	287/23355	0.00360025	0.0433392	0.0320796	17295/17319/67603/12159/19062	Met/Mif/Dusp6/Bmp4/Inpp5k	5
Gp2	GO:0060485	mesenchyme development	5/83	288/23355	0.00365381	0.0437475	0.0323818	20348/12159/18121/20682/246154	Sema3c/Bmp4/Nog/Sox9/Vasn	5
Gp2	GO:0014032	neural crest cell development	3/83	87/23355	0.00370062	0.0439233	0.0325119	20348/12159/20682	Sema3c/Bmp4/Sox9	3
Gp2	GO:0090287	regulation of cellular response to growth factor stimulus	5/83	289/23355	0.00370794	0.0439233	0.0325119	12159/18121/278507/246154/50766	Bmp4/Nog/Wfikkn2/Vasn/Crim1	5
Gp2	GO:0060041	retina development in camera-type eye	4/83	178/23355	0.00375362	0.0442292	0.0327384	12628/12215/20682/19881	Cfh/Bsg/Sox9/Rom1	4
Gp2	GO:0007263	nitric oxide mediated signal transduction	2/83	26/23355	0.00383687	0.0449721	0.0332883	17750/17748	Mt2/Mt1	2
Gp2	GO:0052547	regulation of peptidase activity	6/83	422/23355	0.00393318	0.0458597	0.0339452	12828/14066/54208/21859/319433/278507	Col4a3/F3/Arl6ip1/Timp3/Serpine3/Wfikkn2	6
Gp2	GO:0006816	calcium ion transport	6/83	423/23355	0.00397864	0.0460084	0.0340554	16410/14681/12159/214111/19062/54409	Itgav/Gnao1/Bmp4/Slc24a1/Inpp5k/Ramp2	6
Gp2	GO:0006790	sulfur compound metabolic process	5/83	294/23355	0.00398726	0.0460084	0.0340554	15360/625249/14858/216739/246277	Hmgcs2/Gpx4/Gsta2/Acsl6/Csad	5
Gp2	GO:0032890	regulation of organic acid transport	3/83	90/23355	0.00407045	0.0461398	0.0341526	54208/17319/216739	Arl6ip1/Mif/Acsl6	3
Gp2	GO:0003338	metanephros morphogenesis	2/83	27/23355	0.00413429	0.0461398	0.0341526	12159/20682	Bmp4/Sox9	2
Gp2	GO:0015721	bile acid and bile salt transport	2/83	27/23355	0.00413429	0.0461398	0.0341526	58807/28250	Slco1c1/Slco1a4	2
Gp2	GO:0034367	protein-containing complex remodeling	2/83	27/23355	0.00413429	0.0461398	0.0341526	18830/27226	Pltp/Pla2g7	2
Gp2	GO:0048261	negative regulation of receptor-mediated endocytosis	2/83	27/23355	0.00413429	0.0461398	0.0341526	16410/22248	Itgav/Unc119	2
Gp2	GO:0071276	cellular response to cadmium ion	2/83	27/23355	0.00413429	0.0461398	0.0341526	17750/17748	Mt2/Mt1	2
Gp2	GO:0001654	eye development	6/83	427/23355	0.00416439	0.0461398	0.0341526	12628/12215/12159/20682/12837/19881	Cfh/Bsg/Bmp4/Sox9/Col8a1/Rom1	6
Gp2	GO:0071900	regulation of protein serine/threonine kinase activity	6/83	427/23355	0.00416439	0.0461398	0.0341526	17295/17319/67603/12159/19062/12978	Met/Mif/Dusp6/Bmp4/Inpp5k/Csf1r	6
Gp2	GO:0050708	regulation of protein secretion	5/83	299/23355	0.00428136	0.046931	0.0347382	20501/12215/245049/14607/22350	Slc16a1/Bsg/Myrip/Gip/Ezr	5
Gp2	GO:0150063	visual system development	6/83	430/23355	0.00430787	0.046931	0.0347382	12628/12215/12159/20682/12837/19881	Cfh/Bsg/Bmp4/Sox9/Col8a1/Rom1	6
Gp2	GO:0014031	mesenchymal cell development	3/83	92/23355	0.00432905	0.046931	0.0347382	20348/12159/20682	Sema3c/Bmp4/Sox9	3
Gp2	GO:0002793	positive regulation of peptide secretion	4/83	186/23355	0.00438719	0.046931	0.0347382	12215/245049/14607/22350	Bsg/Myrip/Gip/Ezr	4
Gp2	GO:0006882	cellular zinc ion homeostasis	2/83	28/23355	0.00444209	0.046931	0.0347382	17750/17748	Mt2/Mt1	2
Gp2	GO:0048745	smooth muscle tissue development	2/83	28/23355	0.00444209	0.046931	0.0347382	12159/20682	Bmp4/Sox9	2
Gp2	GO:0060037	pharyngeal system development	2/83	28/23355	0.00444209	0.046931	0.0347382	12159/18121	Bmp4/Nog	2
Gp2	GO:0060445	branching involved in salivary gland morphogenesis	2/83	28/23355	0.00444209	0.046931	0.0347382	20348/17295	Sema3c/Met	2
Gp2	GO:0048864	stem cell development	3/83	93/23355	0.004462	0.046931	0.0347382	20348/12159/20682	Sema3c/Bmp4/Sox9	3
Gp2	GO:0031644	regulation of nervous system process	4/83	187/23355	0.00447114	0.046931	0.0347382	11553/103743/224997/225908	Adra2c/Tmem98/Dlgap1/Myrf	4
Gp2	GO:0048880	sensory system development	6/83	434/23355	0.00450483	0.046931	0.0347382	12628/12215/12159/20682/12837/19881	Cfh/Bsg/Bmp4/Sox9/Col8a1/Rom1	6
Gp2	GO:0048754	branching morphogenesis of an epithelial tube	4/83	188/23355	0.00455617	0.046931	0.0347382	17295/12159/18121/20682	Met/Bmp4/Nog/Sox9	4
Gp2	GO:0010631	epithelial cell migration	5/83	304/23355	0.00459066	0.046931	0.0347382	16410/17295/12215/12159/20682	Itgav/Met/Bsg/Bmp4/Sox9	5
Gp2	GO:0060326	cell chemotaxis	5/83	304/23355	0.00459066	0.046931	0.0347382	17295/17319/12215/27226/12978	Met/Mif/Bsg/Pla2g7/Csf1r	5
Gp2	GO:0045685	regulation of glial cell differentiation	3/83	94/23355	0.00459741	0.046931	0.0347382	12159/103743/18121	Bmp4/Tmem98/Nog	3
Gp2	GO:0031346	positive regulation of cell projection organization	6/83	436/23355	0.00460577	0.046931	0.0347382	17295/17319/12159/216739/15519/70083	Met/Mif/Bmp4/Acsl6/Hsp90aa1/Metrn	6
Gp2	GO:0030198	extracellular matrix organization	5/83	306/23355	0.00471873	0.046931	0.0347382	12828/12841/54409/20682/12837	Col4a3/Col9a3/Ramp2/Sox9/Col8a1	5
Gp2	GO:0090132	epithelium migration	5/83	306/23355	0.00471873	0.046931	0.0347382	16410/17295/12215/12159/20682	Itgav/Met/Bsg/Bmp4/Sox9	5
Gp2	GO:0014033	neural crest cell differentiation	3/83	95/23355	0.00473529	0.046931	0.0347382	20348/12159/20682	Sema3c/Bmp4/Sox9	3
Gp2	GO:0003148	outflow tract septum morphogenesis	2/83	29/23355	0.00476017	0.046931	0.0347382	20348/12159	Sema3c/Bmp4	2
Gp2	GO:0055069	zinc ion homeostasis	2/83	29/23355	0.00476017	0.046931	0.0347382	17750/17748	Mt2/Mt1	2
Gp2	GO:0060571	morphogenesis of an epithelial fold	2/83	29/23355	0.00476017	0.046931	0.0347382	12159/18121	Bmp4/Nog	2
Gp2	GO:0061311	cell surface receptor signaling pathway involved in heart development	2/83	29/23355	0.00476017	0.046931	0.0347382	12159/18121	Bmp4/Nog	2
Gp2	GO:0072337	modified amino acid transport	2/83	29/23355	0.00476017	0.046931	0.0347382	14412/102680	Slc6a13/Slc6a20a	2
Gp2	GO:0043062	extracellular structure organization	5/83	307/23355	0.00478371	0.046931	0.0347382	12828/12841/54409/20682/12837	Col4a3/Col9a3/Ramp2/Sox9/Col8a1	5
Gp2	GO:0045229	external encapsulating structure organization	5/83	307/23355	0.00478371	0.046931	0.0347382	12828/12841/54409/20682/12837	Col4a3/Col9a3/Ramp2/Sox9/Col8a1	5
Gp2	GO:0090130	tissue migration	5/83	308/23355	0.00484933	0.047366	0.0350603	16410/17295/12215/12159/20682	Itgav/Met/Bsg/Bmp4/Sox9	5
Gp2	GO:0010717	regulation of epithelial to mesenchymal transition	3/83	96/23355	0.00487564	0.0474151	0.0350966	12159/18121/246154	Bmp4/Nog/Vasn	3
Gp2	GO:0051222	positive regulation of protein transport	5/83	309/23355	0.00491558	0.0475957	0.0352302	12215/245049/14607/15519/22350	Bsg/Myrip/Gip/Hsp90aa1/Ezr	5
Gp2	GO:0050673	epithelial cell proliferation	6/83	443/23355	0.00497227	0.0477295	0.0353293	12828/14066/12159/18121/20682/12837	Col4a3/F3/Bmp4/Nog/Sox9/Col8a1	6
Gp2	GO:0050767	regulation of neurogenesis	6/83	443/23355	0.00497227	0.0477295	0.0353293	20348/17295/12159/103743/18121/70083	Sema3c/Met/Bmp4/Tmem98/Nog/Metrn	6
Gp2	GO:0042908	xenobiotic transport	2/83	30/23355	0.00508847	0.0486353	0.0359998	14412/20539	Slc6a13/Slc7a5	2
Gp2	GO:0072080	nephron tubule development	3/83	98/23355	0.00516385	0.0491449	0.0363769	12159/18121/20682	Bmp4/Nog/Sox9	3
Gp4	GO:0019748	secondary metabolic process	4/34	58/23355	1.50185e-06	0.00185329	0.00124891	14859/22178/20431/13190	Gsta3/Tyrp1/Pmel/Dct	4
Gp4	GO:0042438	melanin biosynthetic process	3/34	23/23355	4.89359e-06	0.00195672	0.00131861	22178/20431/13190	Tyrp1/Pmel/Dct	3
Gp4	GO:0006582	melanin metabolic process	3/34	25/23355	6.34268e-06	0.00195672	0.00131861	22178/20431/13190	Tyrp1/Pmel/Dct	3
Gp4	GO:0044550	secondary metabolite biosynthetic process	3/34	25/23355	6.34268e-06	0.00195672	0.00131861	22178/20431/13190	Tyrp1/Pmel/Dct	3
Gp4	GO:0043473	pigmentation	4/34	106/23355	1.67385e-05	0.00413106	0.00278387	22178/20431/13190/20692	Tyrp1/Pmel/Dct/Sparc	4
Gp4	GO:0046189	phenol-containing compound biosynthetic process	3/34	52/23355	5.93294e-05	0.0107168	0.00722193	22178/20431/13190	Tyrp1/Pmel/Dct	3
Gp4	GO:0030010	establishment of cell polarity	4/34	148/23355	6.19316e-05	0.0107168	0.00722193	227753/18508/14609/17755	Gsn/Pax6/Gja1/Map1b	4
Gp4	GO:0046148	pigment biosynthetic process	3/34	55/23355	7.02203e-05	0.0107168	0.00722193	22178/20431/13190	Tyrp1/Pmel/Dct	3
Gp4	GO:0140115	export across plasma membrane	3/34	57/23355	7.81614e-05	0.0107168	0.00722193	54403/14609/11933	Slc4a4/Gja1/Atp1b3	3
Gp4	GO:0006749	glutathione metabolic process	3/34	60/23355	9.11387e-05	0.0108899	0.0073386	14859/56615/14778	Gsta3/Mgst1/Gpx3	3
Gp4	GO:0006575	cellular modified amino acid metabolic process	4/34	171/23355	0.000108391	0.0108899	0.0073386	14859/56615/14275/14778	Gsta3/Mgst1/Folr1/Gpx3	4
Gp4	GO:0032507	maintenance of protein location in cell	3/34	68/23355	0.000132417	0.0108899	0.0073386	227753/19241/14609	Gsn/Tmsb4x/Gja1	3
Gp4	GO:0042440	pigment metabolic process	3/34	68/23355	0.000132417	0.0108899	0.0073386	22178/20431/13190	Tyrp1/Pmel/Dct	3
Gp4	GO:0042989	sequestering of actin monomers	2/34	12/23355	0.000134533	0.0108899	0.0073386	227753/19241	Gsn/Tmsb4x	2
Gp4	GO:0006570	tyrosine metabolic process	2/34	13/23355	0.000158848	0.0108899	0.0073386	22178/13190	Tyrp1/Dct	2
Gp4	GO:0043455	regulation of secondary metabolic process	2/34	13/23355	0.000158848	0.0108899	0.0073386	22178/20431	Tyrp1/Pmel	2
Gp4	GO:0048021	regulation of melanin biosynthetic process	2/34	13/23355	0.000158848	0.0108899	0.0073386	22178/20431	Tyrp1/Pmel	2
Gp4	GO:1900376	regulation of secondary metabolite biosynthetic process	2/34	13/23355	0.000158848	0.0108899	0.0073386	22178/20431	Tyrp1/Pmel	2
Gp4	GO:0036376	sodium ion export across plasma membrane	2/34	14/23355	0.000185154	0.0120252	0.00810368	54403/11933	Slc4a4/Atp1b3	2
Gp4	GO:0007163	establishment or maintenance of cell polarity	4/34	224/23355	0.000304805	0.0185256	0.0124842	227753/18508/14609/17755	Gsn/Pax6/Gja1/Map1b	4
Gp4	GO:1901617	organic hydroxy compound biosynthetic process	4/34	226/23355	0.000315265	0.0185256	0.0124842	22178/50781/20431/13190	Tyrp1/Dkk3/Pmel/Dct	4
Gp4	GO:0032438	melanosome organization	2/34	19/23355	0.000346342	0.0193219	0.0130208	22178/20431	Tyrp1/Pmel	2
Gp4	GO:0060348	bone development	4/34	235/23355	0.000365552	0.0193219	0.0130208	14609/54725/12306/20692	Gja1/Cadm1/Anxa2/Sparc	4
Gp4	GO:0048753	pigment granule organization	2/34	20/23355	0.000384473	0.0193219	0.0130208	22178/20431	Tyrp1/Pmel	2
Gp4	GO:0045185	maintenance of protein location	3/34	99/23355	0.00040186	0.0193219	0.0130208	227753/19241/14609	Gsn/Tmsb4x/Gja1	3
Gp4	GO:0001667	ameboidal-type cell migration	5/34	439/23355	0.000407106	0.0193219	0.0130208	18508/14275/14609/20692/14314	Pax6/Folr1/Gja1/Sparc/Fstl1	5
Gp4	GO:0031579	membrane raft organization	2/34	23/23355	0.000510557	0.0233343	0.0157247	227753/12306	Gsn/Anxa2	2
Gp4	GO:0046597	negative regulation of viral entry into host cell	2/34	25/23355	0.000604299	0.0266323	0.0179472	227753/66141	Gsn/Ifitm3	2
Gp4	GO:0018958	phenol-containing compound metabolic process	3/34	117/23355	0.000654672	0.0276039	0.018602	22178/20431/13190	Tyrp1/Pmel/Dct	3
Gp4	GO:0045666	positive regulation of neuron differentiation	3/34	118/23355	0.000671084	0.0276039	0.018602	18508/17755/18546	Pax6/Map1b/Pcp4	3
Gp4	GO:0002052	positive regulation of neuroblast proliferation	2/34	27/23355	0.000705742	0.0280931	0.0189316	18508/13190	Pax6/Dct	2
Gp4	GO:1903901	negative regulation of viral life cycle	2/34	28/23355	0.000759337	0.0292819	0.0197328	227753/66141	Gsn/Ifitm3	2
Gp4	GO:0009072	aromatic amino acid family metabolic process	2/34	31/23355	0.000931553	0.0348344	0.0234745	22178/13190	Tyrp1/Dct	2
Gp4	GO:0000132	establishment of mitotic spindle orientation	2/34	32/23355	0.000992751	0.036031	0.0242809	18508/14609	Pax6/Gja1	2
Gp4	GO:0021846	cell proliferation in forebrain	2/34	35/23355	0.00118765	0.0418731	0.0282178	18508/13190	Pax6/Dct	2
Gp4	GO:0040001	establishment of mitotic spindle localization	2/34	36/23355	0.00125636	0.0419014	0.0282369	18508/14609	Pax6/Gja1	2
Gp4	GO:1904707	positive regulation of vascular associated smooth muscle cell proliferation	2/34	36/23355	0.00125636	0.0419014	0.0282369	16011/14609	Igfbp5/Gja1	2
Gp4	GO:0050680	negative regulation of epithelial cell proliferation	3/34	148/23355	0.001292	0.0419559	0.0282736	18508/14609/20692	Pax6/Gja1/Sparc	3
Gp4	GO:0051294	establishment of spindle orientation	2/34	38/23355	0.00139939	0.0442781	0.0298385	18508/14609	Pax6/Gja1	2
Gp4	GO:0086009	membrane repolarization	2/34	40/23355	0.00154984	0.0466464	0.0314345	14609/11933	Gja1/Atp1b3	2
Gp4	GO:1902692	regulation of neuroblast proliferation	2/34	40/23355	0.00154984	0.0466464	0.0314345	18508/13190	Pax6/Dct	2
Gp5	GO:0001523	retinoid metabolic process	6/24	56/23355	1.877e-11	6.31403e-09	3.69147e-09	98711/79235/19892/19682/19659/22139	Rdh10/Lrat/Rpe65/Rdh5/Rbp1/Ttr	6
Gp5	GO:0016101	diterpenoid metabolic process	6/24	58/23355	2.33678e-11	6.31403e-09	3.69147e-09	98711/79235/19892/19682/19659/22139	Rdh10/Lrat/Rpe65/Rdh5/Rbp1/Ttr	6
Gp5	GO:0042572	retinol metabolic process	5/24	23/23355	2.44099e-11	6.31403e-09	3.69147e-09	98711/79235/19892/19659/22139	Rdh10/Lrat/Rpe65/Rbp1/Ttr	5
Gp5	GO:0006721	terpenoid metabolic process	6/24	63/23355	3.90977e-11	7.58496e-09	4.4345e-09	98711/79235/19892/19682/19659/22139	Rdh10/Lrat/Rpe65/Rdh5/Rbp1/Ttr	6
Gp5	GO:0006720	isoprenoid metabolic process	6/24	83/23355	2.14337e-10	3.3265e-08	1.94482e-08	98711/79235/19892/19682/19659/22139	Rdh10/Lrat/Rpe65/Rdh5/Rbp1/Ttr	6
Gp5	GO:0034308	primary alcohol metabolic process	5/24	66/23355	6.29661e-09	8.14361e-07	4.76112e-07	98711/79235/19892/19659/22139	Rdh10/Lrat/Rpe65/Rbp1/Ttr	5
Gp5	GO:0007601	visual perception	6/24	161/23355	1.18708e-08	1.31596e-06	7.6937e-07	98711/79235/19892/19771/19682/57811	Rdh10/Lrat/Rpe65/Rlbp1/Rdh5/Rgr	6
Gp5	GO:0050953	sensory perception of light stimulus	6/24	165/23355	1.37493e-08	1.33368e-06	7.79727e-07	98711/79235/19892/19771/19682/57811	Rdh10/Lrat/Rpe65/Rlbp1/Rdh5/Rgr	6
Gp5	GO:0006066	alcohol metabolic process	7/24	324/23355	2.61992e-08	2.25896e-06	1.32069e-06	98711/79235/19892/18979/17751/19659/22139	Rdh10/Lrat/Rpe65/Pon1/Mt3/Rbp1/Ttr	7
Gp5	GO:0042445	hormone metabolic process	6/24	203/23355	4.73086e-08	3.67115e-06	2.14632e-06	98711/79235/19892/12876/19659/22139	Rdh10/Lrat/Rpe65/Cpe/Rbp1/Ttr	6
Gp5	GO:0034754	cellular hormone metabolic process	5/24	113/23355	9.57878e-08	6.75739e-06	3.95067e-06	98711/79235/19892/19659/22139	Rdh10/Lrat/Rpe65/Rbp1/Ttr	5
Gp5	GO:0016114	terpenoid biosynthetic process	3/24	15/23355	4.30302e-07	2.78262e-05	1.62684e-05	98711/19892/19659	Rdh10/Rpe65/Rbp1	3
Gp5	GO:0008299	isoprenoid biosynthetic process	3/24	31/23355	4.20537e-06	0.000251028	0.000146762	98711/19892/19659	Rdh10/Rpe65/Rbp1	3
Gp5	GO:0090596	sensory organ morphogenesis	5/24	315/23355	1.48886e-05	0.000825255	0.000482481	19892/329941/20897/26941/20510	Rpe65/Col8a2/Stra6/Slc9a3r1/Slc1a1	5
Gp5	GO:0048593	camera-type eye morphogenesis	4/24	155/23355	1.78804e-05	0.000925012	0.000540803	19892/329941/20897/20510	Rpe65/Col8a2/Stra6/Slc1a1	4
Gp5	GO:0015718	monocarboxylic acid transport	4/24	184/23355	3.50241e-05	0.00157505	0.000920844	20897/26941/57274/20510	Stra6/Slc9a3r1/Slc16a8/Slc1a1	4
Gp5	GO:0043010	camera-type eye development	5/24	379/23355	3.61314e-05	0.00157505	0.000920844	98711/19892/329941/20897/20510	Rdh10/Rpe65/Col8a2/Stra6/Slc1a1	5
Gp5	GO:0048592	eye morphogenesis	4/24	186/23355	3.65347e-05	0.00157505	0.000920844	19892/329941/20897/20510	Rpe65/Col8a2/Stra6/Slc1a1	4
Gp5	GO:0006766	vitamin metabolic process	3/24	70/23355	4.98836e-05	0.00203735	0.00119113	98711/79235/19659	Rdh10/Lrat/Rbp1	3
Gp5	GO:0002138	retinoic acid biosynthetic process	2/24	11/23355	5.53485e-05	0.00204526	0.00119575	98711/19659	Rdh10/Rbp1	2
Gp5	GO:0016102	diterpenoid biosynthetic process	2/24	11/23355	5.53485e-05	0.00204526	0.00119575	98711/19659	Rdh10/Rbp1	2
Gp5	GO:0001654	eye development	5/24	427/23355	6.36638e-05	0.0022203	0.00129808	98711/19892/329941/20897/20510	Rdh10/Rpe65/Col8a2/Stra6/Slc1a1	5
Gp5	GO:0150063	visual system development	5/24	430/23355	6.58078e-05	0.0022203	0.00129808	98711/19892/329941/20897/20510	Rdh10/Rpe65/Col8a2/Stra6/Slc1a1	5
Gp5	GO:0048880	sensory system development	5/24	434/23355	6.87529e-05	0.00222301	0.00129967	98711/19892/329941/20897/20510	Rdh10/Rpe65/Col8a2/Stra6/Slc1a1	5
Gp5	GO:0042574	retinal metabolic process	2/24	15/23355	0.0001054	0.00327162	0.00191274	98711/19892	Rdh10/Rpe65	2
Gp5	GO:0043584	nose development	2/24	16/23355	0.000120382	0.00359293	0.00210059	98711/20897	Rdh10/Stra6	2
Gp5	GO:0060572	morphogenesis of an epithelial bud	2/24	18/23355	0.000153294	0.00440579	0.00257582	98711/66042	Rdh10/Sostdc1	2
Gp5	GO:0000041	transition metal ion transport	3/24	108/23355	0.000181339	0.00482014	0.00281807	17751/22041/20510	Mt3/Trf/Slc1a1	3
Gp5	GO:0046942	carboxylic acid transport	4/24	283/23355	0.00018524	0.00482014	0.00281807	20897/26941/57274/20510	Stra6/Slc9a3r1/Slc16a8/Slc1a1	4
Gp5	GO:0046916	cellular transition metal ion homeostasis	3/24	109/23355	0.000186346	0.00482014	0.00281807	17751/22041/20510	Mt3/Trf/Slc1a1	3
Gp5	GO:0042573	retinoic acid metabolic process	2/24	26/23355	0.000323994	0.00788223	0.0046083	98711/19659	Rdh10/Rbp1	2
Gp5	GO:0022604	regulation of cell morphogenesis	4/24	328/23355	0.000325041	0.00788223	0.0046083	77767/29873/26941/18606	Ermn/Cspg5/Slc9a3r1/Enpp2	4
Gp5	GO:0055076	transition metal ion homeostasis	3/24	136/23355	0.000357406	0.00824973	0.00482316	17751/22041/20510	Mt3/Trf/Slc1a1	3
Gp5	GO:0006882	cellular zinc ion homeostasis	2/24	28/23355	0.000376357	0.00824973	0.00482316	17751/20510	Mt3/Slc1a1	2
Gp5	GO:0015711	organic anion transport	4/24	343/23355	0.00038503	0.00824973	0.00482316	20897/26941/57274/20510	Stra6/Slc9a3r1/Slc16a8/Slc1a1	4
Gp5	GO:0042063	gliogenesis	4/24	343/23355	0.00038503	0.00824973	0.00482316	17751/22041/29873/18606	Mt3/Trf/Cspg5/Enpp2	4
Gp5	GO:0055069	zinc ion homeostasis	2/24	29/23355	0.000403982	0.00824973	0.00482316	17751/20510	Mt3/Slc1a1	2
Gp5	GO:0060571	morphogenesis of an epithelial fold	2/24	29/23355	0.000403982	0.00824973	0.00482316	98711/66042	Rdh10/Sostdc1	2
Gp5	GO:0006829	zinc ion transport	2/24	31/23355	0.000462108	0.00919477	0.00537567	17751/20510	Mt3/Slc1a1	2
Gp5	GO:0071248	cellular response to metal ion	3/24	162/23355	0.000595717	0.0115569	0.00675669	17751/22041/20510	Mt3/Trf/Slc1a1	3
Gp5	GO:0006775	fat-soluble vitamin metabolic process	2/24	36/23355	0.000624121	0.0118126	0.0069062	79235/19659	Lrat/Rbp1	2
Gp5	GO:0098739	import across plasma membrane	3/24	175/23355	0.000745437	0.0137728	0.00805222	100040591/26941/20510	Kcnj13/Slc9a3r1/Slc1a1	3
Gp5	GO:0007212	dopamine receptor signaling pathway	2/24	40/23355	0.000770786	0.01391	0.0081324	26941/20510	Slc9a3r1/Slc1a1	2
Gp5	GO:0031076	embryonic camera-type eye development	2/24	42/23355	0.000849762	0.0146537	0.00856719	98711/20897	Rdh10/Stra6	2
Gp5	GO:1900026	positive regulation of substrate adhesion-dependent cell spreading	2/24	42/23355	0.000849762	0.0146537	0.00856719	29873/18606	Cspg5/Enpp2	2
Gp5	GO:0055081	anion homeostasis	2/24	44/23355	0.000932483	0.0157306	0.0091968	26941/20510	Slc9a3r1/Slc1a1	2
Gp5	GO:0006869	lipid transport	4/24	438/23355	0.000962787	0.0157664	0.00921775	79235/18979/20897/20510	Lrat/Pon1/Stra6/Slc1a1	4
Gp5	GO:0072348	sulfur compound transport	2/24	45/23355	0.000975242	0.0157664	0.00921775	26941/20510	Slc9a3r1/Slc1a1	2
Gp5	GO:1903018	regulation of glycoprotein metabolic process	2/24	51/23355	0.00125128	0.0198162	0.0115854	13010/17751	Cst3/Mt3	2
Gp5	GO:0009583	detection of light stimulus	2/24	54/23355	0.00140174	0.0213284	0.0124695	19892/57811	Rpe65/Rgr	2
Gp5	GO:0043090	amino acid import	2/24	54/23355	0.00140174	0.0213284	0.0124695	26941/20510	Slc9a3r1/Slc1a1	2
Gp5	GO:0010876	lipid localization	4/24	488/23355	0.0014355	0.0214221	0.0125243	79235/18979/20897/20510	Lrat/Pon1/Stra6/Slc1a1	4
Gp5	GO:1900024	regulation of substrate adhesion-dependent cell spreading	2/24	58/23355	0.00161514	0.0227882	0.013323	29873/18606	Cspg5/Enpp2	2
Gp5	GO:1903350	response to dopamine	2/24	58/23355	0.00161514	0.0227882	0.013323	26941/20510	Slc9a3r1/Slc1a1	2
Gp5	GO:1903351	cellular response to dopamine	2/24	58/23355	0.00161514	0.0227882	0.013323	26941/20510	Slc9a3r1/Slc1a1	2
Gp5	GO:0071241	cellular response to inorganic substance	3/24	233/23355	0.00169934	0.0235155	0.0137482	17751/22041/20510	Mt3/Trf/Slc1a1	3
Gp5	GO:0046470	phosphatidylcholine metabolic process	2/24	60/23355	0.0017273	0.0235155	0.0137482	18979/18606	Pon1/Enpp2	2
Gp5	GO:0006081	cellular aldehyde metabolic process	2/24	63/23355	0.00190231	0.0254515	0.0148801	98711/19892	Rdh10/Rpe65	2
Gp5	GO:0001763	morphogenesis of a branching structure	3/24	244/23355	0.0019383	0.0254936	0.0149047	98711/77767/12876	Rdh10/Ermn/Cpe	3
Gp5	GO:0043583	ear development	3/24	249/23355	0.00205351	0.0265587	0.0155274	98711/20897/26941	Rdh10/Stra6/Slc9a3r1	3
Gp5	GO:0010001	glial cell differentiation	3/24	255/23355	0.00219731	0.0279526	0.0163424	17751/29873/18606	Mt3/Cspg5/Enpp2	3
Gp5	GO:0071868	cellular response to monoamine stimulus	2/24	70/23355	0.00234202	0.0283169	0.0165553	26941/20510	Slc9a3r1/Slc1a1	2
Gp5	GO:0071870	cellular response to catecholamine stimulus	2/24	70/23355	0.00234202	0.0283169	0.0165553	26941/20510	Slc9a3r1/Slc1a1	2
Gp5	GO:0015800	acidic amino acid transport	2/24	71/23355	0.0024084	0.0283169	0.0165553	26941/20510	Slc9a3r1/Slc1a1	2
Gp5	GO:0071867	response to monoamine	2/24	71/23355	0.0024084	0.0283169	0.0165553	26941/20510	Slc9a3r1/Slc1a1	2
Gp5	GO:0071869	response to catecholamine	2/24	71/23355	0.0024084	0.0283169	0.0165553	26941/20510	Slc9a3r1/Slc1a1	2
Gp5	GO:0001894	tissue homeostasis	3/24	266/23355	0.00247694	0.0286881	0.0167723	19892/22041/20510	Rpe65/Trf/Slc1a1	3
Gp5	GO:0010038	response to metal ion	3/24	281/23355	0.00289249	0.0330084	0.0192982	17751/22041/20510	Mt3/Trf/Slc1a1	3
Gp5	GO:0003407	neural retina development	2/24	81/23355	0.00312053	0.034106	0.0199399	19892/20510	Rpe65/Slc1a1	2
Gp5	GO:0014015	positive regulation of gliogenesis	2/24	81/23355	0.00312053	0.034106	0.0199399	22041/18606	Trf/Enpp2	2
Gp5	GO:0060042	retina morphogenesis in camera-type eye	2/24	81/23355	0.00312053	0.034106	0.0199399	19892/20510	Rpe65/Slc1a1	2
Gp5	GO:0015849	organic acid transport	3/24	313/23355	0.0039167	0.0422133	0.0246798	20897/26941/20510	Stra6/Slc9a3r1/Slc1a1	3
Gp5	GO:0008202	steroid metabolic process	3/24	319/23355	0.00413035	0.0439062	0.0256695	18979/19682/17751	Pon1/Rdh5/Mt3	3
Gp5	GO:0001822	kidney development	3/24	321/23355	0.00420312	0.044076	0.0257688	98711/20897/70350	Rdh10/Stra6/Basp1	3
Gp5	GO:0048562	embryonic organ morphogenesis	3/24	329/23355	0.00450204	0.0462466	0.0270378	98711/20897/26941	Rdh10/Stra6/Slc9a3r1	3
Gp5	GO:0010770	positive regulation of cell morphogenesis involved in differentiation	2/24	98/23355	0.00452931	0.0462466	0.0270378	29873/18606	Cspg5/Enpp2	2
Gp5	GO:0070371	ERK1 and ERK2 cascade	3/24	332/23355	0.00461739	0.0465337	0.0272057	17751/22041/26941	Mt3/Trf/Slc9a3r1	3
Gp5	GO:0072001	renal system development	3/24	336/23355	0.00477397	0.0474949	0.0277676	98711/20897/70350	Rdh10/Stra6/Basp1	3
Gp10	GO:0006091	generation of precursor metabolites and energy	15/111	404/23355	8.6163e-10	2.04723e-06	1.66975e-06	11949/67680/21991/16828/269951/56312/11947/12857/21881/18746/67041/66445/11820/28080/11946	Atp5c1/Sdhb/Tpi1/Ldha/Idh2/Nupr1/Atp5b/Cox4i1/Tkt/Pkm/Oxct1/Cyc1/App/Atp5o/Atp5a1	15
Gp10	GO:0046034	ATP metabolic process	12/111	256/23355	3.5102e-09	4.17012e-06	3.4012e-06	98660/11949/21991/16828/56312/11947/12857/18746/66445/11820/28080/11946	Atp1a2/Atp5c1/Tpi1/Ldha/Nupr1/Atp5b/Cox4i1/Pkm/Cyc1/App/Atp5o/Atp5a1	12
Gp10	GO:0008347	glial cell migration	6/111	64/23355	6.02575e-07	0.000376308	0.000306921	21808/22352/19699/17984/269951/15212	Tgfb2/Vim/Reln/Ndn/Idh2/Hexb	6
Gp10	GO:0042776	mitochondrial ATP synthesis coupled proton transport	4/111	15/23355	6.33514e-07	0.000376308	0.000306921	11949/11947/28080/11946	Atp5c1/Atp5b/Atp5o/Atp5a1	4
Gp10	GO:0006119	oxidative phosphorylation	7/111	107/23355	7.98058e-07	0.000379237	0.00030931	11949/56312/11947/12857/66445/28080/11946	Atp5c1/Nupr1/Atp5b/Cox4i1/Cyc1/Atp5o/Atp5a1	7
Gp10	GO:0019693	ribose phosphate metabolic process	11/111	365/23355	1.37129e-06	0.000543031	0.000442903	11949/242202/21991/56312/11947/21881/18746/11820/28080/11946/23972	Atp5c1/Pde5a/Tpi1/Nupr1/Atp5b/Tkt/Pkm/App/Atp5o/Atp5a1/Papss2	11
Gp10	GO:0015985	energy coupled proton transport, down electrochemical gradient	4/111	22/23355	3.30896e-06	0.000836177	0.000681996	11949/11947/28080/11946	Atp5c1/Atp5b/Atp5o/Atp5a1	4
Gp10	GO:0015986	ATP synthesis coupled proton transport	4/111	22/23355	3.30896e-06	0.000836177	0.000681996	11949/11947/28080/11946	Atp5c1/Atp5b/Atp5o/Atp5a1	4
Gp10	GO:0050729	positive regulation of inflammatory response	7/111	135/23355	3.79918e-06	0.000836177	0.000681996	17242/242202/20085/56312/18035/16423/11820	Mdk/Pde5a/Rps19/Nupr1/Nfkbia/Cd47/App	7
Gp10	GO:1901652	response to peptide	11/111	406/23355	3.82074e-06	0.000836177	0.000681996	22352/12349/67749/71660/18751/18746/20317/12919/18035/66445/11820	Vim/Car2/Mgarp/Rarres2/Prkcb/Pkm/Serpinf1/Crhbp/Nfkbia/Cyc1/App	11
Gp10	GO:0031349	positive regulation of defense response	9/111	259/23355	4.16754e-06	0.000836177	0.000681996	17242/242202/18619/20085/56312/13057/18035/16423/11820	Mdk/Pde5a/Penk/Rps19/Nupr1/Cyba/Nfkbia/Cd47/App	9
Gp10	GO:0032970	regulation of actin filament-based process	11/111	411/23355	4.29317e-06	0.000836177	0.000681996	98660/21808/17242/15901/12345/19240/56188/22003/30794/13039/16423	Atp1a2/Tgfb2/Mdk/Id1/Capzb/Tmsb10/Fxyd1/Tpm1/Pdlim4/Ctsl/Cd47	11
Gp10	GO:0009150	purine ribonucleotide metabolic process	10/111	335/23355	4.61493e-06	0.000836177	0.000681996	11949/242202/21991/56312/11947/18746/11820/28080/11946/23972	Atp5c1/Pde5a/Tpi1/Nupr1/Atp5b/Pkm/App/Atp5o/Atp5a1/Papss2	10
Gp10	GO:0002683	negative regulation of immune system process	11/111	417/23355	4.92697e-06	0.000836177	0.000681996	21808/17242/242202/17965/65963/66058/20085/16854/19084/16423/15526	Tgfb2/Mdk/Pde5a/Nbl1/Tmem176b/Tmem176a/Rps19/Lgals3/Prkar1a/Cd47/Hspa9	11
Gp10	GO:0006754	ATP biosynthetic process	5/111	54/23355	5.81773e-06	0.000921529	0.00075161	11949/11947/18746/28080/11946	Atp5c1/Atp5b/Pkm/Atp5o/Atp5a1	5
Gp10	GO:0009259	ribonucleotide metabolic process	10/111	354/23355	7.48853e-06	0.00111205	0.000906999	11949/242202/21991/56312/11947/18746/11820/28080/11946/23972	Atp5c1/Pde5a/Tpi1/Nupr1/Atp5b/Pkm/App/Atp5o/Atp5a1/Papss2	10
Gp10	GO:0009117	nucleotide metabolic process	11/111	440/23355	8.17854e-06	0.00114307	0.000932303	11949/242202/21991/269951/56312/11947/18746/11820/28080/11946/23972	Atp5c1/Pde5a/Tpi1/Idh2/Nupr1/Atp5b/Pkm/App/Atp5o/Atp5a1/Papss2	11
Gp10	GO:0006163	purine nucleotide metabolic process	10/111	360/23355	8.6706e-06	0.00114452	0.000933484	11949/242202/21991/56312/11947/18746/11820/28080/11946/23972	Atp5c1/Pde5a/Tpi1/Nupr1/Atp5b/Pkm/App/Atp5o/Atp5a1/Papss2	10
Gp10	GO:0006753	nucleoside phosphate metabolic process	11/111	449/23355	9.88738e-06	0.00121915	0.000994357	11949/242202/21991/269951/56312/11947/18746/11820/28080/11946/23972	Atp5c1/Pde5a/Tpi1/Idh2/Nupr1/Atp5b/Pkm/App/Atp5o/Atp5a1/Papss2	11
Gp10	GO:0046390	ribose phosphate biosynthetic process	7/111	157/23355	1.02622e-05	0.00121915	0.000994357	11949/11947/21881/18746/28080/11946/23972	Atp5c1/Atp5b/Tkt/Pkm/Atp5o/Atp5a1/Papss2	7
Gp10	GO:0009206	purine ribonucleoside triphosphate biosynthetic process	5/111	64/23355	1.35064e-05	0.00150585	0.00122819	11949/11947/18746/28080/11946	Atp5c1/Atp5b/Pkm/Atp5o/Atp5a1	5
Gp10	GO:0072521	purine-containing compound metabolic process	10/111	381/23355	1.41694e-05	0.00150585	0.00122819	11949/242202/21991/56312/11947/18746/11820/28080/11946/23972	Atp5c1/Pde5a/Tpi1/Nupr1/Atp5b/Pkm/App/Atp5o/Atp5a1/Papss2	10
Gp10	GO:0009145	purine nucleoside triphosphate biosynthetic process	5/111	65/23355	1.45768e-05	0.00150585	0.00122819	11949/11947/18746/28080/11946	Atp5c1/Atp5b/Pkm/Atp5o/Atp5a1	5
Gp10	GO:0009201	ribonucleoside triphosphate biosynthetic process	5/111	67/23355	1.69154e-05	0.00167463	0.00136584	11949/11947/18746/28080/11946	Atp5c1/Atp5b/Pkm/Atp5o/Atp5a1	5
Gp10	GO:0071674	mononuclear cell migration	7/111	171/23355	1.78716e-05	0.00169852	0.00138533	17242/17965/71660/20085/16854/16423/11820	Mdk/Nbl1/Rarres2/Rps19/Lgals3/Cd47/App	7
Gp10	GO:0009142	nucleoside triphosphate biosynthetic process	5/111	77/23355	3.33251e-05	0.0030454	0.00248387	11949/11947/18746/28080/11946	Atp5c1/Atp5b/Pkm/Atp5o/Atp5a1	5
Gp10	GO:0009205	purine ribonucleoside triphosphate metabolic process	5/111	79/23355	3.77281e-05	0.00329682	0.00268892	11949/11947/18746/28080/11946	Atp5c1/Atp5b/Pkm/Atp5o/Atp5a1	5
Gp10	GO:0042063	gliogenesis	9/111	343/23355	3.88514e-05	0.00329682	0.00268892	21808/22352/17242/19699/17984/269951/15212/17988/11820	Tgfb2/Vim/Mdk/Reln/Ndn/Idh2/Hexb/Ndrg1/App	9
Gp10	GO:0090407	organophosphate biosynthetic process	10/111	434/23355	4.29145e-05	0.00351603	0.00286772	11949/21991/269951/11947/21881/18746/15212/28080/11946/23972	Atp5c1/Tpi1/Idh2/Atp5b/Tkt/Pkm/Hexb/Atp5o/Atp5a1/Papss2	10
Gp10	GO:0009199	ribonucleoside triphosphate metabolic process	5/111	82/23355	4.51625e-05	0.00357687	0.00291734	11949/11947/18746/28080/11946	Atp5c1/Atp5b/Pkm/Atp5o/Atp5a1	5
Gp10	GO:0009165	nucleotide biosynthetic process	7/111	203/23355	5.34914e-05	0.00409985	0.00334389	11949/269951/11947/18746/28080/11946/23972	Atp5c1/Idh2/Atp5b/Pkm/Atp5o/Atp5a1/Papss2	7
Gp10	GO:0009152	purine ribonucleotide biosynthetic process	6/111	141/23355	5.85734e-05	0.00418402	0.00341254	11949/11947/18746/28080/11946/23972	Atp5c1/Atp5b/Pkm/Atp5o/Atp5a1/Papss2	6
Gp10	GO:0016052	carbohydrate catabolic process	6/111	142/23355	6.09233e-05	0.00418402	0.00341254	21991/16828/56312/18746/15212/11820	Tpi1/Ldha/Nupr1/Pkm/Hexb/App	6
Gp10	GO:0032956	regulation of actin cytoskeleton organization	9/111	364/23355	6.14457e-05	0.00418402	0.00341254	21808/17242/15901/12345/19240/22003/30794/13039/16423	Tgfb2/Mdk/Id1/Capzb/Tmsb10/Tpm1/Pdlim4/Ctsl/Cd47	9
Gp10	GO:1901293	nucleoside phosphate biosynthetic process	7/111	208/23355	6.23631e-05	0.00418402	0.00341254	11949/269951/11947/18746/28080/11946/23972	Atp5c1/Idh2/Atp5b/Pkm/Atp5o/Atp5a1/Papss2	7
Gp10	GO:0009144	purine nucleoside triphosphate metabolic process	5/111	88/23355	6.33942e-05	0.00418402	0.00341254	11949/11947/18746/28080/11946	Atp5c1/Atp5b/Pkm/Atp5o/Atp5a1	5
Gp10	GO:0007614	short-term memory	3/111	17/23355	6.76812e-05	0.00434623	0.00354484	17242/242202/20317	Mdk/Pde5a/Serpinf1	3
Gp10	GO:1904062	regulation of cation transmembrane transport	9/111	370/23355	6.96402e-05	0.00435435	0.00355146	98660/21808/19699/56188/13057/54377/12919/11820/66395	Atp1a2/Tgfb2/Reln/Fxyd1/Cyba/Cacng4/Crhbp/App/Ahnak	9
Gp10	GO:0050680	negative regulation of epithelial cell proliferation	6/111	148/23355	7.66542e-05	0.00467001	0.00380892	21808/56312/20317/14451/13039/11946	Tgfb2/Nupr1/Serpinf1/Gas1/Ctsl/Atp5a1	6
Gp10	GO:0050678	regulation of epithelial cell proliferation	9/111	377/23355	8.03463e-05	0.00477257	0.00389257	21808/17242/15901/56312/13057/20317/14451/13039/11946	Tgfb2/Mdk/Id1/Nupr1/Cyba/Serpinf1/Gas1/Ctsl/Atp5a1	9
Gp10	GO:0009260	ribonucleotide biosynthetic process	6/111	150/23355	8.25626e-05	0.00478461	0.00390238	11949/11947/18746/28080/11946/23972	Atp5c1/Atp5b/Pkm/Atp5o/Atp5a1/Papss2	6
Gp10	GO:1902600	proton transmembrane transport	5/111	94/23355	8.68403e-05	0.00491268	0.00400684	98660/11949/11947/28080/11946	Atp1a2/Atp5c1/Atp5b/Atp5o/Atp5a1	5
Gp10	GO:0097529	myeloid leukocyte migration	7/111	221/23355	9.11907e-05	0.00503882	0.00410972	17242/17965/71660/20085/16854/16423/11820	Mdk/Nbl1/Rarres2/Rps19/Lgals3/Cd47/App	7
Gp10	GO:1901653	cellular response to peptide	8/111	303/23355	0.000101672	0.00549028	0.00447794	22352/12349/67749/71660/18751/18746/12919/11820	Vim/Car2/Mgarp/Rarres2/Prkcb/Pkm/Crhbp/App	8
Gp10	GO:0045185	maintenance of protein location	5/111	99/23355	0.000111044	0.00586311	0.00478202	14828/22166/17965/19240/18035	Hspa5/Txn1/Nbl1/Tmsb10/Nfkbia	5
Gp10	GO:0006164	purine nucleotide biosynthetic process	6/111	160/23355	0.000117784	0.00608378	0.00496201	11949/11947/18746/28080/11946/23972	Atp5c1/Atp5b/Pkm/Atp5o/Atp5a1/Papss2	6
Gp10	GO:0032103	positive regulation of response to external stimulus	9/111	405/23355	0.000138076	0.00689945	0.00562727	17242/242202/71660/20085/56312/13057/18035/16423/11820	Mdk/Pde5a/Rarres2/Rps19/Nupr1/Cyba/Nfkbia/Cd47/App	9
Gp10	GO:0072522	purine-containing compound biosynthetic process	6/111	165/23355	0.000139383	0.00689945	0.00562727	11949/11947/18746/28080/11946/23972	Atp5c1/Atp5b/Pkm/Atp5o/Atp5a1/Papss2	6
Gp10	GO:0002548	monocyte chemotaxis	4/111	56/23355	0.000146718	0.00711433	0.00580254	17965/20085/16854/11820	Nbl1/Rps19/Lgals3/App	4
Gp10	GO:0051235	maintenance of location	8/111	324/23355	0.00016107	0.00765405	0.00624274	21808/14828/22166/17965/19240/13057/15212/18035	Tgfb2/Hspa5/Txn1/Nbl1/Tmsb10/Cyba/Hexb/Nfkbia	8
Gp10	GO:0009141	nucleoside triphosphate metabolic process	5/111	108/23355	0.000167301	0.00779427	0.0063571	11949/11947/18746/28080/11946	Atp5c1/Atp5b/Pkm/Atp5o/Atp5a1	5
Gp10	GO:0071675	regulation of mononuclear cell migration	5/111	110/23355	0.000182318	0.00833054	0.00679449	17242/17965/71660/16854/11820	Mdk/Nbl1/Rarres2/Lgals3/App	5
Gp10	GO:0050727	regulation of inflammatory response	8/111	344/23355	0.000241771	0.0108386	0.00884012	17242/242202/20085/56312/20317/18035/16423/11820	Mdk/Pde5a/Rps19/Nupr1/Serpinf1/Nfkbia/Cd47/App	8
Gp10	GO:0050673	epithelial cell proliferation	9/111	443/23355	0.000268659	0.0118162	0.00963741	21808/17242/15901/56312/13057/20317/14451/13039/11946	Tgfb2/Mdk/Id1/Nupr1/Cyba/Serpinf1/Gas1/Ctsl/Atp5a1	9
Gp10	GO:0032233	positive regulation of actin filament bundle assembly	4/111	66/23355	0.000277588	0.0118162	0.00963741	15901/22003/30794/16423	Id1/Tpm1/Pdlim4/Cd47	4
Gp10	GO:0032412	regulation of ion transmembrane transporter activity	7/111	265/23355	0.000278496	0.0118162	0.00963741	98660/19699/56188/54377/12919/11820/66395	Atp1a2/Reln/Fxyd1/Cacng4/Crhbp/App/Ahnak	7
Gp10	GO:0006090	pyruvate metabolic process	5/111	121/23355	0.000284136	0.011844	0.00966011	21991/16828/56312/18746/11820	Tpi1/Ldha/Nupr1/Pkm/App	5
Gp10	GO:0099601	regulation of neurotransmitter receptor activity	4/111	68/23355	0.000311386	0.0127561	0.010404	19699/54377/12919/11820	Reln/Cacng4/Crhbp/App	4
Gp10	GO:0022898	regulation of transmembrane transporter activity	7/111	276/23355	0.00035592	0.0143333	0.0116904	98660/19699/56188/54377/12919/11820/66395	Atp1a2/Reln/Fxyd1/Cacng4/Crhbp/App/Ahnak	7
Gp10	GO:1903523	negative regulation of blood circulation	3/111	31/23355	0.000426235	0.0168789	0.0137666	98660/242202/11820	Atp1a2/Pde5a/App	3
Gp10	GO:0006839	mitochondrial transport	6/111	205/23355	0.000447918	0.017235	0.014057	11949/11740/67749/11947/28080/11946	Atp5c1/Slc25a5/Mgarp/Atp5b/Atp5o/Atp5a1	6
Gp10	GO:0032409	regulation of transporter activity	7/111	287/23355	0.000449734	0.017235	0.014057	98660/19699/56188/54377/12919/11820/66395	Atp1a2/Reln/Fxyd1/Cacng4/Crhbp/App/Ahnak	7
Gp10	GO:1902903	regulation of supramolecular fiber organization	8/111	380/23355	0.000469424	0.017704	0.0144396	15901/12345/19240/22003/11568/30794/16423/11820	Id1/Capzb/Tmsb10/Tpm1/Aebp1/Pdlim4/Cd47/App	8
Gp10	GO:0007162	negative regulation of cell adhesion	7/111	293/23355	0.000508666	0.0187813	0.0153183	17242/242202/11947/16854/19084/16852/14114	Mdk/Pde5a/Atp5b/Lgals3/Prkar1a/Lgals1/Fbln1	7
Gp10	GO:0007617	mating behavior	3/111	33/23355	0.000513799	0.0187813	0.0153183	11804/15212/11820	Aplp2/Hexb/App	3
Gp10	GO:0045765	regulation of angiogenesis	7/111	298/23355	0.000562343	0.0202444	0.0165115	21808/17242/15901/18751/16854/18746/20317	Tgfb2/Mdk/Id1/Prkcb/Lgals3/Pkm/Serpinf1	7
Gp10	GO:0010469	regulation of signaling receptor activity	5/111	142/23355	0.000591901	0.0209904	0.01712	19699/11804/54377/12919/11820	Reln/Aplp2/Cacng4/Crhbp/App	5
Gp10	GO:1901342	regulation of vasculature development	7/111	302/23355	0.000608454	0.0212601	0.01734	21808/17242/15901/18751/16854/18746/20317	Tgfb2/Mdk/Id1/Prkcb/Lgals3/Pkm/Serpinf1	7
Gp10	GO:0030595	leukocyte chemotaxis	6/111	220/23355	0.000649414	0.0221188	0.0180404	17242/17965/71660/20085/16854/11820	Mdk/Nbl1/Rarres2/Rps19/Lgals3/App	6
Gp10	GO:0030198	extracellular matrix organization	7/111	306/23355	0.000657523	0.0221188	0.0180404	21808/56348/16854/11804/11568/14114/11820	Tgfb2/Hsd17b12/Lgals3/Aplp2/Aebp1/Fbln1/App	7
Gp10	GO:0043062	extracellular structure organization	7/111	307/23355	0.000670268	0.0221188	0.0180404	21808/56348/16854/11804/11568/14114/11820	Tgfb2/Hsd17b12/Lgals3/Aplp2/Aebp1/Fbln1/App	7
Gp10	GO:0045229	external encapsulating structure organization	7/111	307/23355	0.000670268	0.0221188	0.0180404	21808/56348/16854/11804/11568/14114/11820	Tgfb2/Hsd17b12/Lgals3/Aplp2/Aebp1/Fbln1/App	7
Gp10	GO:1990542	mitochondrial transmembrane transport	4/111	86/23355	0.000760466	0.0247516	0.0201877	11949/11947/28080/11946	Atp5c1/Atp5b/Atp5o/Atp5a1	4
Gp10	GO:0007613	memory	5/111	154/23355	0.000853719	0.0274113	0.022357	17242/242202/19699/20317/11820	Mdk/Pde5a/Reln/Serpinf1/App	5
Gp10	GO:0030099	myeloid cell differentiation	8/111	422/23355	0.000928732	0.0294222	0.0239971	12349/17150/100038882/20085/11655/18035/11820/15526	Car2/Mfap2/Isg15/Rps19/Alas1/Nfkbia/App/Hspa9	8
Gp10	GO:0006450	regulation of translational fidelity	2/111	10/23355	0.000982591	0.0300486	0.024508	76846/20103	Rps9/Rps5	2
Gp10	GO:0019732	antifungal humoral response	2/111	10/23355	0.000982591	0.0300486	0.024508	71660/11820	Rarres2/App	2
Gp10	GO:0022604	regulation of cell morphogenesis	7/111	328/23355	0.000986444	0.0300486	0.024508	17242/114301/12345/19699/15212/14114/68010	Mdk/Palmd/Capzb/Reln/Hexb/Fbln1/Bambi	7
Gp10	GO:0006096	glycolytic process	4/111	93/23355	0.00101933	0.0306572	0.0250044	21991/56312/18746/11820	Tpi1/Nupr1/Pkm/App	4
Gp10	GO:0006757	ATP generation from ADP	4/111	94/23355	0.00106077	0.0315049	0.0256958	21991/56312/18746/11820	Tpi1/Nupr1/Pkm/App	4
Gp10	GO:0002118	aggressive behavior	2/111	11/23355	0.00119722	0.0351184	0.028643	18619/12919	Penk/Crhbp	2
Gp10	GO:1903522	regulation of blood circulation	6/111	249/23355	0.00123203	0.0356988	0.0291164	98660/21808/242202/56188/22003/11820	Atp1a2/Tgfb2/Pde5a/Fxyd1/Tpm1/App	6
Gp10	GO:0043434	response to peptide hormone	7/111	342/23355	0.00125547	0.0359398	0.0293129	12349/67749/71660/18751/18746/12919/66445	Car2/Mgarp/Rarres2/Prkcb/Pkm/Crhbp/Cyc1	7
Gp10	GO:0048246	macrophage chemotaxis	3/111	46/23355	0.00136683	0.0386619	0.0315331	17242/71660/16854	Mdk/Rarres2/Lgals3	3
Gp10	GO:0021761	limbic system development	4/111	101/23355	0.00138461	0.038704	0.0315675	98660/17242/19699/19434	Atp1a2/Mdk/Reln/Rax	4
Gp10	GO:0046031	ADP metabolic process	4/111	102/23355	0.00143591	0.0395306	0.0322416	21991/56312/18746/11820	Tpi1/Nupr1/Pkm/App	4
Gp10	GO:0071375	cellular response to peptide hormone stimulus	6/111	257/23355	0.00144746	0.0395306	0.0322416	12349/67749/71660/18751/18746/12919	Car2/Mgarp/Rarres2/Prkcb/Pkm/Crhbp	6
Gp10	GO:0033555	multicellular organismal response to stress	4/111	103/23355	0.00148852	0.0401899	0.0327794	98660/17242/18619/19699	Atp1a2/Mdk/Penk/Reln	4
Gp10	GO:0010718	positive regulation of epithelial to mesenchymal transition	3/111	48/23355	0.00154667	0.0412909	0.0336774	21808/17242/68010	Tgfb2/Mdk/Bambi	3
Gp10	GO:0048477	oogenesis	4/111	105/23355	0.00159774	0.0415172	0.0338619	17242/242202/15081/15212	Mdk/Pde5a/H3f3b/Hexb	4
Gp10	GO:0007626	locomotory behavior	6/111	263/23355	0.00162705	0.0415172	0.0338619	98660/18619/19699/11804/15212/11820	Atp1a2/Penk/Reln/Aplp2/Hexb/App	6
Gp10	GO:0019098	reproductive behavior	3/111	49/23355	0.00164188	0.0415172	0.0338619	11804/15212/11820	Aplp2/Hexb/App	3
Gp10	GO:0009135	purine nucleoside diphosphate metabolic process	4/111	106/23355	0.00165438	0.0415172	0.0338619	21991/56312/18746/11820	Tpi1/Nupr1/Pkm/App	4
Gp10	GO:0009179	purine ribonucleoside diphosphate metabolic process	4/111	106/23355	0.00165438	0.0415172	0.0338619	21991/56312/18746/11820	Tpi1/Nupr1/Pkm/App	4
Gp10	GO:2001257	regulation of cation channel activity	5/111	179/23355	0.00166483	0.0415172	0.0338619	19699/54377/12919/11820/66395	Reln/Cacng4/Crhbp/App/Ahnak	5
Gp10	GO:0032060	bleb assembly	2/111	13/23355	0.00168736	0.0415172	0.0338619	11758/13732	Prdx6/Emp3	2
Gp10	GO:0006165	nucleoside diphosphate phosphorylation	4/111	107/23355	0.00171241	0.0415172	0.0338619	21991/56312/18746/11820	Tpi1/Nupr1/Pkm/App	4
Gp10	GO:1903707	negative regulation of hemopoiesis	4/111	107/23355	0.00171241	0.0415172	0.0338619	17242/65963/66058/15526	Mdk/Tmem176b/Tmem176a/Hspa9	4
Gp10	GO:0050900	leukocyte migration	7/111	364/23355	0.00179099	0.0429837	0.035058	17242/17965/71660/20085/16854/16423/11820	Mdk/Nbl1/Rarres2/Rps19/Lgals3/Cd47/App	7
Gp10	GO:0046939	nucleotide phosphorylation	4/111	110/23355	0.00189496	0.0439893	0.0358782	21991/56312/18746/11820	Tpi1/Nupr1/Pkm/App	4
Gp10	GO:0008016	regulation of heart contraction	5/111	185/23355	0.00192321	0.0439893	0.0358782	98660/21808/242202/56188/22003	Atp1a2/Tgfb2/Pde5a/Fxyd1/Tpm1	5
Gp10	GO:0009185	ribonucleoside diphosphate metabolic process	4/111	111/23355	0.00195869	0.0439893	0.0358782	21991/56312/18746/11820	Tpi1/Nupr1/Pkm/App	4
Gp10	GO:0032231	regulation of actin filament bundle assembly	4/111	111/23355	0.00195869	0.0439893	0.0358782	15901/22003/30794/16423	Id1/Tpm1/Pdlim4/Cd47	4
Gp10	GO:0036376	sodium ion export across plasma membrane	2/111	14/23355	0.00196248	0.0439893	0.0358782	98660/56188	Atp1a2/Fxyd1	2
Gp10	GO:0042983	amyloid precursor protein biosynthetic process	2/111	14/23355	0.00196248	0.0439893	0.0358782	16431/16432	Itm2a/Itm2b	2
Gp10	GO:0042984	regulation of amyloid precursor protein biosynthetic process	2/111	14/23355	0.00196248	0.0439893	0.0358782	16431/16432	Itm2a/Itm2b	2
Gp10	GO:0110053	regulation of actin filament organization	6/111	276/23355	0.00207398	0.046054	0.0375622	15901/12345/19240/22003/30794/16423	Id1/Capzb/Tmsb10/Tpm1/Pdlim4/Cd47	6
Gp10	GO:0001662	behavioral fear response	3/111	54/23355	0.00217274	0.0478002	0.0389865	98660/17242/18619	Atp1a2/Mdk/Penk	3
Gp10	GO:0010561	negative regulation of glycoprotein biosynthetic process	2/111	15/23355	0.00225739	0.0487596	0.0397689	16431/16432	Itm2a/Itm2b	2
Gp10	GO:0051503	adenine nucleotide transport	2/111	15/23355	0.00225739	0.0487596	0.0397689	11740/16423	Slc25a5/Cd47	2
Gp10	GO:0002209	behavioral defense response	3/111	55/23355	0.0022902	0.0490227	0.0399835	98660/17242/18619	Atp1a2/Mdk/Penk	3

## Sheet: R1_GOEnrichment_filteredTerms
Cluster	ID	Description	GeneRatio	BgRatio	pvalue	p.adjust	qvalue	geneID	geneSymbol	Count
Gp2	GO:0090184	positive regulation of kidney development	3/83	11/23355	6.99589e-06	0.00156741	0.00116019	12159/18121/20682	Bmp4/Nog/Sox9	3
Gp2	GO:0032835	glomerulus development	4/83	62/23355	7.07065e-05	0.0090083	0.00666793	12828/12628/12159/18121	Col4a3/Cfh/Bmp4/Nog	4
Gp2	GO:0090190	positive regulation of branching involved in ureteric bud morphogenesis	3/83	23/23355	7.28107e-05	0.0090083	0.00666793	12159/18121/20682	Bmp4/Nog/Sox9	3
Gp2	GO:0060688	regulation of morphogenesis of a branching structure	4/83	66/23355	9.03705e-05	0.00997647	0.00738457	17295/12159/18121/20682	Met/Bmp4/Nog/Sox9	4
Gp2	GO:0061037	negative regulation of cartilage development	3/83	30/23355	0.000163948	0.0152919	0.0113191	12159/18121/20682	Bmp4/Nog/Sox9	3
Gp2	GO:0003407	neural retina development	4/83	81/23355	0.000200349	0.0152919	0.0113191	12628/12215/20682/19881	Cfh/Bsg/Sox9/Rom1	4
Gp2	GO:0072006	nephron development	5/83	151/23355	0.000204582	0.0152919	0.0113191	12828/12628/12159/18121/20682	Col4a3/Cfh/Bmp4/Nog/Sox9	5
Gp2	GO:0060740	prostate gland epithelium morphogenesis	3/83	33/23355	0.000218633	0.0152919	0.0113191	12159/18121/20682	Bmp4/Nog/Sox9	3
Gp2	GO:0060512	prostate gland morphogenesis	3/83	34/23355	0.000239178	0.0152919	0.0113191	12159/18121/20682	Bmp4/Nog/Sox9	3
Gp2	GO:0034764	positive regulation of transmembrane transport	6/83	247/23355	0.000251814	0.0152919	0.0113191	17295/54208/17319/12159/216739/14607	Met/Arl6ip1/Mif/Bmp4/Acsl6/Gip	6
Gp2	GO:0090183	regulation of kidney development	3/83	35/23355	0.000260931	0.0152919	0.0113191	12159/18121/20682	Bmp4/Nog/Sox9	3
Gp2	GO:0010876	lipid localization	8/83	488/23355	0.00034339	0.0178303	0.013198	16410/18830/58807/28250/54208/17319/216739/18738	Itgav/Pltp/Slco1c1/Slco1a4/Arl6ip1/Mif/Acsl6/Pitpna	8
Gp2	GO:1905332	positive regulation of morphogenesis of an epithelium	3/83	39/23355	0.000360634	0.018253	0.0135108	12159/18121/20682	Bmp4/Nog/Sox9	3
Gp2	GO:0098739	import across plasma membrane	5/83	175/23355	0.000403976	0.0185081	0.0136997	14412/54208/20539/102680/216739	Slc6a13/Arl6ip1/Slc7a5/Slc6a20a/Acsl6	5
Gp2	GO:0035107	appendage morphogenesis	5/83	176/23355	0.00041464	0.0185081	0.0136997	20348/12159/18121/20682/30838	Sema3c/Bmp4/Nog/Sox9/Fbxw4	5
Gp2	GO:0071604	transforming growth factor beta production	3/83	42/23355	0.000449547	0.0192527	0.0142508	16410/17295/320910	Itgav/Met/Itgb8	3
Gp2	GO:0032370	positive regulation of lipid transport	4/83	105/23355	0.000539643	0.0194923	0.0144281	18830/54208/17319/216739	Pltp/Arl6ip1/Mif/Acsl6	4
Gp2	GO:0003149	membranous septum morphogenesis	2/83	10/23355	0.000551223	0.0194923	0.0144281	12159/18121	Bmp4/Nog	2
Gp2	GO:0060174	limb bud formation	2/83	11/23355	0.000672162	0.0220133	0.0162942	20348/20682	Sema3c/Sox9	2
Gp2	GO:1905952	regulation of lipid localization	5/83	201/23355	0.000757199	0.0234998	0.0173945	16410/18830/54208/17319/216739	Itgav/Pltp/Arl6ip1/Mif/Acsl6	5
Gp2	GO:0048736	appendage development	5/83	205/23355	0.00082724	0.0235361	0.0174214	20348/12159/18121/20682/30838	Sema3c/Bmp4/Nog/Sox9/Fbxw4	5
Gp2	GO:0010463	mesenchymal cell proliferation	3/83	57/23355	0.0011027	0.0256209	0.0189645	12159/20682/30838	Bmp4/Sox9/Fbxw4	3
Gp2	GO:1905954	positive regulation of lipid localization	4/83	128/23355	0.00113219	0.0259936	0.0192404	18830/54208/17319/216739	Pltp/Arl6ip1/Mif/Acsl6	4
Gp2	GO:0050920	regulation of chemotaxis	5/83	224/23355	0.00122789	0.0271436	0.0200916	20348/17295/17319/27226/12978	Sema3c/Met/Mif/Pla2g7/Csf1r	5
Gp2	GO:0061138	morphogenesis of a branching epithelium	5/83	225/23355	0.00125234	0.0271436	0.0200916	20348/17295/12159/18121/20682	Sema3c/Met/Bmp4/Nog/Sox9	5
Gp2	GO:0031018	endocrine pancreas development	3/83	64/23355	0.00154236	0.0303967	0.0224996	12159/14607/20682	Bmp4/Gip/Sox9	3
Gp2	GO:0001763	morphogenesis of a branching structure	5/83	244/23355	0.00178872	0.0322629	0.0238809	20348/17295/12159/18121/20682	Sema3c/Met/Bmp4/Nog/Sox9	5
Gp2	GO:0061323	cell proliferation involved in heart morphogenesis	2/83	21/23355	0.00250791	0.036267	0.0268448	12159/20682	Bmp4/Sox9	2
Gp2	GO:0051961	negative regulation of nervous system development	4/83	164/23355	0.00279979	0.0387275	0.028666	20348/12159/103743/18121	Sema3c/Bmp4/Tmem98/Nog	4
Gp2	GO:0060042	retina morphogenesis in camera-type eye	3/83	81/23355	0.00302459	0.0408229	0.030217	12628/20682/19881	Cfh/Sox9/Rom1	3
Gp2	GO:0003151	outflow tract morphogenesis	3/83	84/23355	0.00335214	0.0431515	0.0319407	20348/12159/18121	Sema3c/Bmp4/Nog	3
Gp2	GO:0072028	nephron morphogenesis	3/83	84/23355	0.00335214	0.0431515	0.0319407	12159/18121/20682	Bmp4/Nog/Sox9	3
Gp2	GO:0032970	regulation of actin filament-based process	6/83	411/23355	0.00345825	0.0433392	0.0320796	17295/246710/19062/207495/12978/11475	Met/Rhobtb2/Inpp5k/Baiap2l2/Csf1r/Acta2	6
Gp2	GO:0034369	plasma lipoprotein particle remodeling	2/83	25/23355	0.00354988	0.0433392	0.0320796	18830/27226	Pltp/Pla2g7	2
Gp2	GO:0060411	cardiac septum morphogenesis	3/83	86/23355	0.00358211	0.0433392	0.0320796	20348/12159/18121	Sema3c/Bmp4/Nog	3
Gp2	GO:0090287	regulation of cellular response to growth factor stimulus	5/83	289/23355	0.00370794	0.0439233	0.0325119	12159/18121/278507/246154/50766	Bmp4/Nog/Wfikkn2/Vasn/Crim1	5
Gp2	GO:0060041	retina development in camera-type eye	4/83	178/23355	0.00375362	0.0442292	0.0327384	12628/12215/20682/19881	Cfh/Bsg/Sox9/Rom1	4
Gp2	GO:0006790	sulfur compound metabolic process	5/83	294/23355	0.00398726	0.0460084	0.0340554	15360/625249/14858/216739/246277	Hmgcs2/Gpx4/Gsta2/Acsl6/Csad	5
Gp2	GO:0090132	epithelium migration	5/83	306/23355	0.00471873	0.046931	0.0347382	16410/17295/12215/12159/20682	Itgav/Met/Bsg/Bmp4/Sox9	5
Gp2	GO:0051222	positive regulation of protein transport	5/83	309/23355	0.00491558	0.0475957	0.0352302	12215/245049/14607/15519/22350	Bsg/Myrip/Gip/Hsp90aa1/Ezr	5
Gp2	GO:0050673	epithelial cell proliferation	6/83	443/23355	0.00497227	0.0477295	0.0353293	12828/14066/12159/18121/20682/12837	Col4a3/F3/Bmp4/Nog/Sox9/Col8a1	6
Gp4	GO:0006582	melanin metabolic process	3/34	25/23355	6.34268e-06	0.00195672	0.00131861	22178/20431/13190	Tyrp1/Pmel/Dct	3
Gp4	GO:0044550	secondary metabolite biosynthetic process	3/34	25/23355	6.34268e-06	0.00195672	0.00131861	22178/20431/13190	Tyrp1/Pmel/Dct	3
Gp4	GO:0030010	establishment of cell polarity	4/34	148/23355	6.19316e-05	0.0107168	0.00722193	227753/18508/14609/17755	Gsn/Pax6/Gja1/Map1b	4
Gp4	GO:0046148	pigment biosynthetic process	3/34	55/23355	7.02203e-05	0.0107168	0.00722193	22178/20431/13190	Tyrp1/Pmel/Dct	3
Gp4	GO:0140115	export across plasma membrane	3/34	57/23355	7.81614e-05	0.0107168	0.00722193	54403/14609/11933	Slc4a4/Gja1/Atp1b3	3
Gp4	GO:0006575	cellular modified amino acid metabolic process	4/34	171/23355	0.000108391	0.0108899	0.0073386	14859/56615/14275/14778	Gsta3/Mgst1/Folr1/Gpx3	4
Gp4	GO:0032507	maintenance of protein location in cell	3/34	68/23355	0.000132417	0.0108899	0.0073386	227753/19241/14609	Gsn/Tmsb4x/Gja1	3
Gp4	GO:0043455	regulation of secondary metabolic process	2/34	13/23355	0.000158848	0.0108899	0.0073386	22178/20431	Tyrp1/Pmel	2
Gp4	GO:0048753	pigment granule organization	2/34	20/23355	0.000384473	0.0193219	0.0130208	22178/20431	Tyrp1/Pmel	2
Gp4	GO:0045185	maintenance of protein location	3/34	99/23355	0.00040186	0.0193219	0.0130208	227753/19241/14609	Gsn/Tmsb4x/Gja1	3
Gp4	GO:1903901	negative regulation of viral life cycle	2/34	28/23355	0.000759337	0.0292819	0.0197328	227753/66141	Gsn/Ifitm3	2
Gp5	GO:0006066	alcohol metabolic process	7/24	324/23355	2.61992e-08	2.25896e-06	1.32069e-06	98711/79235/19892/18979/17751/19659/22139	Rdh10/Lrat/Rpe65/Pon1/Mt3/Rbp1/Ttr	7
Gp5	GO:0034754	cellular hormone metabolic process	5/24	113/23355	9.57878e-08	6.75739e-06	3.95067e-06	98711/79235/19892/19659/22139	Rdh10/Lrat/Rpe65/Rbp1/Ttr	5
Gp5	GO:0006766	vitamin metabolic process	3/24	70/23355	4.98836e-05	0.00203735	0.00119113	98711/79235/19659	Rdh10/Lrat/Rbp1	3
Gp5	GO:0098739	import across plasma membrane	3/24	175/23355	0.000745437	0.0137728	0.00805222	100040591/26941/20510	Kcnj13/Slc9a3r1/Slc1a1	3
Gp5	GO:0007212	dopamine receptor signaling pathway	2/24	40/23355	0.000770786	0.01391	0.0081324	26941/20510	Slc9a3r1/Slc1a1	2
Gp5	GO:0010876	lipid localization	4/24	488/23355	0.0014355	0.0214221	0.0125243	79235/18979/20897/20510	Lrat/Pon1/Stra6/Slc1a1	4
Gp5	GO:0006081	cellular aldehyde metabolic process	2/24	63/23355	0.00190231	0.0254515	0.0148801	98711/19892	Rdh10/Rpe65	2
Gp5	GO:0001763	morphogenesis of a branching structure	3/24	244/23355	0.0019383	0.0254936	0.0149047	98711/77767/12876	Rdh10/Ermn/Cpe	3
Gp5	GO:0001894	tissue homeostasis	3/24	266/23355	0.00247694	0.0286881	0.0167723	19892/22041/20510	Rpe65/Trf/Slc1a1	3
Gp5	GO:0003407	neural retina development	2/24	81/23355	0.00312053	0.034106	0.0199399	19892/20510	Rpe65/Slc1a1	2
Gp5	GO:0060042	retina morphogenesis in camera-type eye	2/24	81/23355	0.00312053	0.034106	0.0199399	19892/20510	Rpe65/Slc1a1	2
Gp10	GO:0006091	generation of precursor metabolites and energy	15/111	404/23355	8.6163e-10	2.04723e-06	1.66975e-06	11949/67680/21991/16828/269951/56312/11947/12857/21881/18746/67041/66445/11820/28080/11946	Atp5c1/Sdhb/Tpi1/Ldha/Idh2/Nupr1/Atp5b/Cox4i1/Tkt/Pkm/Oxct1/Cyc1/App/Atp5o/Atp5a1	15
Gp10	GO:0006119	oxidative phosphorylation	7/111	107/23355	7.98058e-07	0.000379237	0.00030931	11949/56312/11947/12857/66445/28080/11946	Atp5c1/Nupr1/Atp5b/Cox4i1/Cyc1/Atp5o/Atp5a1	7
Gp10	GO:0031349	positive regulation of defense response	9/111	259/23355	4.16754e-06	0.000836177	0.000681996	17242/242202/18619/20085/56312/13057/18035/16423/11820	Mdk/Pde5a/Penk/Rps19/Nupr1/Cyba/Nfkbia/Cd47/App	9
Gp10	GO:0032970	regulation of actin filament-based process	11/111	411/23355	4.29317e-06	0.000836177	0.000681996	98660/21808/17242/15901/12345/19240/56188/22003/30794/13039/16423	Atp1a2/Tgfb2/Mdk/Id1/Capzb/Tmsb10/Fxyd1/Tpm1/Pdlim4/Ctsl/Cd47	11
Gp10	GO:0002683	negative regulation of immune system process	11/111	417/23355	4.92697e-06	0.000836177	0.000681996	21808/17242/242202/17965/65963/66058/20085/16854/19084/16423/15526	Tgfb2/Mdk/Pde5a/Nbl1/Tmem176b/Tmem176a/Rps19/Lgals3/Prkar1a/Cd47/Hspa9	11
Gp10	GO:0006754	ATP biosynthetic process	5/111	54/23355	5.81773e-06	0.000921529	0.00075161	11949/11947/18746/28080/11946	Atp5c1/Atp5b/Pkm/Atp5o/Atp5a1	5
Gp10	GO:0071674	mononuclear cell migration	7/111	171/23355	1.78716e-05	0.00169852	0.00138533	17242/17965/71660/20085/16854/16423/11820	Mdk/Nbl1/Rarres2/Rps19/Lgals3/Cd47/App	7
Gp10	GO:0097529	myeloid leukocyte migration	7/111	221/23355	9.11907e-05	0.00503882	0.00410972	17242/17965/71660/20085/16854/16423/11820	Mdk/Nbl1/Rarres2/Rps19/Lgals3/Cd47/App	7
Gp10	GO:0045185	maintenance of protein location	5/111	99/23355	0.000111044	0.00586311	0.00478202	14828/22166/17965/19240/18035	Hspa5/Txn1/Nbl1/Tmsb10/Nfkbia	5
Gp10	GO:0032103	positive regulation of response to external stimulus	9/111	405/23355	0.000138076	0.00689945	0.00562727	17242/242202/71660/20085/56312/13057/18035/16423/11820	Mdk/Pde5a/Rarres2/Rps19/Nupr1/Cyba/Nfkbia/Cd47/App	9
Gp10	GO:0051235	maintenance of location	8/111	324/23355	0.00016107	0.00765405	0.00624274	21808/14828/22166/17965/19240/13057/15212/18035	Tgfb2/Hspa5/Txn1/Nbl1/Tmsb10/Cyba/Hexb/Nfkbia	8
Gp10	GO:0050673	epithelial cell proliferation	9/111	443/23355	0.000268659	0.0118162	0.00963741	21808/17242/15901/56312/13057/20317/14451/13039/11946	Tgfb2/Mdk/Id1/Nupr1/Cyba/Serpinf1/Gas1/Ctsl/Atp5a1	9
Gp10	GO:1903523	negative regulation of blood circulation	3/111	31/23355	0.000426235	0.0168789	0.0137666	98660/242202/11820	Atp1a2/Pde5a/App	3
Gp10	GO:0032409	regulation of transporter activity	7/111	287/23355	0.000449734	0.017235	0.014057	98660/19699/56188/54377/12919/11820/66395	Atp1a2/Reln/Fxyd1/Cacng4/Crhbp/App/Ahnak	7
Gp10	GO:0007162	negative regulation of cell adhesion	7/111	293/23355	0.000508666	0.0187813	0.0153183	17242/242202/11947/16854/19084/16852/14114	Mdk/Pde5a/Atp5b/Lgals3/Prkar1a/Lgals1/Fbln1	7
Gp10	GO:0007617	mating behavior	3/111	33/23355	0.000513799	0.0187813	0.0153183	11804/15212/11820	Aplp2/Hexb/App	3
Gp10	GO:0010469	regulation of signaling receptor activity	5/111	142/23355	0.000591901	0.0209904	0.01712	19699/11804/54377/12919/11820	Reln/Aplp2/Cacng4/Crhbp/App	5
Gp10	GO:0030595	leukocyte chemotaxis	6/111	220/23355	0.000649414	0.0221188	0.0180404	17242/17965/71660/20085/16854/11820	Mdk/Nbl1/Rarres2/Rps19/Lgals3/App	6
Gp10	GO:1990542	mitochondrial transmembrane transport	4/111	86/23355	0.000760466	0.0247516	0.0201877	11949/11947/28080/11946	Atp5c1/Atp5b/Atp5o/Atp5a1	4
Gp10	GO:0007613	memory	5/111	154/23355	0.000853719	0.0274113	0.022357	17242/242202/19699/20317/11820	Mdk/Pde5a/Reln/Serpinf1/App	5
Gp10	GO:0006450	regulation of translational fidelity	2/111	10/23355	0.000982591	0.0300486	0.024508	76846/20103	Rps9/Rps5	2
Gp10	GO:0006757	ATP generation from ADP	4/111	94/23355	0.00106077	0.0315049	0.0256958	21991/56312/18746/11820	Tpi1/Nupr1/Pkm/App	4
Gp10	GO:0033555	multicellular organismal response to stress	4/111	103/23355	0.00148852	0.0401899	0.0327794	98660/17242/18619/19699	Atp1a2/Mdk/Penk/Reln	4
Gp10	GO:0010718	positive regulation of epithelial to mesenchymal transition	3/111	48/23355	0.00154667	0.0412909	0.0336774	21808/17242/68010	Tgfb2/Mdk/Bambi	3
Gp10	GO:0019098	reproductive behavior	3/111	49/23355	0.00164188	0.0415172	0.0338619	11804/15212/11820	Aplp2/Hexb/App	3
Gp10	GO:1903707	negative regulation of hemopoiesis	4/111	107/23355	0.00171241	0.0415172	0.0338619	17242/65963/66058/15526	Mdk/Tmem176b/Tmem176a/Hspa9	4
Gp10	GO:0001662	behavioral fear response	3/111	54/23355	0.00217274	0.0478002	0.0389865	98660/17242/18619	Atp1a2/Mdk/Penk	3

## Sheet: R2_GOEnrichment
Cluster	ID	Description	GeneRatio	BgRatio	pvalue	p.adjust	qvalue	geneID	geneSymbol	Count
Gp1	GO:0006721	terpenoid metabolic process	6/25	63/23355	5.13367e-11	4.81025e-08	3.14505e-08	98711/79235/15360/19892/19682/22139	Rdh10/Lrat/Hmgcs2/Rpe65/Rdh5/Ttr	6
Gp1	GO:0007601	visual perception	7/25	161/23355	2.81019e-10	7.82087e-08	5.11346e-08	98711/79235/20132/19892/19771/19682/57811	Rdh10/Lrat/Rrh/Rpe65/Rlbp1/Rdh5/Rgr	7
Gp1	GO:0006720	isoprenoid metabolic process	6/25	83/23355	2.81225e-10	7.82087e-08	5.11346e-08	98711/79235/15360/19892/19682/22139	Rdh10/Lrat/Hmgcs2/Rpe65/Rdh5/Ttr	6
Gp1	GO:0050953	sensory perception of light stimulus	7/25	165/23355	3.33869e-10	7.82087e-08	5.11346e-08	98711/79235/20132/19892/19771/19682/57811	Rdh10/Lrat/Rrh/Rpe65/Rlbp1/Rdh5/Rgr	7
Gp1	GO:0001523	retinoid metabolic process	5/25	56/23355	3.38087e-09	6.32441e-07	4.13504e-07	98711/79235/19892/19682/22139	Rdh10/Lrat/Rpe65/Rdh5/Ttr	5
Gp1	GO:0016101	diterpenoid metabolic process	5/25	58/23355	4.04978e-09	6.32441e-07	4.13504e-07	98711/79235/19892/19682/22139	Rdh10/Lrat/Rpe65/Rdh5/Ttr	5
Gp1	GO:0042572	retinol metabolic process	4/25	23/23355	8.91545e-09	1.1934e-06	7.8027e-07	98711/79235/19892/22139	Rdh10/Lrat/Rpe65/Ttr	4
Gp1	GO:0006066	alcohol metabolic process	7/25	324/23355	3.59567e-08	4.21143e-06	2.75353e-06	98711/79235/15360/19892/18979/19062/22139	Rdh10/Lrat/Hmgcs2/Rpe65/Pon1/Inpp5k/Ttr	7
Gp1	GO:0016114	terpenoid biosynthetic process	3/25	15/23355	4.88791e-07	5.08886e-05	3.32721e-05	98711/15360/19892	Rdh10/Hmgcs2/Rpe65	3
Gp1	GO:0034308	primary alcohol metabolic process	4/25	66/23355	7.03522e-07	6.59201e-05	4.31e-05	98711/79235/19892/22139	Rdh10/Lrat/Rpe65/Ttr	4
Gp1	GO:0042445	hormone metabolic process	5/25	203/23355	2.17799e-06	0.000185525	0.000121301	98711/79235/19892/12876/22139	Rdh10/Lrat/Rpe65/Cpe/Ttr	5
Gp1	GO:0032370	positive regulation of lipid transport	4/25	105/23355	4.53696e-06	0.000344134	0.000225002	18830/79235/18979/17319	Pltp/Lrat/Pon1/Mif	4
Gp1	GO:0008299	isoprenoid biosynthetic process	3/25	31/23355	4.77454e-06	0.000344134	0.000225002	98711/15360/19892	Rdh10/Hmgcs2/Rpe65	3
Gp1	GO:0034754	cellular hormone metabolic process	4/25	113/23355	6.07596e-06	0.000406655	0.00026588	98711/79235/19892/22139	Rdh10/Lrat/Rpe65/Ttr	4
Gp1	GO:1905954	positive regulation of lipid localization	4/25	128/23355	9.95877e-06	0.000622091	0.000406737	18830/79235/18979/17319	Pltp/Lrat/Pon1/Mif	4
Gp1	GO:0009583	detection of light stimulus	3/25	54/23355	2.59219e-05	0.00151805	0.000992535	20132/19892/57811	Rrh/Rpe65/Rgr	3
Gp1	GO:0032368	regulation of lipid transport	4/25	169/23355	2.9724e-05	0.00163832	0.00107117	18830/79235/18979/17319	Pltp/Lrat/Pon1/Mif	4
Gp1	GO:0006766	vitamin metabolic process	3/25	70/23355	5.65642e-05	0.00281784	0.00184236	98711/18830/79235	Rdh10/Pltp/Lrat	3
Gp1	GO:1905952	regulation of lipid localization	4/25	201/23355	5.84547e-05	0.00281784	0.00184236	18830/79235/18979/17319	Pltp/Lrat/Pon1/Mif	4
Gp1	GO:0018298	protein-chromophore linkage	2/25	11/23355	6.01459e-05	0.00281784	0.00184236	20132/57811	Rrh/Rgr	2
Gp1	GO:0042574	retinal metabolic process	2/25	15/23355	0.000114523	0.0051099	0.00334097	98711/19892	Rdh10/Rpe65	2
Gp1	GO:0010875	positive regulation of cholesterol efflux	2/25	22/23355	0.000250796	0.0106816	0.00698388	18830/18979	Pltp/Pon1	2
Gp1	GO:0009582	detection of abiotic stimulus	3/25	134/23355	0.000387254	0.0154518	0.0101027	20132/19892/57811	Rrh/Rpe65/Rgr	3
Gp1	GO:0009581	detection of external stimulus	3/25	135/23355	0.000395776	0.0154518	0.0101027	20132/19892/57811	Rrh/Rpe65/Rgr	3
Gp1	GO:0007602	phototransduction	2/25	29/23355	0.000438773	0.0164452	0.0107522	20132/57811	Rrh/Rgr	2
Gp1	GO:0010874	regulation of cholesterol efflux	2/25	32/23355	0.000534984	0.01928	0.0126057	18830/18979	Pltp/Pon1	2
Gp1	GO:0051973	positive regulation of telomerase activity	2/25	33/23355	0.000569125	0.0195251	0.012766	231440/15519	Parm1/Hsp90aa1	2
Gp1	GO:0032373	positive regulation of sterol transport	2/25	34/23355	0.000604299	0.0195251	0.012766	18830/18979	Pltp/Pon1	2
Gp1	GO:0032376	positive regulation of cholesterol transport	2/25	34/23355	0.000604299	0.0195251	0.012766	18830/18979	Pltp/Pon1	2
Gp1	GO:0043010	camera-type eye development	4/25	379/23355	0.000659214	0.0198174	0.0129571	98711/19892/12215/12837	Rdh10/Rpe65/Bsg/Col8a1	4
Gp1	GO:0003401	axis elongation	2/25	36/23355	0.000677736	0.0198174	0.0129571	98711/54612	Rdh10/Sfrp5	2
Gp1	GO:0006775	fat-soluble vitamin metabolic process	2/25	36/23355	0.000677736	0.0198174	0.0129571	18830/79235	Pltp/Lrat	2
Gp1	GO:0033135	regulation of peptidyl-serine phosphorylation	3/25	164/23355	0.000697946	0.0198174	0.0129571	17319/19062/15519	Mif/Inpp5k/Hsp90aa1	3
Gp1	GO:0051896	regulation of protein kinase B signaling	3/25	175/23355	0.000842442	0.0232167	0.0151796	19062/15519/54612	Inpp5k/Hsp90aa1/Sfrp5	3
Gp1	GO:0001654	eye development	4/25	427/23355	0.00102785	0.0271332	0.0177403	98711/19892/12215/12837	Rdh10/Rpe65/Bsg/Col8a1	4
Gp1	GO:0150063	visual system development	4/25	430/23355	0.00105486	0.0271332	0.0177403	98711/19892/12215/12837	Rdh10/Rpe65/Bsg/Col8a1	4
Gp1	GO:0048880	sensory system development	4/25	434/23355	0.00109165	0.0271332	0.0177403	98711/19892/12215/12837	Rdh10/Rpe65/Bsg/Col8a1	4
Gp1	GO:0051898	negative regulation of protein kinase B signaling	2/25	46/23355	0.00110615	0.0271332	0.0177403	19062/54612	Inpp5k/Sfrp5	2
Gp1	GO:0006869	lipid transport	4/25	438/23355	0.00112934	0.0271332	0.0177403	18830/79235/18979/17319	Pltp/Lrat/Pon1/Mif	4
Gp1	GO:0051972	regulation of telomerase activity	2/25	48/23355	0.00120396	0.0282028	0.0184396	231440/15519	Parm1/Hsp90aa1	2
Gp1	GO:0033344	cholesterol efflux	2/25	49/23355	0.00125437	0.028667	0.0187431	18830/18979	Pltp/Pon1	2
Gp1	GO:0043491	protein kinase B signaling	3/25	206/23355	0.00134793	0.0300716	0.0196615	19062/15519/54612	Inpp5k/Hsp90aa1/Sfrp5	3
Gp1	GO:0046148	pigment biosynthetic process	2/25	55/23355	0.00157775	0.0343803	0.0224786	19892/17025	Rpe65/Alad	2
Gp1	GO:0010876	lipid localization	4/25	488/23355	0.00168099	0.034944	0.0228472	18830/79235/18979/17319	Pltp/Lrat/Pon1/Mif	4
Gp1	GO:0001895	retina homeostasis	2/25	57/23355	0.00169346	0.034944	0.0228472	19892/12215	Rpe65/Bsg	2
Gp1	GO:0032371	regulation of sterol transport	2/25	58/23355	0.0017528	0.034944	0.0228472	18830/18979	Pltp/Pon1	2
Gp1	GO:0032374	regulation of cholesterol transport	2/25	58/23355	0.0017528	0.034944	0.0228472	18830/18979	Pltp/Pon1	2
Gp1	GO:0006081	cellular aldehyde metabolic process	2/25	63/23355	0.00206414	0.0402937	0.0263449	98711/19892	Rdh10/Rpe65	2
Gp1	GO:0042440	pigment metabolic process	2/25	68/23355	0.00239976	0.0458894	0.0300035	19892/17025	Rpe65/Alad	2
Gp2	GO:0071294	cellular response to zinc ion	3/17	14/23355	1.16019e-07	6.67534e-05	3.57819e-05	17751/17750/17748	Mt3/Mt2/Mt1	3
Gp2	GO:0071280	cellular response to copper ion	3/17	15/23355	1.44959e-07	6.67534e-05	3.57819e-05	17751/17750/17748	Mt3/Mt2/Mt1	3
Gp2	GO:0046688	response to copper ion	3/17	25/23355	7.29469e-07	0.000177572	9.51841e-05	17751/17750/17748	Mt3/Mt2/Mt1	3
Gp2	GO:0071276	cellular response to cadmium ion	3/17	27/23355	9.2686e-07	0.000177572	9.51841e-05	17751/17750/17748	Mt3/Mt2/Mt1	3
Gp2	GO:0006882	cellular zinc ion homeostasis	3/17	28/23355	1.03762e-06	0.000177572	9.51841e-05	17751/17750/17748	Mt3/Mt2/Mt1	3
Gp2	GO:0055069	zinc ion homeostasis	3/17	29/23355	1.15682e-06	0.000177572	9.51841e-05	17751/17750/17748	Mt3/Mt2/Mt1	3
Gp2	GO:0010043	response to zinc ion	3/17	35/23355	2.0665e-06	0.000271892	0.000145743	17751/17750/17748	Mt3/Mt2/Mt1	3
Gp2	GO:0046686	response to cadmium ion	3/17	39/23355	2.88033e-06	0.000331599	0.000177747	17751/17750/17748	Mt3/Mt2/Mt1	3
Gp2	GO:0098754	detoxification	3/17	50/23355	6.14683e-06	0.000629026	0.000337177	17751/17750/17748	Mt3/Mt2/Mt1	3
Gp2	GO:0010001	glial cell differentiation	4/17	255/23355	2.95394e-05	0.00272057	0.00145831	17751/12159/29873/225908	Mt3/Bmp4/Cspg5/Myrf	4
Gp2	GO:0061318	renal filtration cell differentiation	2/17	15/23355	5.20714e-05	0.00368906	0.00197745	12159/70350	Bmp4/Basp1	2
Gp2	GO:0072112	glomerular visceral epithelial cell differentiation	2/17	15/23355	5.20714e-05	0.00368906	0.00197745	12159/70350	Bmp4/Basp1	2
Gp2	GO:0072311	glomerular epithelial cell differentiation	2/17	15/23355	5.20714e-05	0.00368906	0.00197745	12159/70350	Bmp4/Basp1	2
Gp2	GO:0046916	cellular transition metal ion homeostasis	3/17	109/23355	6.41137e-05	0.00413757	0.00221786	17751/17750/17748	Mt3/Mt2/Mt1	3
Gp2	GO:0072010	glomerular epithelium development	2/17	17/23355	6.73871e-05	0.00413757	0.00221786	12159/70350	Bmp4/Basp1	2
Gp2	GO:0009636	response to toxic substance	3/17	115/23355	7.52013e-05	0.00432878	0.00232036	17751/17750/17748	Mt3/Mt2/Mt1	3
Gp2	GO:0021782	glial cell development	3/17	119/23355	8.32487e-05	0.00451012	0.00241756	17751/29873/225908	Mt3/Cspg5/Myrf	3
Gp2	GO:0042063	gliogenesis	4/17	343/23355	9.35299e-05	0.00478561	0.00256524	17751/12159/29873/225908	Mt3/Bmp4/Cspg5/Myrf	4
Gp2	GO:0055076	transition metal ion homeostasis	3/17	136/23355	0.000123714	0.00599686	0.0032145	17751/17750/17748	Mt3/Mt2/Mt1	3
Gp2	GO:0007263	nitric oxide mediated signal transduction	2/17	26/23355	0.000160416	0.00738716	0.00395975	17750/17748	Mt2/Mt1	2
Gp2	GO:0071248	cellular response to metal ion	3/17	162/23355	0.000207406	0.00909621	0.00487585	17751/17750/17748	Mt3/Mt2/Mt1	3
Gp2	GO:0032094	response to food	2/17	36/23355	0.000309632	0.0129623	0.00694821	20501/17751	Slc16a1/Mt3	2
Gp2	GO:0035850	epithelial cell differentiation involved in kidney development	2/17	39/23355	0.000363719	0.0145646	0.00780706	12159/70350	Bmp4/Basp1	2
Gp2	GO:0071634	regulation of transforming growth factor beta production	2/17	40/23355	0.000382699	0.0146861	0.00787218	12560/320910	Cdh3/Itgb8	2
Gp2	GO:0071604	transforming growth factor beta production	2/17	42/23355	0.000422079	0.0155494	0.00833495	12560/320910	Cdh3/Itgb8	2
Gp2	GO:0055001	muscle cell development	3/17	210/23355	0.000444024	0.0157287	0.00843107	12159/278507/54409	Bmp4/Wfikkn2/Ramp2	3
Gp2	GO:0043393	regulation of protein binding	3/17	223/23355	0.000529038	0.01786	0.00957353	12159/278507/54409	Bmp4/Wfikkn2/Ramp2	3
Gp2	GO:0002573	myeloid leukocyte differentiation	3/17	225/23355	0.000542976	0.01786	0.00957353	12159/19659/320910	Bmp4/Rbp1/Itgb8	3
Gp2	GO:0061005	cell differentiation involved in kidney development	2/17	50/23355	0.000598467	0.0184534	0.00989158	12159/70350	Bmp4/Basp1	2
Gp2	GO:0071241	cellular response to inorganic substance	3/17	233/23355	0.000601087	0.0184534	0.00989158	17751/17750/17748	Mt3/Mt2/Mt1	3
Gp2	GO:2000351	regulation of endothelial cell apoptotic process	2/17	55/23355	0.000723938	0.021508	0.0115289	12159/54409	Bmp4/Ramp2	2
Gp2	GO:0072577	endothelial cell apoptotic process	2/17	58/23355	0.000804804	0.0231633	0.0124162	12159/54409	Bmp4/Ramp2	2
Gp2	GO:0007584	response to nutrient	2/17	62/23355	0.000919107	0.024897	0.0133455	20501/19659	Slc16a1/Rbp1	2
Gp2	GO:0032835	glomerulus development	2/17	62/23355	0.000919107	0.024897	0.0133455	12159/70350	Bmp4/Basp1	2
Gp2	GO:0010038	response to metal ion	3/17	281/23355	0.00103411	0.0272119	0.0145864	17751/17750/17748	Mt3/Mt2/Mt1	3
Gp2	GO:0048747	muscle fiber development	2/17	77/23355	0.00141307	0.0361509	0.019378	12159/278507	Bmp4/Wfikkn2	2
Gp2	GO:0051145	smooth muscle cell differentiation	2/17	79/23355	0.00148665	0.0370055	0.0198361	12159/54409	Bmp4/Ramp2	2
Gp2	GO:0031667	response to nutrient levels	3/17	348/23355	0.00190978	0.046287	0.0248112	20501/17751/19659	Slc16a1/Mt3/Rbp1	3
Gp5	GO:0019748	secondary metabolic process	3/15	58/23355	6.47454e-06	0.00139192	0.000845879	14859/20431/13190	Gsta3/Pmel/Dct	3
Gp5	GO:0006749	glutathione metabolic process	3/15	60/23355	7.17487e-06	0.00139192	0.000845879	14859/56615/14778	Gsta3/Mgst1/Gpx3	3
Gp5	GO:0042438	melanin biosynthetic process	2/15	23/23355	9.66527e-05	0.00888698	0.00540066	20431/13190	Pmel/Dct	2
Gp5	GO:0006582	melanin metabolic process	2/15	25/23355	0.000114523	0.00888698	0.00540066	20431/13190	Pmel/Dct	2
Gp5	GO:0044550	secondary metabolite biosynthetic process	2/15	25/23355	0.000114523	0.00888698	0.00540066	20431/13190	Pmel/Dct	2
Gp5	GO:0006575	cellular modified amino acid metabolic process	3/15	171/23355	0.000164481	0.0106364	0.0064638	14859/56615/14778	Gsta3/Mgst1/Gpx3	3
Gp5	GO:1901617	organic hydroxy compound biosynthetic process	3/15	226/23355	0.000373336	0.0206935	0.0125755	50781/20431/13190	Dkk3/Pmel/Dct	3
Gp5	GO:0046189	phenol-containing compound biosynthetic process	2/15	52/23355	0.000501146	0.0241687	0.0146874	20431/13190	Pmel/Dct	2
Gp5	GO:0046148	pigment biosynthetic process	2/15	55/23355	0.000560614	0.0241687	0.0146874	20431/13190	Pmel/Dct	2
Gp5	GO:0006790	sulfur compound metabolic process	3/15	294/23355	0.000803065	0.0301881	0.0183455	14859/56615/14778	Gsta3/Mgst1/Gpx3	3
Gp5	GO:0042440	pigment metabolic process	2/15	68/23355	0.00085585	0.0301881	0.0183455	20431/13190	Pmel/Dct	2
Gp5	GO:0048525	negative regulation of viral process	2/15	91/23355	0.00152544	0.0493224	0.0299735	66141/14114	Ifitm3/Fbln1	2
Gp8	GO:0035457	cellular response to interferon-alpha	3/34	12/23355	6.14595e-07	0.000857359	0.000543431	14456/15959/15957	Gas6/Ifit3/Ifit1	3
Gp8	GO:0008347	glial cell migration	4/34	64/23355	2.23531e-06	0.00155913	0.000988242	21808/19699/17984/216616	Tgfb2/Reln/Ndn/Efemp1	4
Gp8	GO:0035455	response to interferon-alpha	3/34	24/23355	5.58711e-06	0.00259801	0.00164673	14456/15959/15957	Gas6/Ifit3/Ifit1	3
Gp8	GO:0015698	inorganic anion transport	4/34	146/23355	5.87386e-05	0.0204851	0.0129843	12349/56188/18674/23985	Car2/Fxyd1/Slc25a3/Slc26a4	4
Gp8	GO:0071674	mononuclear cell migration	4/34	171/23355	0.000108391	0.0287052	0.0181946	71660/14456/16854/54725	Rarres2/Gas6/Lgals3/Cadm1	4
Gp8	GO:0042063	gliogenesis	5/34	343/23355	0.000130114	0.0287052	0.0181946	21808/18508/19699/17984/216616	Tgfb2/Pax6/Reln/Ndn/Efemp1	5
Gp8	GO:0001764	neuron migration	4/34	192/23355	0.000169254	0.0287052	0.0181946	18508/19699/17984/14456	Pax6/Reln/Ndn/Gas6	4
Gp8	GO:0036376	sodium ion export across plasma membrane	2/34	14/23355	0.000185154	0.0287052	0.0181946	98660/56188	Atp1a2/Fxyd1	2
Gp8	GO:1904062	regulation of cation transmembrane transport	5/34	370/23355	0.000185195	0.0287052	0.0181946	98660/21808/19699/56188/12919	Atp1a2/Tgfb2/Reln/Fxyd1/Crhbp	5
Gp8	GO:1901652	response to peptide	5/34	406/23355	0.000284497	0.0393349	0.0249321	12349/71660/12919/18035/20716	Car2/Rarres2/Crhbp/Nfkbia/Serpina3n	5
Gp8	GO:0010934	macrophage cytokine production	2/34	18/23355	0.000310168	0.0393349	0.0249321	21808/14456	Tgfb2/Gas6	2
Gp8	GO:0006816	calcium ion transport	5/34	423/23355	0.000343495	0.039697	0.0251617	98660/21808/17364/14456/16854	Atp1a2/Tgfb2/Trpm1/Gas6/Lgals3	5
Gp8	GO:2001224	positive regulation of neuron migration	2/34	21/23355	0.000424556	0.039697	0.0251617	18508/19699	Pax6/Reln	2
Gp8	GO:0021761	limbic system development	3/34	101/23355	0.000426124	0.039697	0.0251617	98660/19699/19434	Atp1a2/Reln/Rax	3
Gp8	GO:0034643	establishment of mitochondrion localization, microtubule-mediated	2/34	22/23355	0.000466586	0.039697	0.0251617	235180/17755	Fez1/Map1b	2
Gp8	GO:0047497	mitochondrion transport along microtubule	2/34	22/23355	0.000466586	0.039697	0.0251617	235180/17755	Fez1/Map1b	2
Gp8	GO:0071675	regulation of mononuclear cell migration	3/34	110/23355	0.000546943	0.039697	0.0251617	71660/14456/16854	Rarres2/Gas6/Lgals3	3
Gp8	GO:2000106	regulation of leukocyte apoptotic process	3/34	111/23355	0.000561578	0.039697	0.0251617	21808/14456/16854	Tgfb2/Gas6/Lgals3	3
Gp8	GO:0032412	regulation of ion transmembrane transporter activity	4/34	265/23355	0.000574857	0.039697	0.0251617	98660/19699/56188/12919	Atp1a2/Reln/Fxyd1/Crhbp	4
Gp8	GO:0051654	establishment of mitochondrion localization	2/34	25/23355	0.000604299	0.039697	0.0251617	235180/17755	Fez1/Map1b	2
Gp8	GO:0007409	axonogenesis	5/34	483/23355	0.000628342	0.039697	0.0251617	21808/18508/19699/17984/17755	Tgfb2/Pax6/Reln/Ndn/Map1b	5
Gp8	GO:0022898	regulation of transmembrane transporter activity	4/34	276/23355	0.000669433	0.039697	0.0251617	98660/19699/56188/12919	Atp1a2/Reln/Fxyd1/Crhbp	4
Gp8	GO:0045666	positive regulation of neuron differentiation	3/34	118/23355	0.000671084	0.039697	0.0251617	18508/235180/17755	Pax6/Fez1/Map1b	3
Gp8	GO:0051051	negative regulation of transport	5/34	492/23355	0.000682959	0.039697	0.0251617	98660/21808/16854/12919/17755	Atp1a2/Tgfb2/Lgals3/Crhbp/Map1b	5
Gp8	GO:2000310	regulation of NMDA receptor activity	2/34	28/23355	0.000759337	0.0415589	0.0263418	19699/12919	Reln/Crhbp	2
Gp8	GO:0032409	regulation of transporter activity	4/34	287/23355	0.000774575	0.0415589	0.0263418	98660/19699/56188/12919	Atp1a2/Reln/Fxyd1/Crhbp	4
Gp8	GO:0010959	regulation of metal ion transport	4/34	291/23355	0.000815553	0.042126	0.0267013	98660/21808/56188/16854	Atp1a2/Tgfb2/Fxyd1/Lgals3	4
Gp8	GO:0061037	negative regulation of cartilage development	2/34	30/23355	0.000872247	0.042126	0.0267013	21808/216616	Tgfb2/Efemp1	2
Gp8	GO:0045765	regulation of angiogenesis	4/34	298/23355	0.000890922	0.042126	0.0267013	21808/16854/13036/20692	Tgfb2/Lgals3/Ctsh/Sparc	4
Gp8	GO:0061082	myeloid leukocyte cytokine production	2/34	31/23355	0.000931553	0.042126	0.0267013	21808/14456	Tgfb2/Gas6	2
Gp8	GO:1901342	regulation of vasculature development	4/34	302/23355	0.000936133	0.042126	0.0267013	21808/16854/13036/20692	Tgfb2/Lgals3/Ctsh/Sparc	4
Gp8	GO:0071887	leukocyte apoptotic process	3/34	139/23355	0.0010785	0.0470157	0.0298006	21808/14456/16854	Tgfb2/Gas6/Lgals3	3
Gp8	GO:0031069	hair follicle morphogenesis	2/34	36/23355	0.00125636	0.0487118	0.0308756	16011/21808	Igfbp5/Tgfb2	2
Gp8	GO:0071320	cellular response to cAMP	2/34	36/23355	0.00125636	0.0487118	0.0308756	16011/12919	Igfbp5/Crhbp	2
Gp8	GO:0097106	postsynaptic density organization	2/34	36/23355	0.00125636	0.0487118	0.0308756	19699/54725	Reln/Cadm1	2
Gp8	GO:0030010	establishment of cell polarity	3/34	148/23355	0.001292	0.0487118	0.0308756	18508/235180/17755	Pax6/Fez1/Map1b	3
Gp8	GO:0050680	negative regulation of epithelial cell proliferation	3/34	148/23355	0.001292	0.0487118	0.0308756	21808/18508/20692	Tgfb2/Pax6/Sparc	3
Gp8	GO:0086004	regulation of cardiac muscle cell contraction	2/34	37/23355	0.00132695	0.0487129	0.0308763	98660/56188	Atp1a2/Fxyd1	2
Gp8	GO:0002687	positive regulation of leukocyte migration	3/34	151/23355	0.00136865	0.0489556	0.0310301	71660/14456/16854	Rarres2/Gas6/Lgals3	3

## Sheet: R2_GOEnrichment_filteredTerms
Cluster	ID	Description	GeneRatio	BgRatio	pvalue	p.adjust	qvalue	geneID	geneSymbol	Count
Gp1	GO:0006066	alcohol metabolic process	7/25	324/23355	3.59567e-08	4.21143e-06	2.75353e-06	98711/79235/15360/19892/18979/19062/22139	Rdh10/Lrat/Hmgcs2/Rpe65/Pon1/Inpp5k/Ttr	7
Gp1	GO:0032370	positive regulation of lipid transport	4/25	105/23355	4.53696e-06	0.000344134	0.000225002	18830/79235/18979/17319	Pltp/Lrat/Pon1/Mif	4
Gp1	GO:0034754	cellular hormone metabolic process	4/25	113/23355	6.07596e-06	0.000406655	0.00026588	98711/79235/19892/22139	Rdh10/Lrat/Rpe65/Ttr	4
Gp1	GO:1905954	positive regulation of lipid localization	4/25	128/23355	9.95877e-06	0.000622091	0.000406737	18830/79235/18979/17319	Pltp/Lrat/Pon1/Mif	4
Gp1	GO:0006766	vitamin metabolic process	3/25	70/23355	5.65642e-05	0.00281784	0.00184236	98711/18830/79235	Rdh10/Pltp/Lrat	3
Gp1	GO:1905952	regulation of lipid localization	4/25	201/23355	5.84547e-05	0.00281784	0.00184236	18830/79235/18979/17319	Pltp/Lrat/Pon1/Mif	4
Gp1	GO:0009582	detection of abiotic stimulus	3/25	134/23355	0.000387254	0.0154518	0.0101027	20132/19892/57811	Rrh/Rpe65/Rgr	3
Gp1	GO:0009581	detection of external stimulus	3/25	135/23355	0.000395776	0.0154518	0.0101027	20132/19892/57811	Rrh/Rpe65/Rgr	3
Gp1	GO:0007602	phototransduction	2/25	29/23355	0.000438773	0.0164452	0.0107522	20132/57811	Rrh/Rgr	2
Gp1	GO:0046148	pigment biosynthetic process	2/25	55/23355	0.00157775	0.0343803	0.0224786	19892/17025	Rpe65/Alad	2
Gp1	GO:0010876	lipid localization	4/25	488/23355	0.00168099	0.034944	0.0228472	18830/79235/18979/17319	Pltp/Lrat/Pon1/Mif	4
Gp1	GO:0006081	cellular aldehyde metabolic process	2/25	63/23355	0.00206414	0.0402937	0.0263449	98711/19892	Rdh10/Rpe65	2
Gp2	GO:0009636	response to toxic substance	3/17	115/23355	7.52013e-05	0.00432878	0.00232036	17751/17750/17748	Mt3/Mt2/Mt1	3
Gp2	GO:0032094	response to food	2/17	36/23355	0.000309632	0.0129623	0.00694821	20501/17751	Slc16a1/Mt3	2
Gp2	GO:0071604	transforming growth factor beta production	2/17	42/23355	0.000422079	0.0155494	0.00833495	12560/320910	Cdh3/Itgb8	2
Gp2	GO:0007584	response to nutrient	2/17	62/23355	0.000919107	0.024897	0.0133455	20501/19659	Slc16a1/Rbp1	2
Gp2	GO:0032835	glomerulus development	2/17	62/23355	0.000919107	0.024897	0.0133455	12159/70350	Bmp4/Basp1	2
Gp5	GO:0006582	melanin metabolic process	2/15	25/23355	0.000114523	0.00888698	0.00540066	20431/13190	Pmel/Dct	2
Gp5	GO:0044550	secondary metabolite biosynthetic process	2/15	25/23355	0.000114523	0.00888698	0.00540066	20431/13190	Pmel/Dct	2
Gp5	GO:0006575	cellular modified amino acid metabolic process	3/15	171/23355	0.000164481	0.0106364	0.0064638	14859/56615/14778	Gsta3/Mgst1/Gpx3	3
Gp5	GO:0046148	pigment biosynthetic process	2/15	55/23355	0.000560614	0.0241687	0.0146874	20431/13190	Pmel/Dct	2
Gp5	GO:0006790	sulfur compound metabolic process	3/15	294/23355	0.000803065	0.0301881	0.0183455	14859/56615/14778	Gsta3/Mgst1/Gpx3	3
Gp5	GO:0048525	negative regulation of viral process	2/15	91/23355	0.00152544	0.0493224	0.0299735	66141/14114	Ifitm3/Fbln1	2
Gp8	GO:0071674	mononuclear cell migration	4/34	171/23355	0.000108391	0.0287052	0.0181946	71660/14456/16854/54725	Rarres2/Gas6/Lgals3/Cadm1	4
Gp8	GO:0051051	negative regulation of transport	5/34	492/23355	0.000682959	0.039697	0.0251617	98660/21808/16854/12919/17755	Atp1a2/Tgfb2/Lgals3/Crhbp/Map1b	5
Gp8	GO:0032409	regulation of transporter activity	4/34	287/23355	0.000774575	0.0415589	0.0263418	98660/19699/56188/12919	Atp1a2/Reln/Fxyd1/Crhbp	4
Gp8	GO:0061037	negative regulation of cartilage development	2/34	30/23355	0.000872247	0.042126	0.0267013	21808/216616	Tgfb2/Efemp1	2
Gp8	GO:0031069	hair follicle morphogenesis	2/34	36/23355	0.00125636	0.0487118	0.0308756	16011/21808	Igfbp5/Tgfb2	2
Gp8	GO:0030010	establishment of cell polarity	3/34	148/23355	0.001292	0.0487118	0.0308756	18508/235180/17755	Pax6/Fez1/Map1b	3
Gp8	GO:0002687	positive regulation of leukocyte migration	3/34	151/23355	0.00136865	0.0489556	0.0310301	71660/14456/16854	Rarres2/Gas6/Lgals3	3
