# Supplementary material for: Single-Cell RNA Sequencing Reveals Molecular Features of Heterogeneity in the Murine Retinal Pigment Epithelium
Source: Int J Mol Sci. 2022 Sep 8;23(18):10419. doi: 10.3390/ijms231810419 (PMC9499471; doi:10.3390/ijms231810419)
Supplement: Supplementary file 1 [file ijms-23-10419-s001.zip › Data S5.xlsx]

## Sheet: FeaturesAvgExp_R1_Clusterwise
	ENSEMBLID	C1	C2	C3	C4	C5	C6
Ttr	ENSMUSG00000061808	20.7165	1118.35	1232.83	1106.44	1179.6	1088.88
Ptgds	ENSMUSG00000015090	263.762	601.598	626.978	591.665	536.241	602.016
Cst3	ENSMUSG00000027447	40.2211	410.893	426.706	411.626	406.326	423.421
Rgr	ENSMUSG00000021804	8.24349	176.258	237.414	216.738	143.948	210.314
Apoe	ENSMUSG00000002985	145.158	167.337	213.778	213.467	161.591	191.671
Malat1	ENSMUSG00000092341	201.722	155.495	38.8144	158.855	268.24	147.849
Mt1	ENSMUSG00000031765	63.078	168.096	150.086	135.031	194.463	124.335
Trf	ENSMUSG00000032554	3.43434	147.566	206.447	144.847	94.7742	114.178
Bsg	ENSMUSG00000023175	25.0051	88.385	104.238	101.221	74.8002	95.7149
Rdh5	ENSMUSG00000025350	6.34052	74.1631	84.5623	92.0268	77.0584	90.3534
Rbp1	ENSMUSG00000046402	10.0186	90.9157	87.8659	78.4874	84.7715	86.9409
Clu	ENSMUSG00000022037	44.6378	82.1086	117.117	100.146	66.1129	82.3757
Ftl1	ENSMUSG00000050708	58.2131	53.3649	69.2573	51.9049	59.6229	59.1062
Arl6ip1	ENSMUSG00000030654	9.32358	53.9112	46.0188	50.763	38.4518	48.879
Rpe65	ENSMUSG00000028174	1.46289	43.7983	52.6336	59.662	44.833	47.598
Rlbp1	ENSMUSG00000039194	4.39588	37.0498	40.2847	39.9997	37.9126	43.1295
Cd63	ENSMUSG00000025351	62.8262	35.5945	36.9617	37.7703	31.1983	38.5019
Ubb	ENSMUSG00000019505	59.5446	32.9507	41.8239	33.5737	32.0756	34.3517
Slc16a8	ENSMUSG00000032988	0.915933	33.3964	28.0632	38.8223	30.8788	33.3532
Fth1	ENSMUSG00000024661	28.745	31.7161	44.6442	27.1656	29.4603	32.6841
Timp3	ENSMUSG00000020044	6.78891	31.1002	16.4276	29.6069	33.3487	31.96
Car14	ENSMUSG00000038526	5.93896	29.2764	31.7925	32.2934	24.2453	30.7018
Ctsd	ENSMUSG00000007891	10.9039	26.6896	32.1904	32.651	24.4088	30.1489
Mt2	ENSMUSG00000031762	14.5504	40.9443	34.6898	32.2326	49.1545	28.514
Cox8a	ENSMUSG00000035885	41.0787	28.2841	32.5092	25.9403	28.9082	27.2508
Chchd10	ENSMUSG00000049422	30.8964	28.9575	30.0466	25.037	32.0635	26.7668
Aldoa	ENSMUSG00000030695	37.9019	27.1335	32.0125	26.371	24.8297	26.6705
Mt3	ENSMUSG00000031760	2.87373	29.5687	29.627	24.1058	32.8667	26.2229
Gpx4	ENSMUSG00000075706	7.44733	22.9332	26.1405	23.8138	19.6982	25.4551
Enpp2	ENSMUSG00000022425	1.25039	26.1449	39.608	32.5859	18.8959	25.4518
Ndufa4	ENSMUSG00000029632	32.32	28.2285	28.3471	24.5857	24.8657	25.4373
Rdh10	ENSMUSG00000025921	0.963649	24.6034	23.3827	24.3226	19.1732	25.2145
Slc25a4	ENSMUSG00000031633	33.5144	22.1964	21.5639	23.6647	18.6476	23.355
Cd81	ENSMUSG00000037706	30.2504	19.7153	23.3404	23.449	17.1477	23.295
Dbi	ENSMUSG00000026385	15.2345	24.171	26.7278	22.1041	24.8704	22.2612
Tspan3	ENSMUSG00000032324	5.52974	19.2308	18.9313	21.8984	17.0527	21.5298
Krt18	ENSMUSG00000023043	15.9737	18.5385	25.307	21.5854	18.4727	20.3481
Sepw1	ENSMUSG00000041571	11.9978	19.9195	22.2512	17.6383	20.9683	19.8566
Psap	ENSMUSG00000004207	10.8949	20.5597	28.0501	22.4852	16.8578	19.7212
Rpl41	ENSMUSG00000093674	31.2617	17.8466	20.3884	16.6079	17.3155	19.0738
Cox4i1	ENSMUSG00000031818	53.9218	19.0796	17.8967	16.7205	16.9072	18.309
S100a1	ENSMUSG00000044080	12.5475	17.8734	18.7722	15.3398	19.4146	16.9778
Pon1	ENSMUSG00000002588	0.528723	10.2238	19.4221	17.9924	11.8684	16.4155
Mif	ENSMUSG00000033307	5.27313	15.0954	19.8888	14.4264	18.7516	16.281
Lrat	ENSMUSG00000028003	0.529117	12.1859	9.51163	13.8701	15.1975	16.079
Vamp8	ENSMUSG00000050732	5.94603	15.864	17.8037	14.2117	14.1091	15.942
Calm2	ENSMUSG00000036438	20.2414	14.4154	18.3857	14.8562	12.2477	15.6997
Ndufa13	ENSMUSG00000036199	19.982	16.4651	16.6414	14.3554	17.9547	15.3169
Chchd2	ENSMUSG00000070493	17.0719	13.9027	12.6597	12.9484	14.0136	15.2861
Tceb2	ENSMUSG00000055839	9.82095	15.5603	17.7338	13.8262	17.6763	15.1761
Prdx1	ENSMUSG00000028691	17.215	15.2368	16.8201	16.0267	11.399	14.7541
Uqcr11	ENSMUSG00000020163	24.5392	16.0221	16.3989	13.792	18.2226	14.4711
Ndufb11	ENSMUSG00000031059	8.3898	13.5655	15.6599	14.4505	13.4455	14.2634
Kcnj13	ENSMUSG00000079436	1.04349	9.78292	15.7468	16.9762	10.9431	13.7601
Cltb	ENSMUSG00000047547	6.51804	11.0461	13.6606	11.9047	12.5739	13.4401
Sgk1	ENSMUSG00000019970	18.7567	11.9113	11.5465	13.406	10.043	12.9576
Fam213a	ENSMUSG00000021792	3.34822	12.6534	14.4535	11.8591	10.868	12.888
Atp1b1	ENSMUSG00000026576	13.89	12.5074	10.7244	14.4724	10.4323	12.7943
Tmem59	ENSMUSG00000028618	11.0564	11.2489	13.8417	13.4734	9.59786	12.6401
Tmem27	ENSMUSG00000015401	7.65478	12.6554	13.4769	12.2735	9.90321	12.3073
Hist1h2bc	ENSMUSG00000018102	8.69738	13.0084	14.1715	12.4516	13.9991	12.2631
Oaz1	ENSMUSG00000035242	11.0631	11.1438	11.1521	10.7901	8.97239	12.1348
Pltp	ENSMUSG00000017754	3.44012	9.71705	13.8058	12.9386	12.8214	12.0141
Hspa8	ENSMUSG00000015656	10.2169	11.1155	11.0714	13.2146	12.3569	11.688
Atp6v0b	ENSMUSG00000033379	6.89934	9.94625	10.3452	11.4523	9.03961	11.5481
Uqcrq	ENSMUSG00000044894	15.8184	13.2396	12.933	11.096	14.3387	11.5114
Glul	ENSMUSG00000026473	19.8891	11.9053	15.5296	11.7773	10.1299	11.4613
Uqcr10	ENSMUSG00000059534	20.5431	12.2248	13.3229	10.2252	12.7808	11.4215
Rps14	ENSMUSG00000024608	20.4957	9.98254	12.2144	10.0406	10.076	11.3784
Tmbim6	ENSMUSG00000023010	7.93435	10.6623	11.4165	12.5316	9.29658	11.3617
Cryab	ENSMUSG00000032060	14.0569	14.2154	13.2604	10.2497	11.6781	11.3102
Taldo1	ENSMUSG00000025503	1.719	12.707	15.2799	11.4166	9.68374	11.1275
Npc2	ENSMUSG00000021242	9.34626	12.9027	10.9514	11.5051	9.20573	10.9576
Cox6a1	ENSMUSG00000041697	24.2566	11.6139	12.8385	10.3089	12.7359	10.8275
Ndufv3	ENSMUSG00000024038	5.54399	11.9643	13.3126	9.57997	13.996	10.6155
Eef1a1	ENSMUSG00000037742	13.5849	8.8788	8.16354	9.14128	9.06927	10.3799
Map1lc3a	ENSMUSG00000027602	11.7981	7.3253	11.5465	9.07596	7.77831	10.3416
Tmem98	ENSMUSG00000035413	4.15957	12.0811	9.55261	9.369	10.7584	10.198
Atp5j	ENSMUSG00000022890	17.7961	10.9711	11.2948	9.86659	10.719	10.1119
Calm3	ENSMUSG00000019370	4.44056	9.31681	10.2522	8.92958	9.96085	10.0654
Pfn1	ENSMUSG00000018293	15.679	9.2334	9.51751	8.29998	10.8387	10.0611
Laptm4a	ENSMUSG00000020585	36.852	10.6602	11.5799	11.2549	8.54173	9.91572
Park7	ENSMUSG00000028964	5.93671	9.97915	11.853	9.09183	10.2117	9.8313
Ldhb	ENSMUSG00000030246	16.2272	11.1431	11.2544	10.1179	8.41415	9.64793
Col9a3	ENSMUSG00000027570	1.14581	9.31003	8.05845	9.67906	9.55293	9.62693
Ndufa3	ENSMUSG00000035674	9.5013	9.98934	11.3325	8.61329	11.206	9.6227
Atp5k	ENSMUSG00000050856	7.18775	9.93682	12.0344	9.50158	11.5344	9.60125
Cnn3	ENSMUSG00000053931	13.2348	9.30668	10.824	9.17416	8.34505	9.58891
Col8a2	ENSMUSG00000056174	0.426122	12.2131	5.73195	9.36476	11.6612	9.53755
Cox6b1	ENSMUSG00000036751	25.2007	9.83733	11.0539	8.80225	9.9499	9.45149
Cystm1	ENSMUSG00000046727	4.53096	9.01144	9.78537	8.3972	10.4617	9.42968
Slc2a1	ENSMUSG00000028645	15.96	9.30214	8.52799	10.3065	10.8225	9.42327
Atp5h	ENSMUSG00000034566	13.3095	9.14277	11.6737	8.59365	9.46919	9.41194
Ckb	ENSMUSG00000001270	10.0358	9.86762	9.74395	9.63613	9.53109	9.36497
Tspo	ENSMUSG00000041736	10.9847	7.57006	8.45597	8.76183	7.78413	9.28652
Inpp5k	ENSMUSG00000006127	1.73579	9.68008	6.90383	9.09754	10.925	9.27912
Etfb	ENSMUSG00000004610	5.56566	9.26373	10.2393	9.92334	9.75904	9.25254
Slc6a13	ENSMUSG00000030108	2.46572	8.3853	9.9687	9.92193	9.03377	9.16437
Eif1	ENSMUSG00000035530	17.6043	8.2405	10.4837	8.51516	7.57471	9.14132
Atp6v1e1	ENSMUSG00000019210	3.77783	9.13228	8.68344	8.68161	8.32118	9.01574
Tuba1b	ENSMUSG00000023004	15.4858	9.90542	10.4505	9.17746	8.2245	9.00319
Ndufc2	ENSMUSG00000030647	12.2285	9.12544	9.74567	9.10284	8.28098	8.97582
B2m	ENSMUSG00000060802	14.0884	9.27816	11.632	8.98624	8.72838	8.90109
Calm1	ENSMUSG00000001175	8.61442	7.7494	11.131	7.33685	6.92271	8.80172
Igfbp7	ENSMUSG00000036256	20.0741	9.80965	8.7066	10.1527	7.89302	8.68824
Selk	ENSMUSG00000042682	9.37138	9.50496	8.74435	8.40542	11.4306	8.65562
Myeov2	ENSMUSG00000073616	3.44271	8.61588	11.0629	7.95452	9.43411	8.4155
Cox7a2	ENSMUSG00000032330	19.1253	8.99553	9.46083	7.68092	8.87946	8.39275
H3f3b	ENSMUSG00000016559	26.7371	7.21515	8.2465	7.60031	7.04137	8.35286
Rpl13a	ENSMUSG00000074129	15.8811	7.41458	8.84464	7.60996	8.62892	8.33481
Mdh1	ENSMUSG00000020321	15.958	8.72129	10.5097	9.96495	6.90043	8.33258
Stra6	ENSMUSG00000032327	0.642211	8.00778	8.39308	9.32098	8.24602	8.32051
Ctsb	ENSMUSG00000021939	13.0893	8.94328	10.9127	8.8946	7.14958	8.29767
Cspg5	ENSMUSG00000032482	0.35212	7.67954	4.23478	7.48372	8.66704	8.26707
Sostdc1	ENSMUSG00000036169	0.591925	7.4638	9.10721	9.82581	4.97258	8.26704
Tmem256	ENSMUSG00000070394	5.42791	8.44617	9.30202	7.29593	9.69438	7.99711
Ndufa7	ENSMUSG00000041881	7.39234	7.86247	8.62431	7.60824	9.09911	7.98211
Atp5b	ENSMUSG00000025393	38.4175	8.09929	9.76406	9.69021	5.82104	7.97865
Smdt1	ENSMUSG00000022452	5.78934	8.13171	7.72732	7.12201	8.41402	7.95643
Spint2	ENSMUSG00000074227	7.62216	8.67212	6.98878	7.70393	7.76164	7.95552
Atp5j2	ENSMUSG00000038690	12.5937	8.37881	9.24747	7.76431	9.80952	7.87819
Ociad2	ENSMUSG00000029153	7.26099	7.72956	8.5755	7.48807	6.38076	7.87668
Scp2	ENSMUSG00000028603	3.20728	6.99482	8.93995	7.73878	6.02955	7.87186
Cox6c	ENSMUSG00000014313	25.7774	8.11701	8.1589	7.41476	8.21899	7.7926
Itm2b	ENSMUSG00000022108	23.389	7.68217	10.1843	7.90457	5.25471	7.73715
Slc9a3r1	ENSMUSG00000020733	0.466	5.94153	7.32532	7.34987	6.89364	7.53453
Ict1	ENSMUSG00000018858	2.73927	6.6842	6.94054	6.02342	6.64819	7.49945
Rd3l	ENSMUSG00000091402	1.35778	9.67628	9.66827	7.89508	9.18472	7.4989
Rtn3	ENSMUSG00000024758	2.5796	7.22492	6.4303	7.27726	7.13527	7.48814
0610012G03Rik	ENSMUSG00000107002	3.27124	6.93974	6.85851	6.47737	7.2402	7.48553
Atox1	ENSMUSG00000018585	7.17179	7.2736	8.46936	6.50722	7.93731	7.47526
Atp6v0e	ENSMUSG00000015575	5.71998	7.22224	8.60128	7.53346	7.34569	7.47161
Ubl5	ENSMUSG00000084786	4.88332	7.10395	8.36305	7.15802	7.89128	7.40808
Eci1	ENSMUSG00000024132	3.23108	6.99897	8.27981	7.54229	6.59463	7.35649
Atp5d	ENSMUSG00000003072	11.116	6.87475	6.07625	6.61816	6.28689	7.28761
Slc16a1	ENSMUSG00000032902	0.638318	6.73633	4.93336	6.70056	7.76735	7.17244
H2afj	ENSMUSG00000060032	3.33368	8.0308	7.93503	6.80434	7.58643	7.16066
Sep15	ENSMUSG00000037072	13.6796	6.81767	8.0639	6.92385	5.71726	7.10029
Higd2a	ENSMUSG00000025868	4.88749	6.19209	7.15237	6.10498	7.19428	7.08235
Hsp90aa1	ENSMUSG00000021270	1.77701	5.88851	5.32105	7.62283	5.61007	7.05186
Ezr	ENSMUSG00000052397	0.733138	6.37738	5.28424	6.8698	6.93911	7.05112
Ndufa2	ENSMUSG00000014294	9.52619	7.21153	7.07767	6.06062	8.16438	6.99553
Basp1	ENSMUSG00000045763	0.0621901	6.71926	4.70491	6.04857	7.57273	6.98197
Ndufa11	ENSMUSG00000002379	7.43433	6.95317	6.74661	6.6393	6.95491	6.80621
Itgb8	ENSMUSG00000025321	0.370236	6.56011	3.61386	6.54583	6.87571	6.79354
Degs1	ENSMUSG00000038633	13.5172	9.65508	8.48025	8.17887	4.51007	6.78382
Ermn	ENSMUSG00000026830	0.32771	5.95959	9.69405	7.06787	5.55325	6.77083
Prdx2	ENSMUSG00000005161	10.2804	6.58187	6.26109	6.37983	5.76435	6.73257
Rpl37a	ENSMUSG00000046330	11.8558	6.3965	7.27923	5.86242	7.76824	6.6604
Ghitm	ENSMUSG00000041028	4.9167	5.28803	6.33338	6.55508	4.27523	6.64755
Gm11744	ENSMUSG00000075410	4.55712	6.83819	7.08033	5.99327	7.01146	6.63412
Spg21	ENSMUSG00000032388	2.68625	7.35966	6.37974	6.87913	6.57157	6.60176
Cpe	ENSMUSG00000037852	0.617495	6.76701	10.8132	8.46097	4.46964	6.59454
Gabarap	ENSMUSG00000018567	9.11974	6.16922	6.30688	5.38506	6.10117	6.58212
Comt	ENSMUSG00000000326	6.97187	6.57241	4.49657	5.96149	8.23206	6.53
Ndufc1	ENSMUSG00000037152	7.72107	7.03736	9.35561	6.411	8.12895	6.4292
Pebp1	ENSMUSG00000032959	4.46514	6.05958	6.98317	5.92528	4.87686	6.41974
Atp5f1	ENSMUSG00000000563	9.22425	6.47472	7.38171	6.61965	5.01338	6.41105
Clic6	ENSMUSG00000022949	1.41161	5.28598	3.38417	5.95109	5.65308	6.3927
Rnf13	ENSMUSG00000036503	5.47498	6.86757	9.64888	7.74278	4.30524	6.38435
Ndufb2	ENSMUSG00000002416	8.48637	6.30864	6.42679	6.34179	6.89015	6.36962
Gnas	ENSMUSG00000027523	13.54	7.15707	6.58248	6.81655	8.74226	6.28775
Gsta4	ENSMUSG00000032348	6.41546	6.57489	9.20621	6.50198	5.95708	6.28399
Slc25a5	ENSMUSG00000016319	21.8629	5.9387	7.15989	6.30472	4.22974	6.28321
Swi5	ENSMUSG00000044627	6.61242	5.70105	6.93082	5.2561	5.73084	6.27806
Edf1	ENSMUSG00000015092	5.33386	6.10329	6.52758	5.72346	6.4288	6.25862
Prdx5	ENSMUSG00000024953	8.69457	6.22102	6.9708	6.05354	6.35631	6.24531
Uqcrh	ENSMUSG00000063882	16.4066	6.77968	6.66184	5.85586	7.06931	6.24002
Pfdn5	ENSMUSG00000001289	5.29547	5.86939	8.18792	5.27452	6.87348	6.23966
Prr13	ENSMUSG00000023048	3.04233	6.12627	7.2534	4.83783	5.59651	6.18465
Atp5e	ENSMUSG00000016252	9.97814	6.58359	7.69913	5.47872	8.6303	6.12787
Atp6v1g1	ENSMUSG00000039105	7.2882	6.83226	5.55591	5.38886	6.91343	6.12173
2010107E04Rik	ENSMUSG00000021290	4.05169	6.67514	6.92104	5.38206	6.66782	6.11361
Nme1	ENSMUSG00000037601	4.08437	5.0785	6.42458	5.58196	5.22763	6.06501
Dbp	ENSMUSG00000059824	0.405023	4.96371	5.46855	5.13521	6.4071	6.02312
BC031181	ENSMUSG00000036299	4.18531	5.28722	6.00172	6.0051	4.46274	6.01687
Ubc	ENSMUSG00000008348	15.2506	6.17695	6.47378	7.08619	6.7711	5.99794
Slc1a1	ENSMUSG00000024935	0.277748	5.51806	6.28177	6.36357	5.29002	5.99363
Rps3	ENSMUSG00000030744	11.1389	5.21854	6.61766	5.3213	5.73357	5.95699
Ndrg2	ENSMUSG00000004558	0.242521	4.0233	4.80829	5.9715	4.70319	5.95676
Rps9	ENSMUSG00000006333	14.5072	4.91545	6.24206	5.04875	5.01878	5.94065
1810058I24Rik	ENSMUSG00000073155	1.83235	6.48555	6.08672	5.33049	6.67288	5.89635
Id2	ENSMUSG00000020644	8.18678	2.82673	5.67307	5.01537	5.48593	5.86634
Akr1a1	ENSMUSG00000028692	5.29564	5.44803	6.2436	5.67217	4.83226	5.85643
Nedd8	ENSMUSG00000010376	7.36053	5.95814	6.37572	5.20864	6.52122	5.85409
Hnrnpa2b1	ENSMUSG00000004980	9.91893	4.98199	6.20088	5.85341	4.99855	5.77285
Col8a1	ENSMUSG00000068196	0.598008	6.10879	3.97244	6.05911	4.40257	5.77056
Dct	ENSMUSG00000022129	133.569	14.468	8.02718	7.44775	6.71252	5.61712
Ndufa1	ENSMUSG00000016427	10.1398	6.41069	7.11806	5.47022	7.26423	5.61411
Rsph10b	ENSMUSG00000075569	1.89741	7.41141	6.96412	5.33449	8.56083	5.59314
Trpm3	ENSMUSG00000052387	2.19753	5.40297	3.83944	4.9588	5.44347	5.46618
D8Ertd738e	ENSMUSG00000019362	5.50938	5.2326	5.41499	4.71213	5.89499	5.4629
Rsrp1	ENSMUSG00000037266	8.42646	5.60632	2.158	5.36722	6.62953	5.44291
Cnbp	ENSMUSG00000030057	6.29151	4.66916	7.95712	5.17787	3.79554	5.44111
Ndufb4	ENSMUSG00000022820	7.06862	5.12085	6.99944	5.28085	6.59078	5.43616
Ndufb7	ENSMUSG00000033938	7.91964	5.83152	6.23158	5.20991	6.85894	5.3742
Pcbp2	ENSMUSG00000056851	4.39073	5.08437	7.14326	4.34453	5.3708	5.34072
Timm8b	ENSMUSG00000039016	5.48191	5.38261	6.12154	4.85239	5.50362	5.31462
Ybx1	ENSMUSG00000028639	10.375	4.69077	7.59916	4.3997	4.21516	5.24784
Hsp90ab1	ENSMUSG00000023944	5.8456	4.8347	3.47399	5.06302	5.55324	5.22302
Rom1	ENSMUSG00000071648	0.212295	3.83719	3.21729	4.45378	3.99434	5.18548
Slc25a3	ENSMUSG00000061904	13.8777	4.49791	4.96495	5.40545	3.58713	5.1607
Ndufb10	ENSMUSG00000040048	10.0029	5.80871	6.59895	4.60115	5.48197	5.13751
Rps19	ENSMUSG00000040952	16.1652	4.35806	4.80321	4.47445	5.39664	5.11508
Pmm1	ENSMUSG00000022474	0.795537	4.72929	4.16998	4.7105	4.2778	5.08357
Crim1	ENSMUSG00000024074	0.312408	3.70188	1.8926	3.70431	4.80539	5.0717
Dynlrb1	ENSMUSG00000047459	6.61099	5.13704	5.66699	4.38899	5.90486	5.06923
Atp6v1f	ENSMUSG00000004285	6.32472	5.2071	5.58949	4.64766	5.82216	5.06799
Acsl6	ENSMUSG00000020333	0.888495	5.26884	3.85733	5.58783	4.57125	5.02222
Hmgcs2	ENSMUSG00000027875	0.35251	5.27289	4.56086	5.36545	5.08187	5.02119
Tmem56	ENSMUSG00000028132	0.482377	4.6347	2.78367	4.71649	4.0361	4.99894
Ndufa12	ENSMUSG00000020022	10.0083	5.29914	4.97889	4.99144	5.36497	4.92622
Pla2g5	ENSMUSG00000041193	4.32654	4.74587	5.83454	5.06315	5.12306	4.91203
Dapl1	ENSMUSG00000026989	4.28865	5.54045	7.62163	4.31404	5.53984	4.90417
Rbx1	ENSMUSG00000022400	5.88261	5.02134	6.36762	4.91543	5.34035	4.90162
Cox5b	ENSMUSG00000061518	13.2188	5.70619	5.04164	4.58692	6.00893	4.88389
Ddt	ENSMUSG00000001666	1.29905	3.86155	5.2381	4.44353	4.41136	4.88128
Ywhae	ENSMUSG00000020849	4.8609	4.27388	5.03464	4.32521	4.28794	4.87782
Dad1	ENSMUSG00000022174	8.82484	4.7678	4.10895	4.89491	5.11774	4.87461
Clta	ENSMUSG00000028478	7.65297	4.67051	4.57793	4.09658	3.6797	4.86276
Cox7b	ENSMUSG00000031231	7.71154	5.36969	7.21663	4.06483	5.93086	4.84102
Psmb2	ENSMUSG00000028837	5.93664	5.0643	5.20202	4.73535	4.17316	4.83342
Rpl32	ENSMUSG00000057841	11.0287	4.56406	5.38852	4.15638	5.61494	4.81082
Rrh	ENSMUSG00000028012	0.469838	4.64297	6.03798	5.64172	3.6304	4.79018
Pkm	ENSMUSG00000032294	14.2873	5.24335	6.13719	5.72416	3.851	4.78888
Ech1	ENSMUSG00000053898	6.00066	4.4326	4.83281	5.19654	4.12406	4.7874
Tma7	ENSMUSG00000091537	2.70854	4.44064	7.02635	4.2142	6.25839	4.77805
Anapc13	ENSMUSG00000035048	4.42465	4.7425	6.35909	4.38622	5.91261	4.76103
Skp1a	ENSMUSG00000036309	3.9402	4.2644	7.98238	5.04225	3.30177	4.75918
Rpl26	ENSMUSG00000060938	8.64535	4.26491	5.27243	3.87747	4.63986	4.75004
Arl2	ENSMUSG00000024944	2.21244	4.19953	4.81018	4.13446	3.96595	4.68677
Ifi27	ENSMUSG00000064215	6.25058	3.61369	3.56796	4.05379	3.00183	4.65729
Otx2	ENSMUSG00000021848	2.51348	4.80257	3.29301	4.32308	5.3243	4.63755
Cyb5a	ENSMUSG00000024646	7.99166	5.59772	5.93978	4.37237	4.78347	4.6229
Psma7	ENSMUSG00000027566	4.97198	4.342	5.11042	4.33409	4.01774	4.62169
Eif4a1	ENSMUSG00000059796	4.1894	4.19094	5.43322	4.72144	3.74695	4.5923
Bloc1s1	ENSMUSG00000090247	2.64883	4.57736	5.33534	4.03595	5.59595	4.55235
Smim14	ENSMUSG00000037822	7.30699	4.75203	4.24566	3.96844	3.77751	4.54125
Ndufa5	ENSMUSG00000023089	11.9687	5.10947	5.1728	4.26018	5.37547	4.537
Rpl37	ENSMUSG00000041841	9.95862	4.16135	4.67446	3.71146	5.14057	4.47885
Rps15a	ENSMUSG00000008683	5.60352	4.76805	5.7155	4.03833	4.68655	4.47642
Timm13	ENSMUSG00000020219	5.81566	4.24278	4.34154	3.95236	4.16115	4.44662
Atp5a1	ENSMUSG00000025428	11.9761	4.87286	4.83868	4.53312	3.47609	4.44449
Mdk	ENSMUSG00000027239	20.0489	5.19872	4.12776	4.5228	5.99213	4.44261
Rps18	ENSMUSG00000008668	11.862	4.11045	5.21097	3.9714	4.38037	4.43877
Calml4	ENSMUSG00000032246	3.00794	5.62484	5.27888	5.08022	4.57752	4.42882
Slc6a20a	ENSMUSG00000036814	0.652093	5.22619	6.86868	5.24126	3.91678	4.41827
Hsbp1	ENSMUSG00000031839	5.76296	4.54739	5.42317	3.75887	4.6918	4.3784
Pdpn	ENSMUSG00000028583	2.14532	4.04945	5.98918	4.71192	3.68395	4.3457
Coa3	ENSMUSG00000017188	2.4856	3.96247	4.8898	4.29386	3.97013	4.32925
Atp5g1	ENSMUSG00000006057	8.41696	5.27072	5.39336	4.35662	5.15656	4.32101
Romo1	ENSMUSG00000067847	5.42743	4.51076	5.0613	4.0569	5.72582	4.31398
Rplp1	ENSMUSG00000007892	8.58282	3.91141	4.79181	3.81981	4.60558	4.26847
Spcs1	ENSMUSG00000021917	4.03956	3.79747	5.01061	4.07829	3.27219	4.26465
Srp14	ENSMUSG00000009549	4.39228	4.19458	4.57551	3.80303	4.45336	4.26062
Cox14	ENSMUSG00000023020	4.74677	4.17792	5.79532	4.01746	4.4137	4.25265
Ndufs7	ENSMUSG00000020153	10.1966	4.38211	4.41235	3.92563	4.38572	4.24036
Ndufa6	ENSMUSG00000022450	7.78928	4.80468	5.15613	4.11528	5.03529	4.21703
1810037I17Rik	ENSMUSG00000054091	6.33229	4.71193	5.42607	3.94575	4.99838	4.21111
Slc48a1	ENSMUSG00000081534	2.17963	4.59254	4.3944	4.30567	4.23723	4.20093
Shfm1	ENSMUSG00000042541	5.56016	4.04171	4.90165	3.84232	4.75921	4.19382
Aldh2	ENSMUSG00000029455	7.00016	4.16762	3.89564	4.93092	4.28579	4.19186
Dynll2	ENSMUSG00000020483	1.58005	4.03272	3.35144	3.91717	4.42955	4.18788
Fuom	ENSMUSG00000025466	4.20845	4.47241	4.82726	3.81749	5.1181	4.18676
Ndufb9	ENSMUSG00000022354	10.2375	4.65924	4.16536	3.93497	3.65948	4.18166
Calr	ENSMUSG00000003814	5.97331	4.18421	3.06925	4.24708	4.62788	4.17585
Ndufb3	ENSMUSG00000026032	3.48959	4.35571	3.87554	4.199	4.66824	4.17536
Gnb2	ENSMUSG00000029713	6.63439	3.68939	3.53902	4.0471	3.56219	4.17474
Pcolce	ENSMUSG00000029718	10.7068	5.39273	4.80253	5.02529	4.39323	4.15152
Hint2	ENSMUSG00000028470	3.50063	4.11456	3.75897	3.47185	4.62079	4.12477
Adipor1	ENSMUSG00000026457	2.98405	3.18483	4.47835	3.92454	2.80327	4.12064
Ndufs6	ENSMUSG00000021606	4.40988	4.2461	5.38016	4.06434	4.56125	4.11433
Eno1	ENSMUSG00000063524	5.52637	3.90463	4.67631	4.28339	3.10946	4.11217
Unc119	ENSMUSG00000002058	1.04171	4.21582	3.93492	3.84543	4.33041	4.10717
Rabac1	ENSMUSG00000003380	8.09805	4.07088	3.80437	3.86747	3.89816	4.10591
Uqcc2	ENSMUSG00000024208	4.10299	5.11458	4.53945	3.62376	5.60956	4.09176
Hint1	ENSMUSG00000020267	5.72894	3.81882	4.12153	4.08205	4.10365	4.07309
Phgdh	ENSMUSG00000053398	1.39933	4.06492	3.95748	4.87564	3.28736	4.07026
Lrp1	ENSMUSG00000040249	1.9923	3.65976	1.51512	3.77967	4.16654	4.06046
Rheb	ENSMUSG00000028945	4.00213	3.56138	3.59429	3.70949	3.11028	4.0472
Tbc1d1	ENSMUSG00000029174	0.328915	3.73823	2.11503	3.57388	5.12664	4.04473
Minos1	ENSMUSG00000050608	8.51549	4.56829	5.98513	3.91182	4.80145	4.0402
Sub1	ENSMUSG00000022205	9.7152	4.45354	4.85125	3.7965	3.99017	4.03192
Vapa	ENSMUSG00000024091	2.72035	4.17767	4.31496	4.42706	3.73067	3.9963
Hspa5	ENSMUSG00000026864	12.3404	4.50194	9.25004	6.19204	2.47851	3.99496
Rpl8	ENSMUSG00000003970	5.12541	3.60021	3.57066	3.59838	3.51061	3.98614
App	ENSMUSG00000022892	18.7865	7.37373	5.22764	4.86168	4.66796	3.96279
Rpl14	ENSMUSG00000025794	12.1545	3.51894	4.35489	3.25201	3.92894	3.94729
Tonsl	ENSMUSG00000059323	2.79252	3.80746	4.65663	3.84777	3.55436	3.9427
Slc24a1	ENSMUSG00000034452	0.114498	3.65743	2.58119	3.83341	3.90367	3.94087
Tecr	ENSMUSG00000031708	5.64846	3.51317	4.45184	4.0833	3.16518	3.93051
Cox8b	ENSMUSG00000025488	10.0466	15.8988	6.61052	3.47366	7.4835	3.9286
Mrps18a	ENSMUSG00000023967	4.82397	3.52781	3.96257	3.28542	3.5633	3.92146
Cfl1	ENSMUSG00000056201	4.65994	3.63782	5.02571	3.59284	3.74815	3.91117
Igfbp2	ENSMUSG00000039323	0.635574	1.62614	3.18863	4.56269	2.34569	3.88902
Scand1	ENSMUSG00000046229	4.21764	4.06043	3.95394	3.44185	4.55808	3.87516
Rps5	ENSMUSG00000012848	11.508	3.19242	3.76686	3.106	3.01681	3.8742
Hist3h2a	ENSMUSG00000078851	1.38204	3.47877	3.43753	3.12138	3.39815	3.87325
Hmgn1	ENSMUSG00000040681	2.91038	3.6362	4.45174	3.20224	2.77004	3.8726
Eef2	ENSMUSG00000034994	5.04508	3.30544	2.58174	3.82708	3.72604	3.86054
Cpxm2	ENSMUSG00000030862	0.499521	3.51043	2.42242	4.13113	3.91053	3.85528
Cox17	ENSMUSG00000046516	2.78788	4.46329	4.55034	3.49981	5.16647	3.84559
Psmb6	ENSMUSG00000018286	5.05267	3.47126	4.69831	3.62649	3.34726	3.83488
Sema3c	ENSMUSG00000028780	0.363159	2.85697	1.60126	3.51949	3.69045	3.81822
Ncbp2	ENSMUSG00000022774	1.01724	3.51116	3.47246	3.60108	3.10338	3.81784
Cat	ENSMUSG00000027187	0.713077	3.89332	3.5666	3.9407	3.33143	3.79002
Cfh	ENSMUSG00000026365	0.414437	3.10482	5.67844	3.84439	3.11092	3.76484
Ndufb8	ENSMUSG00000025204	8.44159	3.91457	4.44752	3.66687	3.56326	3.75928
Psmb1	ENSMUSG00000014769	4.37188	3.40597	4.14319	3.64339	3.00697	3.75913
Cisd1	ENSMUSG00000037710	4.12412	3.51326	3.14713	3.55039	3.00464	3.75288
Ap2m1	ENSMUSG00000022841	3.80983	3.68295	4.15525	3.55338	3.1272	3.74514
Cstb	ENSMUSG00000005054	4.50801	4.04486	4.62838	3.60085	3.9524	3.73526
Fez2	ENSMUSG00000056121	1.04127	3.38613	4.01479	3.48063	3.12832	3.72935
Pcbp1	ENSMUSG00000051695	3.47259	3.36198	3.38448	3.16714	2.8281	3.72446
Rps15	ENSMUSG00000063457	6.13557	3.48186	3.95077	3.37656	4.16625	3.70967
Slc4a2	ENSMUSG00000028962	0.357467	3.76987	1.85333	3.54141	4.12994	3.70336
Bdh2	ENSMUSG00000028167	2.59908	3.35023	4.08038	3.38436	3.16082	3.69228
Nt5dc2	ENSMUSG00000071547	5.08821	3.90402	3.06425	4.25027	4.01498	3.67571
Rps2	ENSMUSG00000044533	7.58306	3.34263	3.86239	3.17425	3.39893	3.6521
Suclg1	ENSMUSG00000052738	2.58098	3.18297	3.45601	3.97395	2.71546	3.64674
Ndufb5	ENSMUSG00000027673	7.66609	3.64257	3.76278	3.70215	3.07024	3.62671
Krt8	ENSMUSG00000049382	1.5817	2.94814	3.14717	3.76195	3.47241	3.62541
Slc7a10	ENSMUSG00000030495	0.265706	3.44861	3.90565	3.72619	3.04975	3.61981
Maged1	ENSMUSG00000025151	4.09747	3.1278	2.66709	3.91546	3.49202	3.61283
Arf5	ENSMUSG00000020440	5.14824	3.36147	3.07148	3.03432	3.26657	3.60343
Rhoc	ENSMUSG00000002233	3.38157	2.77827	3.66709	3.42913	3.07715	3.56752
Sys1	ENSMUSG00000045503	1.75701	2.87372	3.01473	2.87723	2.81231	3.56493
Mdh2	ENSMUSG00000019179	9.38529	3.72671	4.22746	3.81474	3.10848	3.55248
Ddx5	ENSMUSG00000020719	6.35111	3.43259	1.73032	3.54941	3.75231	3.54957
Tspan7	ENSMUSG00000058254	2.57555	2.75842	3.88949	4.05502	2.51786	3.51189
Ifitm2	ENSMUSG00000060591	7.55754	3.41646	3.85507	3.36229	3.40559	3.51084
Mapre1	ENSMUSG00000027479	3.1225	3.24852	3.07459	3.02624	3.0133	3.48451
Car12	ENSMUSG00000032373	0.58521	3.76735	2.12631	3.74001	4.38358	3.48293
Phpt1	ENSMUSG00000036504	5.78866	3.10476	3.36545	2.99544	2.83669	3.46714
Ppib	ENSMUSG00000032383	4.74444	3.51289	3.4357	3.60782	3.52572	3.45935
Spcs2	ENSMUSG00000035227	5.70253	3.13887	3.75236	3.53824	2.84112	3.45267
Slc4a5	ENSMUSG00000068323	2.69607	4.76786	1.79987	3.40936	3.72909	3.43977
Pole4	ENSMUSG00000030042	5.36229	3.63343	3.6256	2.93713	2.91616	3.434
Ndufa8	ENSMUSG00000026895	8.17722	3.65882	2.59073	3.32735	3.75095	3.43273
2410015M20Rik	ENSMUSG00000049760	10.2073	3.50302	4.30085	3.19913	2.88447	3.4296
Snrpb	ENSMUSG00000027404	5.48403	2.9193	2.9334	3.25719	2.96502	3.42896
Epas1	ENSMUSG00000024140	2.02328	2.96888	1.77747	3.52116	3.68748	3.42588
Cdr2	ENSMUSG00000030878	0	3.41884	1.32264	2.89068	3.82937	3.42557
Pomp	ENSMUSG00000029649	4.15567	3.00862	3.48262	3.09062	2.95608	3.41971
H1f0	ENSMUSG00000096210	1.85674	4.06225	3.38715	3.35877	3.61319	3.40995
Atraid	ENSMUSG00000013622	3.46542	3.08104	3.17539	3.46371	2.1738	3.39966
Rps11	ENSMUSG00000003429	6.84399	3.25488	4.76232	3.06028	4.22137	3.39718
Ndufb6	ENSMUSG00000071014	5.72294	3.59177	4.39656	3.18195	3.54478	3.39462
Itgav	ENSMUSG00000027087	0.332629	2.45184	1.30227	3.01192	2.87	3.38141
Uqcrfs1	ENSMUSG00000038462	7.47841	3.19941	2.98359	3.52401	2.80927	3.3791
Aplp2	ENSMUSG00000031996	9.67772	3.13013	2.90283	3.43174	2.59361	3.35998
F3	ENSMUSG00000028128	0.439473	3.2431	4.58175	3.87159	2.05593	3.35702
Eif5a	ENSMUSG00000078812	4.44412	3.18773	4.08161	3.16007	2.83154	3.33582
Plekhb1	ENSMUSG00000030701	0.233919	4.30166	3.25408	3.17706	3.88166	3.32961
Fkbp4	ENSMUSG00000030357	3.12705	3.29772	3.70752	3.41806	2.98261	3.30337
Slc3a2	ENSMUSG00000010095	12.7006	3.74729	4.12577	3.6696	2.75455	3.29313
Atp5c1	ENSMUSG00000025781	10.7519	3.28502	3.29925	3.15528	2.47659	3.28984
Tbca	ENSMUSG00000042043	2.90162	3.1532	3.80225	2.85547	3.5255	3.28962
Bmp4	ENSMUSG00000021835	0.349132	2.47041	2.25116	3.20026	3.18084	3.27641
Actb	ENSMUSG00000029580	5.25485	3.30413	3.14178	3.04113	4.79934	3.27424
Gm42418	ENSMUSG00000098178	1.88488	4.20669	3.5029	4.45431	6.81912	3.27231
Nqo1	ENSMUSG00000003849	1.06786	3.95327	3.57139	3.5772	3.52734	3.26596
Mrfap1	ENSMUSG00000055302	5.28738	2.87309	3.46751	2.74256	2.51077	3.24885
Rab2a	ENSMUSG00000047187	2.11835	3.4069	2.6631	3.48223	2.56713	3.24278
Atp5o	ENSMUSG00000022956	11.5034	3.86359	5.25803	3.24702	3.64622	3.24169
Sdf4	ENSMUSG00000029076	3.35699	2.83316	2.66456	3.21662	2.83554	3.23859
Atp1a1	ENSMUSG00000033161	6.9521	3.31481	3.78922	3.29036	3.05523	3.23641
Ppdpf	ENSMUSG00000016344	1.27375	3.09641	3.63559	2.72854	3.64325	3.22882
Mrps6	ENSMUSG00000039680	1.00592	2.82879	3.20075	2.69433	3.20624	3.226
Perp	ENSMUSG00000019851	1.12639	3.07428	3.18634	2.84568	1.83878	3.22119
Hnrnpk	ENSMUSG00000021546	6.93908	3.0132	5.11831	3.23577	2.3684	3.21265
Tomm7	ENSMUSG00000028998	3.74376	3.31256	3.6187	3.05202	3.96763	3.21207
Csad	ENSMUSG00000023044	0.547653	2.71215	2.83734	3.27217	3.15201	3.19486
Gpm6a	ENSMUSG00000031517	2.4547	3.21651	4.2784	3.60028	2.37225	3.19037
Anapc11	ENSMUSG00000025135	3.39698	2.74758	3.33944	2.62066	2.82824	3.18832
Cdc42	ENSMUSG00000006699	3.72232	3.19654	4.54872	2.92788	2.68427	3.18739
Id3	ENSMUSG00000007872	27.7741	0.945115	2.22165	2.95123	3.19775	3.18374
Atpif1	ENSMUSG00000054428	3.83086	3.2427	4.12216	3.11352	3.66957	3.17893
Ube2d3	ENSMUSG00000078578	3.17244	2.63502	2.86493	2.72414	2.34456	3.17597
Acyp1	ENSMUSG00000008822	1.02428	2.2984	2.67666	2.79801	2.93749	3.16641
Ndufs4	ENSMUSG00000021764	3.53324	3.03028	3.49772	2.94797	3.14153	3.16561
Mrpl20	ENSMUSG00000029066	1.57749	2.97692	3.42735	2.48888	3.27649	3.16238
Mrps14	ENSMUSG00000058267	3.82273	3.15984	2.90239	2.89447	3.23669	3.15555
Nenf	ENSMUSG00000037499	8.81068	3.12573	3.26326	2.74804	3.30695	3.14975
Vdac2	ENSMUSG00000021771	4.37682	2.82302	3.63869	2.81138	2.56384	3.14525
Pitpna	ENSMUSG00000017781	0.629976	2.88795	2.15339	2.61515	3.14684	3.14422
Ssu72	ENSMUSG00000029038	5.10637	2.66556	3.03458	3.11031	2.51576	3.13436
Agpat3	ENSMUSG00000001211	1.36333	2.96585	2.30919	2.84187	3.32723	3.13366
Ndufv2	ENSMUSG00000024099	6.38212	3.33067	3.67478	2.99867	3.42016	3.12055
Nop10	ENSMUSG00000027133	6.21374	3.6681	3.98713	2.88957	3.92286	3.11926
Ost4	ENSMUSG00000038803	5.0002	2.94483	3.60374	2.7673	3.63014	3.11579
Smpd1	ENSMUSG00000037049	3.48201	2.82485	2.9886	3.53461	2.44912	3.11278
Chil1	ENSMUSG00000064246	5.67629	2.69294	4.25838	3.4552	2.37856	3.1089
Rpl34	ENSMUSG00000062006	5.85089	2.89797	3.68637	2.76296	3.01776	3.10873
Svbp	ENSMUSG00000028643	1.14608	2.04239	3.56474	2.47537	2.88506	3.06107
Fam173a	ENSMUSG00000057411	1.38065	2.48534	2.17425	2.91749	2.93629	3.03877
Iqgap2	ENSMUSG00000021676	2.07161	3.02414	1.82882	2.81984	3.55071	3.03513
Mtch1	ENSMUSG00000024012	1.74759	3.09269	1.38075	2.76183	3.06587	3.03427
Dctn3	ENSMUSG00000028447	2.29962	2.63302	2.88555	2.87885	2.40906	3.02673
Atp5g3	ENSMUSG00000018770	7.46128	2.82804	2.97685	2.44542	2.26128	3.01995
Rps24	ENSMUSG00000025290	5.71905	2.70531	3.24517	2.49145	3.04867	3.01777
Alad	ENSMUSG00000028393	1.12119	3.60443	3.77103	3.3386	3.20551	3.00859
Capns1	ENSMUSG00000001794	3.86425	2.78389	3.53713	2.8559	2.6895	3.00433
Zbtb20	ENSMUSG00000022708	3.08158	3.05201	0.788906	2.69957	3.42322	2.99807
Mlf2	ENSMUSG00000030120	3.59936	2.62874	2.81507	2.834	1.96796	2.98558
Hsp90b1	ENSMUSG00000020048	5.56209	2.99133	2.61503	3.19666	3.15463	2.98552
Mfsd7c	ENSMUSG00000034258	0.110387	3.10615	3.57038	3.06147	3.11611	2.96452
Prdx6	ENSMUSG00000026701	9.49585	3.87675	3.77641	2.82485	2.39945	2.95332
Myl12a	ENSMUSG00000024048	7.72076	2.94401	3.48991	2.80762	2.70917	2.95196
Ndufab1	ENSMUSG00000030869	5.8035	2.94107	3.56172	2.99755	2.84662	2.94545
Smim4	ENSMUSG00000058351	2.25639	3.12444	3.87607	3.00749	3.75073	2.94096
Rplp0	ENSMUSG00000067274	13.887	2.66869	3.34475	2.69387	2.41701	2.94029
Rpl4	ENSMUSG00000032399	8.34236	2.46173	3.27209	2.77879	2.69782	2.93795
Cd82	ENSMUSG00000027215	2.94581	3.22247	2.96612	3.21258	3.02484	2.93641
Sumo3	ENSMUSG00000020265	2.01238	3.01915	3.28309	2.79272	2.59851	2.93516
Rnf7	ENSMUSG00000051234	3.74092	2.35853	3.39063	2.41604	2.25763	2.93209
Sdhaf4	ENSMUSG00000026154	1.05366	2.62516	3.3439	2.91143	2.95718	2.92889
Arf4	ENSMUSG00000021877	3.53444	2.82125	3.38134	2.91138	2.19403	2.92554
Srp9	ENSMUSG00000026511	2.0397	2.72968	2.98313	2.50759	2.57844	2.90987
H2afv	ENSMUSG00000041126	3.96156	2.39617	3.15164	2.53758	2.48522	2.89799
Atp6ap2	ENSMUSG00000031007	4.10788	3.01247	3.96956	3.3944	1.86853	2.89343
Bst2	ENSMUSG00000046718	3.94385	2.27011	2.65618	2.59139	2.89489	2.8839
Itm2c	ENSMUSG00000026223	3.11839	2.49979	2.7178	2.9957	2.07256	2.87828
Tmed10	ENSMUSG00000021248	2.27804	2.44664	2.55811	2.51081	2.2486	2.85763
Sdcbp	ENSMUSG00000028249	3.51155	5.54855	4.34793	3.23697	2.67991	2.83522
Tes	ENSMUSG00000029552	0.359022	2.72371	1.82245	2.8307	2.91712	2.83353
Psmb3	ENSMUSG00000069744	4.24282	2.9501	2.87102	2.84188	2.96654	2.82631
Smim10l1	ENSMUSG00000072704	1.8293	2.1802	3.17989	2.65266	2.10911	2.81568
Acaa2	ENSMUSG00000036880	5.20146	2.27587	2.89619	2.95635	2.01272	2.81279
Cdk2ap2	ENSMUSG00000024856	1.29006	2.43617	2.24503	2.32606	2.93845	2.80798
Sdhb	ENSMUSG00000009863	8.70449	2.75945	3.33835	2.58944	2.51425	2.80214
Tmbim4	ENSMUSG00000020225	2.15722	2.53348	3.30441	2.86135	2.1957	2.77655
Wbp5	ENSMUSG00000042712	5.14724	3.10196	4.10863	2.76505	2.91357	2.77113
Vdac1	ENSMUSG00000020402	6.34504	3.24136	3.01052	2.61154	2.7429	2.76603
Ociad1	ENSMUSG00000029152	3.02166	2.53371	3.08817	2.67338	2.47935	2.76309
Ccnd1	ENSMUSG00000070348	0.5495	1.81477	1.84761	2.31024	3.15505	2.7572
Uqcrc1	ENSMUSG00000025651	7.86174	3.0119	2.96486	3.35883	2.45778	2.74488
Eif4g2	ENSMUSG00000005610	4.01671	2.59167	3.20526	2.56974	2.25016	2.72577
Ak3	ENSMUSG00000024782	1.35417	3.10626	3.01302	2.53598	2.73476	2.71995
Rac1	ENSMUSG00000001847	2.18396	2.75515	2.65982	2.60757	3.08535	2.71936
Sec61b	ENSMUSG00000053317	2.78937	2.63759	3.36252	2.65288	3.11949	2.71861
Rpl35a	ENSMUSG00000060636	5.71424	2.57676	2.51733	2.44853	2.99181	2.71229
Sparc	ENSMUSG00000018593	21.0694	4.15086	2.42052	3.58046	2.36087	2.69501
Rbm39	ENSMUSG00000027620	6.35818	2.60466	1.82331	2.51611	2.82339	2.69112
Glmp	ENSMUSG00000001418	2.62999	2.39546	2.91429	3.05631	1.98748	2.68688
Atp6ap1	ENSMUSG00000019087	6.55685	2.85535	3.92924	2.94686	2.65014	2.68208
Cox20	ENSMUSG00000026500	3.74174	2.90049	3.28725	2.58256	3.59433	2.67474
Rpl29	ENSMUSG00000048758	3.21311	2.57107	2.65485	2.55287	2.86652	2.66946
Ctsc	ENSMUSG00000030560	1.10672	2.74104	4.69365	3.27141	1.79556	2.66793
Ramp2	ENSMUSG00000001240	0.595958	7.64104	3.57763	2.5715	3.9817	2.65395
Aurkaip1	ENSMUSG00000065990	2.84892	2.32313	2.46221	2.30651	2.11394	2.64555
Rpl13	ENSMUSG00000000740	8.31467	2.40583	2.68223	2.15958	2.58661	2.64554
Ndufs8	ENSMUSG00000059734	5.65305	2.48584	2.36479	2.36323	2.67131	2.641
Sod2	ENSMUSG00000006818	4.30376	3.45532	2.88536	2.5257	2.41423	2.64034
Mif4gd	ENSMUSG00000020743	1.12738	3.19569	2.54752	2.71125	2.34068	2.63819
Sulf1	ENSMUSG00000016918	0.498248	2.09213	1.91511	2.70802	2.0807	2.63739
Pin1	ENSMUSG00000032171	2.47392	2.5607	3.16024	2.62626	1.9774	2.63384
Pts	ENSMUSG00000032067	2.91493	2.70268	2.69586	2.49079	2.42146	2.63051
Nedd4	ENSMUSG00000032216	3.52744	2.89227	1.02069	2.52836	3.32174	2.62717
Ngfrap1	ENSMUSG00000046432	5.72424	2.50451	3.13805	2.45982	2.46791	2.62637
Mien1	ENSMUSG00000002580	1.12674	2.4533	2.80409	2.3268	2.39877	2.61095
Acta2	ENSMUSG00000035783	0.234194	2.18916	2.10056	2.6984	1.86213	2.60418
Pip5k1b	ENSMUSG00000024867	1.84441	2.39985	2.0617	2.82283	2.57562	2.60378
Eif3k	ENSMUSG00000053565	3.62486	2.43961	2.32918	2.43889	2.42781	2.59239
Ppp1ca	ENSMUSG00000040385	2.80414	2.45256	2.93074	2.47923	1.63196	2.58595
Dynlt3	ENSMUSG00000031176	1.82147	2.2497	3.60318	2.28745	1.64486	2.58317
Rps27l	ENSMUSG00000036781	3.71717	2.75686	2.93796	2.31056	2.79047	2.58309
Cd9	ENSMUSG00000030342	2.78716	2.45711	2.50873	2.47879	2.04802	2.5825
Vcp	ENSMUSG00000028452	1.96065	2.2752	2.43988	2.62944	2.49032	2.57952
Lsm4	ENSMUSG00000031848	2.22448	2.2984	2.3076	2.42135	2.35171	2.56876
Dgcr6	ENSMUSG00000003531	1.97997	2.29739	2.8947	2.07443	2.1725	2.56675
Cope	ENSMUSG00000055681	3.54349	2.30822	3.02839	2.38311	2.4152	2.56549
Cox5a	ENSMUSG00000000088	5.67633	2.81953	2.47134	2.65482	2.29113	2.55185
Gpx1	ENSMUSG00000063856	3.41944	2.28343	2.85932	2.25892	1.94726	2.54936
Tmem237	ENSMUSG00000038079	0.549154	2.25653	2.40954	2.95587	1.67485	2.54593
Serp1	ENSMUSG00000027808	2.71533	2.3967	3.05636	2.40419	2.13833	2.54427
Slc16a9	ENSMUSG00000037762	1.08273	2.53476	2.76451	2.54393	2.73051	2.54007
Plekhb2	ENSMUSG00000026123	0.927248	2.18616	2.2706	2.39327	2.04234	2.53706
Sar1b	ENSMUSG00000020386	2.19434	2.24796	2.36036	2.64679	1.52706	2.53319
Ran	ENSMUSG00000029430	2.14182	2.11054	2.66418	2.53995	1.75182	2.53118
Mgll	ENSMUSG00000033174	22.3713	2.89361	2.17481	2.37627	2.76835	2.53086
Me1	ENSMUSG00000032418	0.479994	1.97177	1.82273	2.33724	2.51442	2.52859
Pla2g7	ENSMUSG00000023913	0.299391	2.52666	3.21786	3.04721	2.29729	2.5277
Manf	ENSMUSG00000032575	4.9854	2.96488	2.76384	2.67114	2.6905	2.525
Dynll1	ENSMUSG00000009013	6.65844	2.22668	3.11784	2.19817	2.60268	2.52178
Wls	ENSMUSG00000028173	4.11394	2.53989	2.66595	2.57593	1.86931	2.51415
Metrn	ENSMUSG00000002274	0.234595	2.23761	1.80615	2.55057	2.63041	2.51113
Rpl23	ENSMUSG00000071415	5.79832	2.52319	2.64249	2.14464	2.84552	2.50432
Chmp2a	ENSMUSG00000033916	2.64104	2.31208	2.82279	2.30518	2.5319	2.49956
Bola3	ENSMUSG00000045160	3.88351	2.73378	3.05726	2.28681	3.15343	2.49854
Rchy1	ENSMUSG00000029397	2.14832	2.24116	1.72827	2.37317	2.07216	2.49744
Zfp706	ENSMUSG00000062397	2.20575	2.52473	2.67072	2.30039	2.3623	2.49342
Aes	ENSMUSG00000054452	2.70662	2.50394	2.02312	1.97551	2.93709	2.48859
Ddrgk1	ENSMUSG00000068290	2.96307	2.26304	2.67144	2.47984	2.14353	2.4836
Oat	ENSMUSG00000030934	6.95924	2.75508	2.58113	2.74879	2.43666	2.48244
Ptp4a3	ENSMUSG00000059895	0.657191	1.67152	1.61987	2.34773	2.3273	2.47199
Emc7	ENSMUSG00000055943	4.32357	2.2882	2.91425	2.49179	1.85689	2.4675
Upk3bl	ENSMUSG00000006143	0.723049	2.51963	3.16358	2.48098	1.74075	2.46325
St13	ENSMUSG00000022403	2.82354	2.24764	2.8112	2.19184	2.53413	2.462
Tmem147	ENSMUSG00000006315	2.71712	2.2203	2.17884	2.40171	1.93709	2.46155
Deb1	ENSMUSG00000032526	2.15813	3.18658	2.40663	2.28365	2.91444	2.4533
Arpp19	ENSMUSG00000007656	3.07295	2.63781	3.18335	2.26582	3.32955	2.44918
Slc6a6	ENSMUSG00000030096	2.69824	2.82522	1.12001	2.50838	3.19365	2.4469
Chmp5	ENSMUSG00000028419	2.61228	2.0503	2.34969	2.33571	1.83035	2.44649
Med28	ENSMUSG00000015804	3.44014	1.99652	2.46868	2.03318	2.03394	2.44642
Atp6v1d	ENSMUSG00000021114	2.73084	2.61383	3.03842	2.49435	2.01609	2.44058
Naca	ENSMUSG00000061315	4.14872	2.18446	2.75047	2.16839	2.36681	2.43957
Tspan10	ENSMUSG00000039691	6.66598	3.03348	2.26906	2.62574	2.93395	2.43145
Timp2	ENSMUSG00000017466	4.16903	2.25058	1.41525	2.31904	2.44725	2.42988
Nap1l5	ENSMUSG00000055430	5.66347	2.45394	2.8614	1.86276	2.42489	2.42967
Tmed9	ENSMUSG00000058569	3.07805	2.01946	1.98253	2.16662	1.73671	2.42759
Pdzd11	ENSMUSG00000015668	0.988292	1.93759	3.29608	2.37218	1.87956	2.42739
Trappc3	ENSMUSG00000028847	0.70116	2.72862	2.60103	2.38735	2.26678	2.42562
Lamtor2	ENSMUSG00000028062	2.92999	2.27378	2.52075	1.94404	2.55274	2.42059
Met	ENSMUSG00000009376	0.340412	1.96974	1.0096	2.30433	2.12972	2.41152
Rplp2	ENSMUSG00000025508	5.42467	2.12395	3.18795	2.25888	2.88829	2.40656
H3f3a	ENSMUSG00000060743	4.53944	2.30139	2.99088	2.12671	2.1609	2.40451
Adh5	ENSMUSG00000028138	2.12902	2.72656	3.01867	2.57295	1.80406	2.3964
Hprt	ENSMUSG00000025630	2.11234	1.99513	2.60742	2.22842	1.52046	2.3854
Tmem160	ENSMUSG00000019158	2.33186	2.4327	2.41213	2.3841	2.09163	2.3808
Tubb4b	ENSMUSG00000036752	0.721691	2.24741	2.37574	2.4568	2.41175	2.37992
Snx3	ENSMUSG00000019804	1.42211	1.89736	2.23366	1.87173	1.92056	2.37735
Mogat1	ENSMUSG00000012187	1.25227	2.23305	2.53614	2.40658	1.45817	2.37111
Ak2	ENSMUSG00000028792	4.58272	2.98317	2.26681	2.64608	2.85287	2.36691
Paip2	ENSMUSG00000037058	3.03824	2.02746	3.56463	2.29516	1.65195	2.35636
Fam13a	ENSMUSG00000037709	2.09985	1.47199	1.23286	2.03501	2.11881	2.35174
Ctnna1	ENSMUSG00000037815	2.50753	2.21718	1.45843	2.20705	2.19951	2.35029
Sumo1	ENSMUSG00000026021	2.5475	1.98608	2.99134	2.00786	1.62588	2.34883
Rcn2	ENSMUSG00000032320	2.72982	2.21071	2.58213	2.68917	1.64844	2.34882
Iscu	ENSMUSG00000025825	2.39352	2.4533	2.31926	2.22081	2.4794	2.34314
Tyr	ENSMUSG00000004651	6.60713	2.60136	2.26512	2.56045	2.23604	2.32786
Sfrp1	ENSMUSG00000031548	3.88059	1.84605	1.27213	2.37345	2.44035	2.32672
Tsen34	ENSMUSG00000035585	2.14539	2.1774	2.77611	2.19456	1.90017	2.3227
BC004004	ENSMUSG00000052712	1.28914	2.9819	2.78879	2.61574	2.35607	2.31805
Ctsl	ENSMUSG00000021477	9.42887	2.44889	1.83186	2.41734	1.84005	2.31773
Nisch	ENSMUSG00000021910	1.8463	2.12905	0.4645	2.38977	2.61176	2.31734
Hmgn3	ENSMUSG00000066456	7.19363	2.66311	2.22216	2.65823	2.69936	2.31613
Fkbp2	ENSMUSG00000056629	4.24952	2.40833	2.74858	2.31378	2.61696	2.31389
Fam174a	ENSMUSG00000051185	1.58577	2.30057	2.67923	2.2116	1.78074	2.31014
Pfdn1	ENSMUSG00000024346	1.56908	2.30641	2.76917	2.24145	2.54622	2.30971
Fbxw4	ENSMUSG00000040913	0.0559434	2.46251	2.52372	1.86522	2.18149	2.30965
Acadvl	ENSMUSG00000018574	2.14794	2.04739	2.18614	2.48664	1.84602	2.30527
Tmem176b	ENSMUSG00000029810	6.95939	1.96206	2.23745	2.32967	1.91731	2.30185
Zfand6	ENSMUSG00000030629	1.30758	2.08858	2.71043	2.30252	1.8046	2.29615
Mrps21	ENSMUSG00000054312	3.45157	2.53268	3.28326	2.00289	2.71197	2.29532
Mxd4	ENSMUSG00000037235	0.506944	2.45721	1.53365	2.40864	2.89676	2.28816
Rab7	ENSMUSG00000079477	1.72187	2.33241	2.14343	2.18175	2.50815	2.28413
Gstt2	ENSMUSG00000033318	0.605129	2.15703	2.30728	2.29168	2.24971	2.28131
Arf1	ENSMUSG00000048076	3.82231	2.2395	2.54245	2.45877	2.08416	2.26799
Cald1	ENSMUSG00000029761	1.47453	1.66708	1.60273	2.44822	2.06479	2.26336
St3gal6	ENSMUSG00000022747	0.889871	2.08722	2.35275	2.27459	1.67638	2.26132
Mpc2	ENSMUSG00000026568	3.58552	2.64569	2.67037	2.372	2.12396	2.25485
Tax1bp1	ENSMUSG00000004535	2.80829	1.93219	2.3031	2.42288	1.8878	2.25243
Gabarapl2	ENSMUSG00000031950	3.66174	2.15774	2.37712	2.24203	1.97751	2.24954
Fis1	ENSMUSG00000019054	6.31943	2.20143	2.72698	1.97099	2.36501	2.24776
Serpinh1	ENSMUSG00000070436	5.84636	2.38354	2.35506	2.45119	2.36397	2.24596
Sec62	ENSMUSG00000027706	8.68914	2.69212	2.45892	2.8774	2.2938	2.23833
Lamp1	ENSMUSG00000031447	4.85323	2.09462	2.57949	2.23755	1.60791	2.23237
Mgst1	ENSMUSG00000008540	37.75	2.70188	2.24207	2.59878	1.85501	2.23022
Vps29	ENSMUSG00000029462	2.83781	2.19935	2.77206	2.01806	1.88013	2.2295
0610011F06Rik	ENSMUSG00000025731	2.1174	1.87827	2.04469	2.2477	2.0222	2.22893
Polr2m	ENSMUSG00000032199	2.79312	1.96193	2.17234	2.14052	2.25391	2.22731
Smim1	ENSMUSG00000078350	1.05944	2.11715	2.39488	2.20023	2.32897	2.22679
Thbs1	ENSMUSG00000040152	0.711174	1.8331	1.06032	2.24918	2.10086	2.22498
Enpp5	ENSMUSG00000023960	1.64091	2.21298	2.83742	2.40961	2.25039	2.21925
Gng5	ENSMUSG00000068523	2.25585	2.12751	2.65588	2.05674	2.55636	2.21877
Pttg1	ENSMUSG00000020415	3.74068	2.15824	2.39669	2.21458	2.41363	2.21429
Tm2d2	ENSMUSG00000031556	2.16653	1.86208	1.78379	2.26057	1.53497	2.20788
Hypk	ENSMUSG00000027245	3.34078	2.31629	2.28112	1.89578	2.74084	2.20574
Emc8	ENSMUSG00000031819	2.4136	2.2097	1.55764	1.94152	2.083	2.20449
Ergic3	ENSMUSG00000005881	3.61466	1.86952	1.94949	2.06338	1.64427	2.19397
Acot13	ENSMUSG00000006717	2.54982	2.64879	2.88756	2.41616	2.7646	2.18768
Gzmm	ENSMUSG00000054206	0.18552	1.8958	2.29148	1.6615	2.08312	2.17839
Hist1h4h	ENSMUSG00000060981	0.457599	2.23384	2.25096	2.2806	2.51868	2.17587
1190005I06Rik	ENSMUSG00000043687	1.11537	2.57228	1.93509	1.94902	2.51016	2.17561
Sesn3	ENSMUSG00000032009	3.49483	1.65877	1.34135	2.07132	1.62747	2.17357
Reep5	ENSMUSG00000005873	3.5789	1.82398	1.7259	2.16431	1.81414	2.16659
Myl12b	ENSMUSG00000034868	3.63757	2.23693	3.52475	2.19952	2.44152	2.16653
2610001J05Rik	ENSMUSG00000052419	2.03998	1.94863	2.06082	2.01617	1.67755	2.15906
Lmo1	ENSMUSG00000036111	3.18802	1.59514	1.65887	1.70648	1.74632	2.15884
Hist1h1c	ENSMUSG00000036181	0.989123	2.104	1.74773	2.11088	1.96268	2.15847
Osbp2	ENSMUSG00000020435	0.438889	1.63044	1.67293	1.90102	2.05147	2.15535
Son	ENSMUSG00000022961	6.39525	2.45673	0.946262	2.91278	2.96584	2.15467
Rer1	ENSMUSG00000029048	2.4922	1.98957	2.05574	2.13094	1.67126	2.15184
Parm1	ENSMUSG00000034981	0.413062	1.86365	1.15158	1.8165	1.88901	2.15117
Etnk1	ENSMUSG00000030275	1.61114	1.90039	0.677161	1.89592	2.01964	2.15025
Sdhd	ENSMUSG00000000171	4.60211	2.11084	2.01688	2.18393	1.56623	2.14702
Pgrmc1	ENSMUSG00000006373	3.04648	1.86454	1.94907	1.89965	1.55818	2.14296
Gtf2h5	ENSMUSG00000034345	1.82175	2.34356	2.72307	1.81573	2.45167	2.13628
Psma1	ENSMUSG00000030751	2.3726	1.71179	2.37887	2.06091	1.21142	2.13585
Cyc1	ENSMUSG00000022551	6.4077	2.0705	1.89707	2.34293	1.65501	2.13152
Mrpl42	ENSMUSG00000062981	3.88354	2.14654	2.4226	2.04399	2.1363	2.1289
Timm17a	ENSMUSG00000062580	3.41908	1.87248	2.07623	1.98246	1.7008	2.12778
Pdia3	ENSMUSG00000027248	4.91173	2.11537	3.22037	2.60744	1.37079	2.12513
Oaz2	ENSMUSG00000040652	1.62615	2.12352	2.11898	2.09608	2.03871	2.12392
Ucp2	ENSMUSG00000033685	5.41013	2.50992	2.11115	1.93455	2.56833	2.11895
Ddb1	ENSMUSG00000024740	1.86407	2.03488	1.21168	2.14529	2.06948	2.11657
Amfr	ENSMUSG00000031751	0.925816	2.14356	1.47626	2.40422	2.28505	2.10093
Rps21	ENSMUSG00000039001	4.2574	1.93867	2.47934	1.94478	2.00348	2.09926
Tmem50a	ENSMUSG00000028822	3.60115	1.92586	2.16572	2.00944	1.70929	2.09914
Tmem208	ENSMUSG00000014856	2.77891	1.93522	2.07397	2.20604	1.83854	2.09692
Vamp5	ENSMUSG00000073002	0.557644	2.51618	2.06936	1.79548	1.875	2.09519
Lrpap1	ENSMUSG00000029103	2.20399	1.8461	2.44583	2.33564	1.6244	2.09226
Hrsp12	ENSMUSG00000022323	0.551181	2.00046	2.60588	1.93598	1.84098	2.09133
Psmc3	ENSMUSG00000002102	2.94026	2.17656	2.64652	2.17514	1.82767	2.087
Sdf2	ENSMUSG00000002064	2.87562	1.92708	2.78875	1.97626	2.00751	2.08609
Txn2	ENSMUSG00000005354	2.62734	1.93444	2.15821	1.92478	2.19887	2.08531
Psma2	ENSMUSG00000015671	4.18587	2.14669	2.51517	2.1668	1.66775	2.08332
Abca4	ENSMUSG00000028125	2.12248	1.81363	1.26094	1.73928	2.10511	2.07979
Fkbp1a	ENSMUSG00000032966	4.89305	1.96391	2.24093	2.04057	1.78297	2.07626
Ntrk2	ENSMUSG00000055254	0.664861	1.56355	2.31628	2.17512	1.52775	2.07446
Vegfa	ENSMUSG00000023951	0.969716	1.52972	0.561046	2.03292	2.70534	2.0738
Hspe1	ENSMUSG00000073676	2.34791	1.8932	2.0731	1.86293	1.94698	2.07082
Mrpl34	ENSMUSG00000034880	1.89414	1.78559	1.93492	1.74999	1.95856	2.06926
Adra2c	ENSMUSG00000045318	0.195202	1.31237	0.851795	1.81067	2.47244	2.06627
Ccdc107	ENSMUSG00000028461	1.8208	1.63436	1.92825	2.05162	1.9907	2.06623
Cuta	ENSMUSG00000024194	2.73598	2.15017	2.27668	2.1345	1.99707	2.06543
Atp1b2	ENSMUSG00000041329	1.75188	1.89636	1.48934	1.96143	2.02365	2.06046
Scd2	ENSMUSG00000025203	1.91579	2.0486	0.890858	2.12974	2.29609	2.05843
Fkbp8	ENSMUSG00000019428	1.6826	2.01288	1.73017	1.86429	1.98933	2.04976
Cuedc2	ENSMUSG00000036748	2.74111	2.19332	1.96444	2.22096	1.91654	2.04873
Gstm5	ENSMUSG00000004032	1.0796	1.98192	2.05066	2.1021	1.96015	2.0475
Saraf	ENSMUSG00000031532	3.4472	1.96264	2.3942	2.32418	1.52109	2.04537
Rab27a	ENSMUSG00000032202	0.738396	2.3869	1.66848	2.01182	2.63907	2.04481
Apoa1bp	ENSMUSG00000028070	2.20091	1.94301	2.52545	2.28249	1.56445	2.04119
Glo1	ENSMUSG00000024026	2.01041	1.86983	2.4818	2.10607	1.69423	2.03338
Mrps12	ENSMUSG00000045948	2.99601	1.69007	1.82966	1.89017	1.15705	2.02217
Tm2d1	ENSMUSG00000028563	0.927624	1.65826	1.44206	1.89118	1.47384	2.019
Ptov1	ENSMUSG00000038502	3.83326	1.9052	1.55714	1.76867	1.84906	2.01575
Gip	ENSMUSG00000014351	0.177443	1.69706	1.83245	1.99908	2.01034	2.01408
Bri3	ENSMUSG00000047843	2.52713	2.2365	1.7791	1.9114	2.12005	2.00812
Dnaja1	ENSMUSG00000028410	2.06056	2.1327	2.46988	2.4649	1.56955	2.00699
Dlgap1	ENSMUSG00000003279	0.353068	2.27298	1.04876	2.20964	2.62199	2.00528
Tmem9	ENSMUSG00000026411	1.57599	1.52178	1.57765	1.77538	1.36296	1.99752
Cnpy2	ENSMUSG00000025381	2.94132	1.75431	1.97431	1.62754	1.46935	1.99528
Stub1	ENSMUSG00000039615	4.41681	2.07115	2.20662	1.94461	1.80501	1.98525
Tmem72	ENSMUSG00000048108	0.171783	2.064	1.25828	1.9541	2.02737	1.98177
Psmd8	ENSMUSG00000030591	1.82503	1.70454	2.27164	1.78645	1.65913	1.98141
Sgk3	ENSMUSG00000025915	0.461164	1.94969	1.91321	2.03649	1.57469	1.97394
Serinc1	ENSMUSG00000019877	2.7248	1.8063	2.88818	1.88915	1.75142	1.97268
Lamtor5	ENSMUSG00000087260	2.52495	1.86258	1.96702	1.66771	1.55631	1.97047
Rhobtb2	ENSMUSG00000022075	0.167904	1.90071	0.83981	1.60475	2.44616	1.97015
2810428I15Rik	ENSMUSG00000058833	1.86792	1.64886	1.40094	1.88034	1.84487	1.96767
Myrf	ENSMUSG00000036098	0.0840667	3.43073	0.941857	2.1478	3.25288	1.96552
Lman1	ENSMUSG00000041891	2.48361	2.09017	2.10431	2.07899	1.82951	1.96281
Rnf5	ENSMUSG00000015478	1.3523	1.81149	2.27841	1.67987	2.0103	1.96164
Sdc4	ENSMUSG00000017009	1.93165	1.77562	0.755622	1.79826	2.44286	1.96018
Ccnd3	ENSMUSG00000034165	1.57893	1.8627	1.95923	2.02569	1.92518	1.95747
Gpc3	ENSMUSG00000055653	0.5846	2.30049	3.75689	2.82379	1.63139	1.95691
Pmp22	ENSMUSG00000018217	1.63266	1.84602	2.38227	1.88677	1.99711	1.9556
Atxn7l3b	ENSMUSG00000074748	3.04366	1.81716	1.24647	1.70761	2.01963	1.94851
Commd6	ENSMUSG00000075486	0.806874	1.86097	2.01737	2.03056	1.85613	1.94797
Adora2b	ENSMUSG00000018500	0.244085	1.586	1.80862	2.06855	1.28503	1.94722
Etfa	ENSMUSG00000032314	3.95892	1.91961	2.17519	2.2335	1.53203	1.94457
Sv2b	ENSMUSG00000053025	0.475732	1.54541	0.962856	1.51285	1.73492	1.94446
Tmco1	ENSMUSG00000052428	3.65047	1.88108	2.42577	2.1626	1.81894	1.94164
Mrpl36	ENSMUSG00000021607	1.14317	1.94869	2.08899	1.78937	2.0839	1.93951
Pigp	ENSMUSG00000022940	1.32479	1.84626	2.14484	1.82925	1.85835	1.93848
Mocs2	ENSMUSG00000015536	1.07536	2.09765	2.1455	1.86987	1.76534	1.93808
Tvp23b	ENSMUSG00000014177	1.53613	1.57367	1.4628	1.73253	1.15535	1.93492
Aco2	ENSMUSG00000022477	2.32278	2.10431	1.50032	2.36274	2.00271	1.93425
Rps8	ENSMUSG00000047675	4.355	1.68905	2.00271	1.75552	1.99577	1.9197
Rps10	ENSMUSG00000052146	4.80581	1.98083	1.67423	1.74243	2.00712	1.91853
Glrx5	ENSMUSG00000021102	2.41859	2.02201	2.50055	1.68617	1.65363	1.91715
Dusp6	ENSMUSG00000019960	0	1.72586	1.63983	2.09825	1.61912	1.91699
Rab5c	ENSMUSG00000019173	1.85265	1.97279	1.71565	1.71871	1.90247	1.9167
Tceal8	ENSMUSG00000051579	3.53916	2.02903	2.18274	2.15142	2.05534	1.9161
Commd3	ENSMUSG00000051154	1.71963	1.53031	1.90675	1.72874	1.16442	1.91208
Napa	ENSMUSG00000006024	1.29244	1.65857	1.86958	1.75168	1.53831	1.91022
Gm15222	ENSMUSG00000086746	0.583065	1.67093	0.911401	1.85987	2.75048	1.90942
Tuba1c	ENSMUSG00000043091	0.193491	1.46607	1.74452	1.86549	1.89836	1.90472
Snrpd2	ENSMUSG00000040824	3.0459	1.89991	1.7765	1.75228	1.9196	1.90348
Lamp2	ENSMUSG00000016534	4.06822	2.04912	3.2887	2.35943	1.37869	1.90122
Ubxn1	ENSMUSG00000071655	2.16773	1.69993	1.56929	1.5773	1.60958	1.90083
Slc24a5	ENSMUSG00000035183	2.95904	2.57086	2.78377	2.62374	1.49974	1.89957
Hist1h4i	ENSMUSG00000060639	0.396877	1.34539	1.76833	1.86315	1.33145	1.8982
Rps28	ENSMUSG00000067288	5.68327	2.03333	2.23039	1.71192	2.34133	1.89528
Hn1	ENSMUSG00000020737	1.32597	1.79842	2.20404	1.85304	1.41315	1.89476
Sptssa	ENSMUSG00000044408	2.64943	1.81443	1.88427	1.60466	1.48293	1.89457
1810043H04Rik	ENSMUSG00000078572	1.77887	2.06259	2.47388	2.05921	1.92902	1.89221
Plxnb2	ENSMUSG00000036606	1.54022	2.26484	1.11576	1.82525	2.27117	1.88961
Tspan31	ENSMUSG00000006736	3.54308	1.74721	2.63166	2.08444	1.63624	1.88846
Grcc10	ENSMUSG00000072772	1.67033	1.85269	2.18093	1.84272	1.72161	1.88801
Trappc6b	ENSMUSG00000020993	1.64294	1.59566	1.30462	1.59636	1.31052	1.88589
Cops6	ENSMUSG00000019494	2.97595	1.77464	1.98835	1.90824	1.54915	1.88448
1500011K16Rik	ENSMUSG00000051319	0.993962	1.93804	1.99278	1.8508	2.17213	1.8822
Pdia6	ENSMUSG00000020571	2.90768	1.96758	2.51017	2.33454	1.37122	1.8811
Ostc	ENSMUSG00000041084	3.60599	1.59407	2.1674	1.81752	1.47248	1.88061
Hibadh	ENSMUSG00000029776	4.94275	1.7838	2.51201	1.97214	1.29701	1.87996
Dpm3	ENSMUSG00000042737	2.73366	1.88071	1.70952	1.77267	1.92759	1.87891
Trappc6a	ENSMUSG00000002043	1.33355	1.77805	2.17484	1.69063	1.88206	1.87695
Pcbp4	ENSMUSG00000023495	1.85637	1.7044	1.43024	1.765	1.90076	1.87336
Srsf5	ENSMUSG00000021134	3.24786	1.96805	1.20228	1.77654	2.29363	1.87125
Mrps24	ENSMUSG00000020477	2.36919	1.52881	1.94579	1.72622	1.3746	1.86612
Elovl7	ENSMUSG00000021696	0.357122	1.50277	1.71	1.68737	1.41433	1.86518
Ndufs2	ENSMUSG00000013593	5.4127	1.96626	1.47254	2.1309	1.59739	1.86229
Pip4k2c	ENSMUSG00000025417	0.161649	2.37334	0.924608	1.75037	2.47172	1.86034
Ciapin1	ENSMUSG00000031781	0.508182	1.70038	2.26135	1.91573	1.66275	1.85727
Mrpl14	ENSMUSG00000023939	3.15155	1.72112	2.27896	1.75636	1.7224	1.85239
Zrsr2	ENSMUSG00000031370	0.469103	1.56391	1.16197	1.70086	1.66348	1.85189
Slc22a8	ENSMUSG00000063796	0.623874	2.3643	2.05744	2.12654	2.14421	1.85161
Ywhaq	ENSMUSG00000076432	3.35873	1.46014	2.08086	1.76734	1.17409	1.8506
Appl2	ENSMUSG00000020263	1.20206	1.76085	0.643353	1.89047	2.07379	1.84625
Sptbn1	ENSMUSG00000020315	4.28177	1.53225	0.495726	1.55631	1.82981	1.84296
Cbr1	ENSMUSG00000051483	1.76717	1.97129	2.17513	2.03682	1.85096	1.8411
Spr	ENSMUSG00000033735	1.19795	1.45412	1.70295	1.49928	1.43034	1.83854
Mrpl27	ENSMUSG00000024414	2.56884	1.94215	2.04001	1.8116	1.87796	1.8377
Sucla2	ENSMUSG00000022110	2.84913	1.40954	2.12667	1.90413	1.11876	1.83767
Gsx2	ENSMUSG00000035946	2.09061	1.51595	2.20534	1.73012	2.09413	1.83737
Anp32e	ENSMUSG00000015749	2.12732	1.76876	1.93567	1.64392	1.36591	1.83715
Mettl9	ENSMUSG00000030876	1.19388	1.68586	1.52202	1.8402	1.35358	1.83677
Vat1l	ENSMUSG00000046844	3.31682	1.74093	1.3162	1.77275	2.09457	1.83519
Rexo2	ENSMUSG00000032026	1.53258	2.06031	1.84877	2.03794	1.85441	1.8328
Kif5b	ENSMUSG00000006740	2.4229	1.44063	0.598795	1.85916	1.48213	1.83115
Txndc15	ENSMUSG00000021497	2.78027	1.48094	1.50478	1.82864	1.11054	1.83104
Pet100	ENSMUSG00000087687	1.87286	2.25456	2.29307	1.74276	2.53749	1.82419
Arl3	ENSMUSG00000025035	1.97577	2.02774	2.14067	1.57768	1.83512	1.82304
Rab11b	ENSMUSG00000077450	2.60608	1.78822	2.23802	1.74562	1.51356	1.82235
Wdr6	ENSMUSG00000066357	1.04162	1.9157	0.760059	2.07236	2.71645	1.81989
Vasn	ENSMUSG00000039646	0.4178	2.01393	1.19458	1.8548	2.34537	1.8185
Chchd1	ENSMUSG00000063787	1.3886	1.64783	2.26003	1.57052	1.60108	1.81745
Cml1	ENSMUSG00000057103	0.283477	1.93098	1.3285	1.94564	1.84617	1.81634
Lgals3bp	ENSMUSG00000033880	4.66725	1.2983	1.99727	1.85871	1.51169	1.81301
Eef1g	ENSMUSG00000071644	1.78732	1.32416	2.02856	1.67039	1.29686	1.81139
Nfe2l1	ENSMUSG00000038615	1.57789	1.943	1.03636	1.67792	2.43842	1.79826
Tmed4	ENSMUSG00000004394	1.96091	1.73242	2.12194	1.81112	1.38818	1.7975
Slco1c1	ENSMUSG00000030235	0.0942858	1.37539	1.35228	1.78024	1.77438	1.79556
Commd1	ENSMUSG00000051355	2.24977	1.46642	2.10217	1.62059	1.56564	1.79447
Eif3f	ENSMUSG00000031029	2.63038	1.4047	1.41492	1.51429	1.40992	1.79429
Syngr1	ENSMUSG00000022415	2.1229	1.70379	1.57951	1.71733	1.73639	1.79349
Dtx3	ENSMUSG00000040415	1.4503	1.87507	1.06681	1.73887	2.03811	1.78827
Lamtor4	ENSMUSG00000050552	1.84975	1.65964	1.68012	1.48816	2.18781	1.78827
Gldc	ENSMUSG00000024827	0.774234	1.43913	0.671652	1.44892	2.06395	1.7874
Clpp	ENSMUSG00000002660	3.21513	1.79457	1.70545	1.57325	1.68976	1.77783
Slc20a2	ENSMUSG00000037656	0.960359	1.69799	1.28866	1.79403	1.80188	1.77462
Mest	ENSMUSG00000051855	1.93954	1.02368	1.50999	1.71726	1.33171	1.76838
Capzb	ENSMUSG00000028745	5.63209	1.6899	2.25374	1.81285	1.49725	1.76789
Psmb5	ENSMUSG00000022193	2.17455	1.53249	1.89882	1.73957	1.3523	1.76605
Ctnnb1	ENSMUSG00000006932	2.46727	1.74503	0.583869	1.78949	1.60619	1.76487
Gnb1	ENSMUSG00000029064	1.37327	1.75088	0.945893	1.4936	2.70713	1.7645
Cirbp	ENSMUSG00000045193	2.88368	1.7709	1.75344	1.70023	1.45622	1.76318
Atp6v1b2	ENSMUSG00000006273	2.62585	1.63978	1.37133	1.76018	1.80298	1.75967
Abhd8	ENSMUSG00000007950	1.58809	1.72323	1.34586	1.84813	1.5143	1.75631
Aamdc	ENSMUSG00000035642	1.17001	1.86592	2.12677	1.74433	1.53021	1.7559
Cetn3	ENSMUSG00000021537	1.88174	1.81571	1.7601	1.74482	1.75609	1.75308
Mrps7	ENSMUSG00000046756	1.19418	2.00294	1.77065	1.65911	1.55341	1.75097
Smpd2	ENSMUSG00000019822	0.862065	2.00452	1.29151	2.07794	1.70287	1.74995
Gtf2i	ENSMUSG00000060261	1.05771	1.58966	0.944754	1.74355	2.33047	1.74789
Arpc2	ENSMUSG00000006304	4.1714	1.43798	2.65666	1.59548	1.12825	1.74761
Mrpl33	ENSMUSG00000106918	2.33194	1.59728	2.07347	1.54423	1.84747	1.74695
Polr2e	ENSMUSG00000004667	1.91045	1.58552	1.43794	1.59706	1.77144	1.74392
Echs1	ENSMUSG00000025465	2.2715	1.69112	1.38965	1.63587	1.30515	1.74074
Ctsz	ENSMUSG00000016256	1.84581	1.5648	1.93675	2.0713	1.45174	1.73936
Zfp579	ENSMUSG00000051550	0.330647	1.29436	0.93395	1.63533	2.11223	1.73635
Brk1	ENSMUSG00000033940	1.91862	1.64672	1.74223	1.54156	1.44925	1.73559
Spon1	ENSMUSG00000038156	2.42489	2.6199	1.34853	1.79266	2.15005	1.73262
Cntnap2	ENSMUSG00000039419	1.02194	1.37088	1.64601	1.51051	1.52213	1.73252
Fads3	ENSMUSG00000024664	0.333609	1.65575	1.46495	1.88464	1.67431	1.73027
Rogdi	ENSMUSG00000022540	0.593769	1.65275	1.94378	1.67858	1.59837	1.72761
Sox9	ENSMUSG00000000567	0.13963	1.30454	0.49668	1.24652	2.00269	1.72746
Rnaset2a	ENSMUSG00000095687	4.12147	3.04638	2.25565	2.14218	1.71118	1.72056
Cers4	ENSMUSG00000008206	0.726548	1.35307	1.32958	1.59824	1.51804	1.71842
Sqstm1	ENSMUSG00000015837	4.45112	1.59904	1.64613	1.72279	1.49587	1.71716
Plin2	ENSMUSG00000028494	0.742806	1.47633	1.50231	1.96538	1.30711	1.71662
Hexa	ENSMUSG00000025232	2.79696	1.58544	1.44634	1.93801	1.32592	1.71654
Tpi1	ENSMUSG00000023456	6.09178	1.79064	2.14247	1.67685	1.16815	1.71639
Slc31a1	ENSMUSG00000066150	1.31407	1.94703	1.62984	1.66562	1.09887	1.71375
Sdc2	ENSMUSG00000022261	3.35556	1.5634	1.84628	1.59234	1.10981	1.71104
Gsta2	ENSMUSG00000057933	0	1.91144	2.08567	2.01261	2.0353	1.70824
Sept4	ENSMUSG00000020486	0.674693	1.67245	2.35339	1.88615	1.36178	1.70768
Canx	ENSMUSG00000020368	2.70784	1.59039	1.97163	1.76572	1.14032	1.7064
Hsd17b12	ENSMUSG00000027195	9.42876	1.53872	1.67658	1.98677	1.51935	1.70059
Selm	ENSMUSG00000075702	3.28792	1.43622	1.57173	1.465	2.05436	1.69941
Fam195b	ENSMUSG00000061111	1.88103	1.89863	2.02931	1.67176	1.33358	1.69503
Yipf4	ENSMUSG00000024072	2.58886	1.29961	1.68278	1.59953	0.874416	1.69251
Acat1	ENSMUSG00000032047	4.66865	1.74422	1.96532	1.80591	1.50104	1.69196
Naa38	ENSMUSG00000059278	2.20547	1.61106	1.77225	1.59954	1.67791	1.69133
Tmem229b	ENSMUSG00000046157	0.0198034	2.48623	0.919761	1.80045	2.26682	1.69121
Mrpl28	ENSMUSG00000024181	2.20044	1.53484	1.44543	1.78615	1.52203	1.6905
Atp6v0d1	ENSMUSG00000013160	1.69931	1.69967	1.65208	1.66481	1.58409	1.68724
Usp50	ENSMUSG00000027364	0.833266	1.6271	1.8241	1.50932	2.00812	1.68686
Grpel1	ENSMUSG00000029198	2.30855	1.64071	2.09366	1.6162	1.65569	1.68426
Rps26	ENSMUSG00000025362	4.60545	1.55752	1.87581	1.39605	1.86935	1.68063
Baiap2l2	ENSMUSG00000018126	0.191619	1.83192	1.40261	1.39029	1.84423	1.6806
Gmpr	ENSMUSG00000000253	0.951271	2.38587	2.01611	1.95757	1.9125	1.67656
2310036O22Rik	ENSMUSG00000041203	2.31788	1.784	1.82807	1.55988	2.15734	1.67431
Anxa7	ENSMUSG00000021814	0.594848	1.35066	1.7758	1.72108	1.61786	1.67393
H2-Ke6	ENSMUSG00000073422	1.05176	1.5584	1.62333	1.54588	1.35505	1.6679
Nxf1	ENSMUSG00000010097	2.73818	1.51307	1.76827	1.53252	1.5404	1.666
Slc27a1	ENSMUSG00000031808	0.394787	1.69675	1.46146	1.79698	1.57035	1.66519
Stxbp2	ENSMUSG00000004626	0.759633	1.75803	1.69875	1.72235	1.73251	1.6634
Emc10	ENSMUSG00000008140	2.4518	1.51588	1.453	1.74091	1.19929	1.66196
Gm525	ENSMUSG00000072553	0	1.70084	1.54193	1.87058	2.10547	1.66178
Kif1a	ENSMUSG00000014602	1.17284	2.00456	0.483347	1.76264	2.21624	1.66079
Grina	ENSMUSG00000022564	2.8433	1.65469	1.16569	1.58465	1.56556	1.65951
Vamp2	ENSMUSG00000020894	2.31466	1.56677	1.89027	1.61745	1.65215	1.65403
Tmem30a	ENSMUSG00000032328	1.29621	1.58128	1.79792	1.72806	1.39266	1.6536
Pfdn2	ENSMUSG00000006412	3.00261	1.70565	1.97307	1.36792	1.86561	1.65163
Cyhr1	ENSMUSG00000053929	1.44875	1.44516	1.14115	1.48204	1.58155	1.64969
1110008P14Rik	ENSMUSG00000039195	1.67541	1.73468	1.75043	1.24287	1.66412	1.64962
Drap1	ENSMUSG00000024914	1.95495	1.47956	1.4225	1.35767	1.68139	1.64774
Ewsr1	ENSMUSG00000009079	2.22421	1.64399	1.67753	1.74531	1.94572	1.64762
Gnao1	ENSMUSG00000031748	0	1.41298	0.811502	1.17458	1.89425	1.64166
Ormdl3	ENSMUSG00000038150	0.842251	1.25942	1.41618	1.52845	1.52722	1.63544
Rab14	ENSMUSG00000026878	2.42676	1.56398	1.28668	1.50043	1.19247	1.63159
Alg14	ENSMUSG00000039887	1.57439	1.70653	2.13408	1.93784	1.48522	1.63067
Ppp4c	ENSMUSG00000030697	2.18492	1.6764	1.56112	1.60991	1.32229	1.62626
Lbh	ENSMUSG00000024063	1.15305	1.8142	0.852195	1.34041	2.15909	1.624
Map2k1	ENSMUSG00000004936	0.734864	1.29139	1.46619	1.4872	1.10722	1.62257
Sdhc	ENSMUSG00000058076	3.80203	1.89	1.78317	1.62496	1.81259	1.62175
Arpc5l	ENSMUSG00000026755	1.3207	1.51309	1.72964	1.28041	1.25249	1.61858
Msi2	ENSMUSG00000069769	1.05549	1.48657	0.69968	1.4119	1.57746	1.61808
Smim7	ENSMUSG00000044600	2.26938	1.38524	1.51088	1.39717	1.24018	1.6162
Tbcb	ENSMUSG00000006095	1.40099	1.59822	1.79427	1.81875	1.45098	1.61611
Col18a1	ENSMUSG00000001435	0.544916	2.37848	1.06732	1.75871	2.1751	1.6141
Guk1	ENSMUSG00000020444	1.60009	1.5972	1.66929	1.66744	1.37848	1.61378
Dpcd	ENSMUSG00000041035	0.671118	1.7552	1.62846	1.44808	1.41359	1.61312
Polr2f	ENSMUSG00000033020	3.25719	1.68625	2.23385	1.72689	2.07821	1.61195
Lrp8	ENSMUSG00000028613	0.193475	1.37239	0.482325	1.45601	1.79844	1.6105
Fam132a	ENSMUSG00000023571	1.19861	1.46123	0.863074	1.4986	1.28499	1.60995
Cgrrf1	ENSMUSG00000055128	1.20523	1.34873	1.26144	1.40514	1.2752	1.60975
Ap2s1	ENSMUSG00000008036	2.05442	1.73876	1.8906	1.39924	1.69598	1.60819
Sfrp5	ENSMUSG00000018822	0.307108	0.872677	2.15395	2.01853	1.18244	1.60739
Timm10b	ENSMUSG00000089847	1.81231	1.73569	1.93994	1.71146	1.62713	1.59958
Slc25a11	ENSMUSG00000014606	1.1492	1.32725	1.4169	1.31811	1.18337	1.59887
Eif1b	ENSMUSG00000006941	1.615	1.52876	1.81254	1.62636	1.39199	1.59732
Eif3h	ENSMUSG00000022312	2.5653	1.29302	1.45987	1.43501	1.51926	1.59223
Ppp1r11	ENSMUSG00000036398	1.56691	1.43995	1.59875	1.60151	1.75005	1.58827
Psmb7	ENSMUSG00000026750	1.47977	1.62843	1.73517	1.80644	1.44795	1.58711
Fam104a	ENSMUSG00000041629	2.16129	1.55896	1.25756	1.44045	1.61457	1.5862
Slc22a17	ENSMUSG00000022199	5.00401	1.78423	2.05847	1.87114	1.67536	1.58325
Mfap3l	ENSMUSG00000031647	0.677766	1.7473	0.658225	1.53809	1.54485	1.58162
Sema3b	ENSMUSG00000057969	1.05671	2.16579	1.57365	1.79434	1.95931	1.57756
Rtn4	ENSMUSG00000020458	4.56525	1.54412	1.35785	1.69828	1.12874	1.57742
Gpi1	ENSMUSG00000036427	4.3425	1.75651	2.57093	1.75928	1.62868	1.57698
Krtcap2	ENSMUSG00000042747	2.24945	1.64184	1.87099	1.43858	1.78526	1.57455
Slc6a9	ENSMUSG00000028542	0.343321	1.75668	1.00605	1.76931	2.1508	1.57396
Pon2	ENSMUSG00000032667	2.92289	1.70919	1.81436	1.81514	1.09028	1.57107
Prodh	ENSMUSG00000003526	1.59123	1.87932	1.2139	1.74311	1.78196	1.57055
Emc6	ENSMUSG00000047260	1.83311	1.67904	1.17923	1.47326	1.50738	1.5668
Tex264	ENSMUSG00000040813	2.28394	1.4919	1.12561	1.49351	1.34365	1.56644
Rps3a1	ENSMUSG00000028081	4.55102	1.24933	1.4828	1.3343	1.28869	1.56531
Myrip	ENSMUSG00000041794	0.126227	1.37431	0.784426	1.3773	1.7034	1.56513
Abcd3	ENSMUSG00000028127	0.731675	1.52449	1.11699	1.75329	1.29178	1.56197
Ndufs3	ENSMUSG00000005510	2.61863	1.50739	1.73198	1.59802	1.28644	1.56153
Abhd14b	ENSMUSG00000042073	2.55187	1.46278	1.33706	1.43751	1.59203	1.56121
Ufc1	ENSMUSG00000062963	1.14194	1.28768	1.22879	1.30438	1.18649	1.55605
Trappc2l	ENSMUSG00000015013	2.08407	1.46371	1.73754	1.44895	1.35345	1.55565
Psmb4	ENSMUSG00000005779	2.85356	1.57502	1.75337	1.84174	1.39387	1.55507
Ptma	ENSMUSG00000026238	8.00266	1.76541	1.75366	1.54365	1.79792	1.55264
Chd3	ENSMUSG00000018474	1.40272	1.43875	0.658978	1.5439	1.72947	1.55235
Tsg101	ENSMUSG00000014402	0.972159	1.3409	1.49818	1.39609	1.17514	1.55039
Slco1a4	ENSMUSG00000030237	0.0198034	1.57615	1.61016	1.68898	1.66886	1.54988
Cpq	ENSMUSG00000039007	4.6901	1.72685	1.85756	1.79127	1.26245	1.54448
Hcfc1r1	ENSMUSG00000023904	0.896468	1.78425	1.93507	1.36638	1.84267	1.54361
Abr	ENSMUSG00000017631	0.848819	1.81127	0.687227	1.37051	1.87705	1.54299
Csf1r	ENSMUSG00000024621	0.16382	1.59221	1.02999	1.54287	1.90238	1.54279
Uqcc3	ENSMUSG00000071654	1.56067	1.64445	1.53453	1.40463	1.79882	1.54022
Rab1a	ENSMUSG00000020149	1.93663	1.48406	1.7135	1.33982	1.21561	1.53889
Tmed2	ENSMUSG00000029390	1.62758	1.42082	1.65049	1.44942	0.910603	1.53856
Gdi2	ENSMUSG00000021218	1.60901	1.24555	1.22392	1.35888	1.08989	1.53825
Acad11	ENSMUSG00000090150	0.46253	1.47967	1.60751	1.44085	1.23393	1.53721
Snapin	ENSMUSG00000001018	0.856234	1.44531	1.75454	1.61886	1.39275	1.5366
Atp6v1a	ENSMUSG00000052459	1.7101	1.45166	0.964564	1.49379	1.3439	1.53632
Il11ra1	ENSMUSG00000073889	2.09875	1.37699	1.5365	1.52361	1.11248	1.52595
Eef1d	ENSMUSG00000055762	3.18974	1.42395	1.97724	1.45678	1.49089	1.52528
Map2k2	ENSMUSG00000035027	2.30626	1.42014	1.3981	1.32535	1.4186	1.52069
Wbp2	ENSMUSG00000034341	1.60422	1.58198	2.0339	1.42254	1.33473	1.51303
Mrpl54	ENSMUSG00000034932	2.04334	1.41811	1.23389	1.34143	1.57404	1.50977
Cisd2	ENSMUSG00000028165	1.97883	1.59793	1.89361	1.77268	1.54849	1.50727
Banf1	ENSMUSG00000024844	1.0076	1.52413	1.70908	1.23335	1.48079	1.50577
Bcap31	ENSMUSG00000002015	2.71675	1.51775	1.59952	1.69635	1.36531	1.49994
Polr2g	ENSMUSG00000071662	1.37176	1.43027	1.69941	1.2069	1.22051	1.49954
Eif4a2	ENSMUSG00000022884	2.77665	1.09404	1.70212	1.5419	0.87368	1.49728
Pigyl	ENSMUSG00000010607	1.17185	1.7429	1.59817	1.52023	1.49733	1.49531
Fuca1	ENSMUSG00000028673	3.21108	1.34126	1.77065	1.72561	1.14413	1.49515
Araf	ENSMUSG00000001127	1.70376	1.3324	1.27071	1.36956	1.37575	1.49449
Gpx8	ENSMUSG00000021760	3.36873	1.25673	1.62711	1.35802	1.28864	1.49422
Rnf181	ENSMUSG00000055850	0.695375	1.62639	1.9347	1.57026	1.656	1.49329
Ift20	ENSMUSG00000001105	0.983983	1.39557	1.74948	1.37814	1.69596	1.48994
St3gal4	ENSMUSG00000032038	0.435858	1.41099	1.54624	1.34373	1.42266	1.48898
Rpp21	ENSMUSG00000024446	1.83611	1.49336	1.37315	1.42315	1.76367	1.48862
Gsta1	ENSMUSG00000074183	0.14849	1.75656	1.83053	1.53507	1.266	1.48769
Tmem205	ENSMUSG00000040883	2.39968	1.4468	1.35675	1.52783	1.47434	1.48588
Ppfibp2	ENSMUSG00000036528	0.410878	1.60085	1.02289	1.4239	1.54696	1.48331
Six3	ENSMUSG00000038805	1.54837	1.36666	0.930507	1.10045	1.61645	1.4831
1110004F10Rik	ENSMUSG00000030663	1.71737	1.42582	1.74588	1.34912	1.19133	1.48249
Gclm	ENSMUSG00000028124	2.18497	1.37202	1.18274	1.42505	1.44733	1.47703
Prkar1a	ENSMUSG00000020612	5.29131	1.47522	1.56103	1.6034	1.2256	1.47454
Chmp4b	ENSMUSG00000038467	2.64996	1.29663	1.59723	1.28834	1.25668	1.46969
Smpdl3a	ENSMUSG00000019872	0.986266	2.03416	2.70879	2.11082	0.767636	1.46737
Hspa1a	ENSMUSG00000091971	0.301881	1.38896	0.587042	1.28917	2.43224	1.46706
Sod1	ENSMUSG00000022982	0.803118	1.56783	1.21876	1.24373	2.51841	1.46658
Sra1	ENSMUSG00000006050	1.78431	1.42241	1.66543	1.65357	1.65077	1.46599
Tmx1	ENSMUSG00000021072	1.6503	1.40601	1.80703	1.64566	1.05794	1.46457
Acaa1a	ENSMUSG00000036138	2.07508	1.44232	1.45785	1.40272	1.45302	1.46395
Ncl	ENSMUSG00000026234	2.8405	1.45571	2.03827	1.35363	1.8966	1.46385
Ube2e3	ENSMUSG00000027011	1.775	1.47188	1.32087	1.52343	1.09116	1.46309
Mrpl41	ENSMUSG00000036850	2.28898	1.42929	1.44759	1.24391	1.64664	1.46265
Spag7	ENSMUSG00000018287	1.33423	1.38755	1.29095	1.26175	1.56116	1.46259
Hsdl2	ENSMUSG00000028383	1.63662	1.3003	1.48605	1.57232	1.12439	1.46034
Atrnl1	ENSMUSG00000054843	0.704939	1.10756	0.346015	1.19582	1.26024	1.45492
Tceb1	ENSMUSG00000079658	2.90906	1.40658	1.32074	1.43335	1.72732	1.45462
Laptm4b	ENSMUSG00000022257	2.19578	1.27743	1.24169	1.48822	1.04125	1.45423
Acyp2	ENSMUSG00000060923	1.89442	1.30152	1.25122	1.28571	1.29236	1.45223
Isca2	ENSMUSG00000021241	1.05602	1.21338	1.08337	1.25851	1.20206	1.45152
Tspan5	ENSMUSG00000028152	1.19283	1.18782	1.30778	1.31001	1.37696	1.4481
Pdgfa	ENSMUSG00000025856	1.37707	1.24796	1.00708	1.35895	1.53815	1.44691
Acot1	ENSMUSG00000072949	0.543425	1.36371	1.41731	1.5661	0.889875	1.44607
Clstn1	ENSMUSG00000039953	1.41398	1.8045	1.12238	1.44734	1.87113	1.44518
Cotl1	ENSMUSG00000031827	0.26309	1.4154	1.9883	1.36778	1.37239	1.44284
1110065P20Rik	ENSMUSG00000078570	0.51047	1.30202	1.22139	1.22939	1.17733	1.44048
Ormdl2	ENSMUSG00000025353	0.813855	1.36113	1.67957	1.47167	1.07255	1.43854
Pfkl	ENSMUSG00000020277	0.958625	1.80221	1.5346	1.74263	1.37609	1.43675
Pdcd6	ENSMUSG00000021576	2.56308	1.24115	1.47792	1.55388	1.30082	1.43674
Ranbp1	ENSMUSG00000005732	4.52268	1.44917	2.02836	1.56891	1.47089	1.4358
Nog	ENSMUSG00000048616	0.4487	3.26129	1.44993	1.47704	1.58923	1.43561
Slirp	ENSMUSG00000021040	1.69331	1.65682	1.82568	1.44476	1.78138	1.43237
Trappc4	ENSMUSG00000032112	1.62273	1.09763	0.933264	1.48707	0.938343	1.43187
Srrm2	ENSMUSG00000039218	1.601	1.44767	0.918212	1.62003	1.50196	1.43142
Ndufa10	ENSMUSG00000026260	3.4009	1.55125	2.10901	1.7237	1.52211	1.4302
Pla2g16	ENSMUSG00000060675	1.31087	1.10034	1.35948	1.22197	1.39587	1.42936
Tubb2a	ENSMUSG00000058672	2.51336	1.60185	1.5742	1.37556	1.11325	1.42567
Aamp	ENSMUSG00000006299	1.98141	1.37988	1.33201	1.66374	1.22258	1.42453
Tmem234	ENSMUSG00000028797	2.09969	1.22744	1.43147	1.16197	1.13096	1.42433
Raly	ENSMUSG00000027593	1.55563	1.32904	1.56375	1.44822	1.02218	1.4235
Rps20	ENSMUSG00000028234	2.35424	1.43598	1.6849	1.30917	1.78294	1.42219
Abhd2	ENSMUSG00000039202	0.22593	1.24501	0.822886	1.16945	2.00644	1.42144
Dpy30	ENSMUSG00000024067	2.7284	1.54119	1.70689	1.38109	1.54107	1.42048
Pla2g12a	ENSMUSG00000027999	0.36667	1.42645	0.907679	1.28986	1.47195	1.42008
Map1lc3b	ENSMUSG00000031812	4.26492	1.49304	1.39854	1.30475	1.17209	1.41855
Txnl4a	ENSMUSG00000057130	1.12906	1.37789	1.53386	1.19105	1.42138	1.41583
Sf3b2	ENSMUSG00000024853	1.34043	1.16346	1.06027	1.39931	1.23102	1.40926
Sf3b5	ENSMUSG00000078348	2.1795	1.31819	1.44587	1.06832	1.49183	1.40915
Lgmn	ENSMUSG00000021190	1.24912	1.72658	2.54514	1.73183	1.12781	1.40851
Sdha	ENSMUSG00000021577	3.89104	1.2367	1.51855	1.47598	0.912341	1.40657
Ppp5c	ENSMUSG00000003099	1.70135	1.52892	1.27319	1.49371	1.43976	1.40263
Cdhr1	ENSMUSG00000021803	0.194298	0.701702	0.407859	0.963805	0.8577	1.40196
Tmem176a	ENSMUSG00000023367	5.53328	1.19869	1.27815	1.55018	1.20454	1.40095
Eif4g1	ENSMUSG00000045983	1.6238	1.37004	0.705642	1.45252	1.74083	1.39754
Arl6ip5	ENSMUSG00000035199	3.24619	1.19423	1.41193	1.39991	1.08257	1.39682
Jtb	ENSMUSG00000027937	1.33058	1.11455	1.20393	1.23801	0.994124	1.39607
Rnf187	ENSMUSG00000020496	2.15539	1.34425	1.12683	1.38252	1.24079	1.39477
Yif1a	ENSMUSG00000024875	1.53637	1.39875	1.22911	1.51659	1.00579	1.39443
Ier3ip1	ENSMUSG00000090000	2.25963	1.21214	1.55007	1.49988	1.11924	1.39429
Psmc4	ENSMUSG00000030603	1.5203	1.23462	1.56932	1.50219	1.20113	1.39395
Rhoa	ENSMUSG00000007815	2.67702	1.30182	1.68277	1.3182	1.28979	1.39376
Gde1	ENSMUSG00000033917	1.79572	1.41763	0.901154	1.43035	1.20068	1.39309
Stra13	ENSMUSG00000025144	1.56256	1.27375	1.07155	1.17911	1.6319	1.39302
Dhrs1	ENSMUSG00000002332	23.9269	1.6524	1.85254	1.14941	1.06483	1.39151
Mrpl17	ENSMUSG00000030879	2.19102	1.43595	1.81828	1.43862	1.36292	1.3915
Uqcrb	ENSMUSG00000021520	1.82265	1.47476	1.39943	1.19733	1.7662	1.38821
Jkamp	ENSMUSG00000005078	0.995287	1.17465	1.24409	1.34218	0.766438	1.38763
9530068E07Rik	ENSMUSG00000036275	2.11681	1.36846	1.18037	1.62839	1.49813	1.38547
2700060E02Rik	ENSMUSG00000021807	2.02619	1.22248	1.56903	1.21628	0.986879	1.3851
A2m	ENSMUSG00000030111	3.53726	1.40213	1.34384	1.51278	1.06475	1.38407
Acox1	ENSMUSG00000020777	1.176	1.39786	0.561668	1.14133	1.44144	1.38163
Rmdn3	ENSMUSG00000070730	0.349006	2.38663	1.57429	1.39028	1.28923	1.38144
Aktip	ENSMUSG00000031667	1.48301	1.17798	1.18562	1.28638	0.990193	1.38006
Elovl1	ENSMUSG00000006390	0.455788	2.74575	1.61501	1.3427	1.11747	1.37849
Bcas2	ENSMUSG00000005687	2.43928	1.2019	1.36544	1.34837	1.01388	1.37664
Phyh	ENSMUSG00000026664	2.71192	1.26438	1.806	1.55323	1.06362	1.3765
Myh14	ENSMUSG00000030739	0.0909475	1.19516	0.208977	1.07834	1.64349	1.37495
Dnajb11	ENSMUSG00000004460	1.43497	1.20474	1.41821	1.43002	1.08966	1.37376
Sf3b6	ENSMUSG00000037361	1.67622	1.24119	1.40594	1.18528	1.05314	1.37272
Rpn1	ENSMUSG00000030062	1.84281	1.34983	1.45683	1.58992	1.33013	1.37011
Anxa5	ENSMUSG00000027712	3.65724	1.43718	2.03771	1.53073	1.15283	1.36832
Rab11a	ENSMUSG00000004771	2.06293	1.32939	1.42263	1.19396	1.00089	1.36676
Bag1	ENSMUSG00000028416	2.06747	1.36135	1.67902	1.32301	1.10585	1.36653
Top1	ENSMUSG00000070544	1.05171	1.26818	0.76993	1.12373	1.43401	1.36553
Dhrs3	ENSMUSG00000066026	1.30697	1.10988	1.08142	1.50788	1.2968	1.36502
Vti1b	ENSMUSG00000021124	1.85345	1.17485	1.3881	0.998401	0.962052	1.36279
Ahcyl1	ENSMUSG00000027893	0.439303	1.10371	0.559277	1.21141	1.23447	1.36142
Pcbd2	ENSMUSG00000021496	1.59548	1.44842	1.75234	1.25266	1.57064	1.36017
Ubl3	ENSMUSG00000001687	1.34328	1.23203	1.0184	1.34677	1.28394	1.35673
Vimp	ENSMUSG00000075701	1.41653	1.5713	1.32549	1.38553	1.54404	1.3521
Pfn2	ENSMUSG00000027805	2.19285	1.28308	1.36765	1.28791	0.926697	1.35062
Dnajc3	ENSMUSG00000022136	1.4524	1.40326	1.01116	1.53861	1.04025	1.34779
Fkbp3	ENSMUSG00000020949	4.0356	1.30093	1.60408	1.37448	1.16538	1.34777
Eif5	ENSMUSG00000021282	2.71651	1.15696	1.26995	1.21841	0.907152	1.34766
Csde1	ENSMUSG00000068823	1.06569	1.31629	0.667401	1.33888	1.39248	1.34676
Snrpn	ENSMUSG00000102252	1.12715	1.0133	1.2498	1.10473	1.21183	1.34654
Slc19a1	ENSMUSG00000001436	1.31902	1.25559	1.19474	1.29074	1.10967	1.34534
Cct7	ENSMUSG00000030007	2.77058	1.1837	1.44551	1.3919	1.2162	1.34506
Rbm8a	ENSMUSG00000038374	1.98329	1.37272	1.50844	1.32822	1.48857	1.34454
Mtch2	ENSMUSG00000027282	1.88026	1.23439	1.51575	1.37731	0.988976	1.34441
Rbm47	ENSMUSG00000070780	0.193866	1.44733	0.579199	1.33289	1.65854	1.34422
Coq7	ENSMUSG00000030652	2.15175	1.32621	1.10986	1.07548	1.2844	1.34416
Trappc1	ENSMUSG00000049299	0.931471	1.25572	1.41246	1.27006	1.37739	1.34355
Plin3	ENSMUSG00000024197	1.28097	1.24035	0.935904	1.38237	0.988215	1.34146
Trp53inp2	ENSMUSG00000038375	1.33009	1.26056	0.462523	1.54787	1.65489	1.34011
Mff	ENSMUSG00000026150	2.85284	1.26327	1.2797	1.16079	0.905398	1.33901
Prkcq	ENSMUSG00000026778	0.575775	1.23116	0.884602	1.42974	1.23508	1.3381
Tomm22	ENSMUSG00000022427	1.8596	1.21914	1.23556	1.24494	1.0865	1.33699
Cops7a	ENSMUSG00000030127	1.65042	1.06022	1.27304	1.2819	0.988219	1.33646
Macrod1	ENSMUSG00000036278	0.707593	1.39504	1.61509	1.39599	1.20381	1.3351
Ptpra	ENSMUSG00000027303	0.804813	1.35747	1.12011	1.22784	1.57124	1.33365
Mrpl48	ENSMUSG00000030706	1.53964	1.14125	1.15353	1.1588	1.06583	1.33186
Eif4g3	ENSMUSG00000028760	1.28558	1.30558	0.320992	1.30123	1.58553	1.32792
Srsf1	ENSMUSG00000018379	1.86514	1.30546	0.546547	1.17644	1.65317	1.32707
Jam3	ENSMUSG00000031990	0.51772	0.570688	1.00645	1.26536	1.14338	1.3266
Asna1	ENSMUSG00000052456	2.31436	1.11074	1.1481	1.12515	1.06341	1.3241
Rpn2	ENSMUSG00000027642	1.65154	1.18244	2.1293	1.51885	0.876982	1.32323
Tcf25	ENSMUSG00000001472	2.13014	1.10583	0.873537	1.23615	1.59943	1.32252
4833439L19Rik	ENSMUSG00000025871	1.14658	1.0996	1.61978	1.14053	1.10852	1.31974
Tmem230	ENSMUSG00000027341	0.228429	1.0788	1.21826	1.20028	1.0324	1.31921
Cbx1	ENSMUSG00000018666	1.73823	1.31686	1.7177	1.26228	1.23196	1.31905
Ostf1	ENSMUSG00000024725	0.436696	1.1673	1.51453	1.24793	0.918552	1.31653
Ddx17	ENSMUSG00000055065	1.12232	1.18663	0.485217	0.988886	1.73714	1.31601
Bphl	ENSMUSG00000038286	1.64284	1.28566	1.50041	1.34227	0.897295	1.3156
Kif1b	ENSMUSG00000063077	1.02009	1.47035	0.692193	1.2383	1.58135	1.31345
Rps27rt	ENSMUSG00000050621	1.8884	1.10498	1.41578	1.0477	1.33758	1.31296
Acadl	ENSMUSG00000026003	1.82061	1.2784	1.65689	1.43493	1.00074	1.3125
Tuba4a	ENSMUSG00000026202	1.59845	1.33282	1.12572	1.3148	1.30069	1.3117
St3gal1	ENSMUSG00000013846	0.289354	1.37953	0.603678	1.24042	1.59981	1.31102
Tpp1	ENSMUSG00000030894	1.31376	1.21898	1.3335	1.08841	1.35073	1.3084
Bax	ENSMUSG00000003873	2.70125	1.23961	1.03647	1.201	1.30711	1.30781
Tmem55a	ENSMUSG00000028221	0.852902	1.2125	1.60173	1.35562	1.01986	1.30757
Polr1d	ENSMUSG00000029642	2.01753	1.23166	1.26558	1.10613	1.22247	1.30718
Mydgf	ENSMUSG00000019579	0.927177	1.16719	1.36192	1.27156	1.03606	1.30716
Cfl2	ENSMUSG00000062929	1.59495	1.19425	1.4807	1.24532	0.990276	1.30646
Sec11c	ENSMUSG00000024516	1.11875	1.20026	1.11036	1.15494	0.928343	1.30644
Tpd52	ENSMUSG00000027506	2.83682	1.426	1.63932	1.27851	1.17308	1.3051
Efcab14	ENSMUSG00000034210	0.625741	0.772492	0.672338	1.24396	1.12723	1.30508
Snw1	ENSMUSG00000021039	0.680259	1.22824	1.69351	1.34919	0.960871	1.30502
Tmed1	ENSMUSG00000032180	1.07937	1.369	0.987167	1.17777	1.10596	1.30449
Psma4	ENSMUSG00000032301	1.59388	1.28235	1.80084	1.28481	0.983718	1.30402
Tmem60	ENSMUSG00000045435	0.717091	1.06277	1.11603	1.04702	1.05225	1.30266
Tkt	ENSMUSG00000021957	7.32086	1.32527	1.01277	1.49575	1.42014	1.30191
Mrpl18	ENSMUSG00000057388	3.048	1.249	1.60082	1.26307	1.18272	1.30158
Gaa	ENSMUSG00000025579	2.20727	1.42885	1.7085	1.46177	1.45031	1.2989
Cdh3	ENSMUSG00000061048	0.915583	2.20007	0.813015	1.57312	2.03728	1.29657
Gnb2l1	ENSMUSG00000020372	2.53727	1.43497	1.05926	1.23666	1.39078	1.29552
Eif3c	ENSMUSG00000030738	1.4702	1.39852	1.01559	1.53908	1.29943	1.29535
Psmd7	ENSMUSG00000039067	3.2355	1.1602	1.37764	1.43482	0.834423	1.29409
S100a10	ENSMUSG00000041959	4.14181	1.63228	1.72941	1.15576	1.48086	1.29385
Gulp1	ENSMUSG00000056870	0.652666	1.09067	1.19414	1.26967	0.998631	1.29347
Cdv3	ENSMUSG00000032803	0.506421	1.20225	0.567777	1.24074	1.33235	1.29291
Fdx1	ENSMUSG00000032051	2.1677	1.47198	1.31789	1.35667	1.27038	1.29266
Sri	ENSMUSG00000003161	2.77057	1.18791	1.33109	1.25017	0.991594	1.29186
Abat	ENSMUSG00000057880	0.787371	1.08714	0.779845	1.24514	1.18853	1.28983
Ndfip2	ENSMUSG00000053253	1.2498	1.16236	1.81353	1.53967	0.82043	1.28906
Cript	ENSMUSG00000024146	0.79472	1.29854	1.69197	1.21813	1.04195	1.28369
Tmem9b	ENSMUSG00000031021	1.3771	1.1364	1.29537	1.3213	1.00741	1.28301
Il17re	ENSMUSG00000043088	0.112368	1.48791	1.1143	1.28874	1.20639	1.283
Rnh1	ENSMUSG00000038650	1.95986	1.30806	1.24578	1.5055	1.1912	1.28199
Hadh	ENSMUSG00000027984	1.20499	1.30126	1.2243	1.21457	1.03919	1.2812
Plce1	ENSMUSG00000024998	0.135218	1.23372	0.385836	1.0948	1.49054	1.27828
Prpf8	ENSMUSG00000020850	0.618506	1.16669	0.371912	1.04578	1.33264	1.27305
Ctsa	ENSMUSG00000017760	1.46664	1.39222	1.67988	1.56034	1.45157	1.26995
Slc38a3	ENSMUSG00000010064	0.622474	1.34189	0.869306	1.4183	1.62867	1.26855
S100a16	ENSMUSG00000074457	2.41123	1.49899	1.48649	1.13993	1.24894	1.26769
Ermap	ENSMUSG00000028644	0.143422	0.782428	1.19807	1.22137	1.24606	1.26672
Yipf3	ENSMUSG00000071074	1.05898	1.0141	1.05204	1.06042	0.981167	1.26619
Cox6b2	ENSMUSG00000051811	2.5903	1.0418	1.34489	1.09602	1.15491	1.26433
Mbd3	ENSMUSG00000035478	1.13922	0.94614	0.65383	1.01602	0.990765	1.26373
Vit	ENSMUSG00000024076	0.33721	1.29838	1.37563	1.27305	1.17847	1.26202
Mrpl57	ENSMUSG00000021967	1.17664	1.45116	1.25123	1.33914	1.69987	1.26187
Fus	ENSMUSG00000030795	3.28537	1.37448	0.615621	1.41772	2.03291	1.26137
Pink1	ENSMUSG00000028756	1.27384	1.17846	1.00141	1.16377	1.34693	1.26009
Kdsr	ENSMUSG00000009905	0.451724	1.12062	0.992666	1.08132	0.929477	1.25968
Polr2c	ENSMUSG00000031783	1.45519	1.20676	1.36369	1.31644	1.02007	1.25702
Gadd45gip1	ENSMUSG00000033751	2.0695	1.16837	1.54776	1.39009	1.24921	1.25595
Commd4	ENSMUSG00000032299	1.85035	1.34061	1.26809	1.23876	1.11344	1.25527
B230118H07Rik	ENSMUSG00000027165	1.34007	1.01441	0.959257	1.3141	1.0309	1.25513
Idh3a	ENSMUSG00000032279	3.41095	1.61021	1.76571	1.32583	1.02286	1.25416
Herpud1	ENSMUSG00000031770	1.12821	1.3997	1.06175	1.49301	1.05037	1.25348
Uqcrc2	ENSMUSG00000030884	3.14508	1.38455	1.70815	1.4772	1.23454	1.25286
Elof1	ENSMUSG00000013822	1.73203	1.09082	1.52833	1.14396	1.06115	1.25195
Txndc17	ENSMUSG00000020803	1.54322	1.39114	1.46116	1.06717	1.49699	1.25194
Rnaset2b	ENSMUSG00000094724	4.23007	1.7558	1.49114	1.26825	1.09827	1.25062
Npm1	ENSMUSG00000057113	3.04248	1.07891	1.59458	1.24692	0.971958	1.2506
Renbp	ENSMUSG00000031387	1.91516	1.27623	1.46809	1.43103	1.14859	1.24859
Tmem106c	ENSMUSG00000052369	1.43962	1.05838	1.14049	0.900194	1.02937	1.24837
Pgls	ENSMUSG00000031807	1.10812	1.19401	1.04576	1.14262	1.40207	1.24597
Rrp1	ENSMUSG00000061032	2.43461	1.18047	1.18524	1.00753	1.08666	1.24378
Ccdc124	ENSMUSG00000007721	1.89093	1.13301	1.17313	1.14211	1.35934	1.24285
Pea15a	ENSMUSG00000013698	2.40067	1.44207	1.54917	1.2345	1.2765	1.24052
Cers5	ENSMUSG00000023021	0.611866	0.991018	1.68884	1.28472	0.758665	1.24041
Tmem33	ENSMUSG00000037720	1.13667	1.33454	1.55953	1.40562	0.889279	1.23891
Tshr	ENSMUSG00000020963	0.155761	1.22193	0.973509	1.45267	1.33339	1.23706
Tef	ENSMUSG00000022389	0.154569	1.1361	0.458282	1.20108	1.58223	1.23499
Tmsb4x	ENSMUSG00000049775	39.2553	0.9564	3.76954	1.31149	1.40275	1.23459
Mrpl51	ENSMUSG00000030335	1.7309	1.28234	1.69186	1.32843	1.518	1.2315
Sin3b	ENSMUSG00000031622	1.16268	1.25836	1.06948	1.33185	1.21652	1.22882
Tyrp1	ENSMUSG00000005994	14.1307	2.37737	1.58434	1.52702	0.823044	1.22846
Manbal	ENSMUSG00000063019	0.602828	1.08571	1.42329	1.45316	1.11213	1.22651
Sirt2	ENSMUSG00000015149	1.04741	1.29114	1.67389	1.31812	1.47259	1.22636
Angptl4	ENSMUSG00000002289	0.187148	1.13153	1.17728	1.2796	1.16042	1.2254
Psmc5	ENSMUSG00000020708	1.39331	1.29287	1.24917	1.25947	1.12776	1.2211
Ppp2r1a	ENSMUSG00000007564	1.15577	1.03533	0.962053	1.22775	0.964583	1.21951
Ssr4	ENSMUSG00000002014	2.42578	1.16404	1.54672	0.996972	1.17501	1.21786
Lsm6	ENSMUSG00000031683	1.64343	1.26699	1.86279	1.06017	1.49341	1.21776
Csnk1a1	ENSMUSG00000024576	1.28036	1.20432	0.723892	1.14369	1.17593	1.21748
Pop5	ENSMUSG00000060152	1.51757	1.09127	0.929338	0.928341	0.968217	1.21615
Ssr2	ENSMUSG00000041355	2.31206	1.17279	1.18889	1.21059	0.955804	1.21463
Ctbp1	ENSMUSG00000037373	1.58778	1.21837	1.01722	1.11706	1.39637	1.21307
Coq9	ENSMUSG00000031782	0.742374	1.15166	1.5284	1.23395	0.859383	1.21202
Psmd4	ENSMUSG00000005625	1.37296	1.35702	1.62285	1.32924	1.27181	1.20762
Got1	ENSMUSG00000025190	1.93993	1.09902	1.36523	0.977544	0.908966	1.2073
Mlana	ENSMUSG00000024806	58.0505	3.43123	1.73422	1.27586	1.59973	1.20714
Ube2b	ENSMUSG00000020390	2.27004	1.41469	1.56022	1.08795	1.12094	1.20705
Yif1b	ENSMUSG00000030588	1.6956	1.05246	1.03708	1.29714	0.926005	1.20388
Lypla1	ENSMUSG00000025903	1.63738	1.13181	1.26536	1.22274	0.939931	1.20287
Scamp3	ENSMUSG00000028049	1.6403	1.09948	1.55357	1.33787	0.740829	1.19988
Smarca4	ENSMUSG00000032187	0.503691	1.12286	0.522078	1.07415	1.39774	1.19977
Cops5	ENSMUSG00000025917	0.647445	1.21545	1.16009	1.13953	0.945659	1.19802
Hnrnpf	ENSMUSG00000042079	2.46119	1.07638	1.40164	1.24002	1.08665	1.19745
Cers2	ENSMUSG00000015714	2.52676	1.19247	1.06661	1.26072	1.12205	1.19503
Mrpl43	ENSMUSG00000025208	1.52418	1.07904	1.33504	1.08627	0.938771	1.19215
Use1	ENSMUSG00000002395	1.27788	1.08338	1.25658	1.11197	1.1156	1.18998
Arfgef2	ENSMUSG00000074582	0.4349	1.16845	0.560079	1.15158	1.3092	1.18899
Krcc1	ENSMUSG00000053012	1.24168	1.07192	1.77437	1.19116	1.04604	1.18538
Snrpd3	ENSMUSG00000020180	2.21835	1.17492	1.38048	1.13514	1.04134	1.18532
Fdft1	ENSMUSG00000021273	0.397704	1.23683	0.90344	1.44176	0.895586	1.18374
Ctf1	ENSMUSG00000042340	1.30877	1.09193	0.8996	1.13763	1.02616	1.183
Man2a2	ENSMUSG00000038886	0.210338	1.31826	0.334172	1.14071	1.39023	1.18261
Tsc22d1	ENSMUSG00000022010	19.3315	1.06851	1.13399	1.28553	1.02639	1.18113
Rab18	ENSMUSG00000073639	1.75463	0.970999	1.31962	1.1624	0.607592	1.17946
Mrpl12	ENSMUSG00000039640	3.55789	1.20184	1.04197	1.0989	0.979326	1.17545
Loxl1	ENSMUSG00000032334	1.35022	1.08116	1.00079	1.17398	1.17463	1.17441
Cacybp	ENSMUSG00000014226	1.79514	1.11927	1.28698	1.23459	1.0914	1.17239
Aga	ENSMUSG00000031521	2.0511	1.0308	1.41321	1.40349	0.98269	1.1713
Fcor	ENSMUSG00000089665	0.507878	1.39796	1.18247	1.09989	1.5782	1.17061
Anapc16	ENSMUSG00000020107	0.72119	1.07877	1.28903	1.02048	1.11056	1.16961
Ctnnbip1	ENSMUSG00000028988	1.35869	1.16956	0.703924	1.00503	1.09607	1.16787
Hadhb	ENSMUSG00000059447	2.55141	1.2239	1.1629	1.36113	0.893691	1.16619
Polr3e	ENSMUSG00000030880	0.155964	2.21683	1.13228	1.38707	1.43359	1.16439
Sccpdh	ENSMUSG00000038936	0.345453	0.887014	0.700781	1.21721	0.887746	1.16424
Ptgis	ENSMUSG00000017969	0.24742	0.956771	1.31327	1.27276	0.927226	1.16402
Tmed3	ENSMUSG00000032353	1.613	0.875068	1.23206	1.03997	0.763696	1.16311
Otx2os1	ENSMUSG00000098682	0.503217	1.23043	0.910868	1.174	1.58884	1.16245
1110001J03Rik	ENSMUSG00000019689	4.2361	1.2753	1.1973	1.10554	1.26872	1.16228
Pnisr	ENSMUSG00000028248	0.986572	1.18287	0.338997	0.97836	1.71861	1.16049
Tmem47	ENSMUSG00000025666	0.461546	1.23481	1.38949	1.08253	0.988017	1.16036
Mapk6	ENSMUSG00000042688	0.22666	1.15618	0.714354	1.22107	1.01306	1.16034
Igf1r	ENSMUSG00000005533	1.69361	1.15839	0.419711	1.14778	1.51234	1.15738
Cflar	ENSMUSG00000026031	0.865481	1.08926	0.564838	1.02264	1.35719	1.15702
Hnrnpm	ENSMUSG00000059208	2.36187	1.09826	0.936306	1.23447	0.981844	1.15653
Arhgef12	ENSMUSG00000059495	1.72149	1.03743	0.416211	1.08339	1.3667	1.15626
Pnkd	ENSMUSG00000026179	2.45637	1.16145	1.19912	1.13842	1.3504	1.15288
Higd1a	ENSMUSG00000038412	0.579809	1.02595	1.60813	1.02308	0.83876	1.15282
Isca1	ENSMUSG00000044792	0.590755	0.935706	1.33611	0.998223	0.838101	1.15199
Ogt	ENSMUSG00000034160	1.36529	1.25381	0.17429	1.1763	1.66753	1.15169
Nudc	ENSMUSG00000028851	1.40053	1.1231	1.72916	1.11563	1.23022	1.15059
Igfbp5	ENSMUSG00000026185	20.6088	3.80538	0.79791	1.24626	2.12093	1.14975
Lgals1	ENSMUSG00000068220	6.46536	1.46126	1.53583	1.22753	1.28232	1.14874
2310039H08Rik	ENSMUSG00000062619	1.35877	1.11714	1.10784	0.925457	1.3067	1.14862
Cltc	ENSMUSG00000047126	0.462509	1.01225	0.492722	0.95718	0.949316	1.14703
Syf2	ENSMUSG00000028821	1.76732	0.979676	1.08622	1.08895	1.10592	1.14633
Rtn1	ENSMUSG00000021087	0.15553	1.2687	0.652965	1.21478	1.00544	1.14611
Gm1673	ENSMUSG00000070858	0.339954	1.23675	1.11038	1.22681	1.53013	1.14567
Psmc2	ENSMUSG00000028932	1.36007	1.01834	1.42762	1.30432	0.873735	1.14562
Hdgf	ENSMUSG00000004897	1.17417	1.06192	1.06222	0.939394	0.914131	1.14485
Churc1	ENSMUSG00000090258	1.33534	1.0288	1.12896	0.998886	0.96423	1.14293
Sec13	ENSMUSG00000030298	1.95483	1.10923	1.52035	1.1043	1.00789	1.14114
Gm5617	ENSMUSG00000042293	0.501767	1.12788	1.61041	1.01469	1.18435	1.14076
Slc12a2	ENSMUSG00000024597	0.356786	0.750768	0.183094	0.786621	0.85165	1.1389
Mrpl55	ENSMUSG00000036860	1.24351	1.07163	1.12044	0.934076	1.07821	1.13835
Scap	ENSMUSG00000032485	0.237671	0.985804	0.640222	1.10629	1.142	1.13828
Lamtor3	ENSMUSG00000091512	1.63103	1.12514	1.16066	1.19722	0.873993	1.13715
Tmem14c	ENSMUSG00000021361	0.465571	0.986829	1.40118	1.08821	0.820821	1.13308
Pgp	ENSMUSG00000043445	1.57566	1.10648	0.978443	0.973467	1.01412	1.13305
Serbp1	ENSMUSG00000036371	3.26693	0.902567	0.70478	1.07653	1.05657	1.13229
Nfib	ENSMUSG00000008575	1.76685	0.93643	0.318275	0.849106	1.22405	1.13222
Commd8	ENSMUSG00000029213	0.712648	1.16576	1.48711	1.14045	0.918289	1.13143
Msmo1	ENSMUSG00000031604	1.59674	1.27843	1.29543	1.43902	0.635128	1.13134
Anp32a	ENSMUSG00000032249	2.64091	1.64057	1.39653	1.13775	1.49005	1.12988
1110008F13Rik	ENSMUSG00000027637	1.89325	0.825375	0.95612	0.80513	0.435676	1.12827
Ccdc74a	ENSMUSG00000041617	0.630549	1.45092	1.20725	1.07688	1.34773	1.12804
Smim11	ENSMUSG00000051989	2.83993	1.17285	1.32337	1.12704	1.23532	1.12769
Prnp	ENSMUSG00000079037	1.76601	1.01348	0.991829	1.05716	0.87156	1.12692
Rab24	ENSMUSG00000034789	1.623	1.08154	0.831473	1.09452	1.02874	1.12679
Ins2	ENSMUSG00000000215	0.223521	1.62692	1.55633	1.37801	1.48398	1.12625
Hagh	ENSMUSG00000024158	1.05753	1.14205	1.29641	1.08414	1.07457	1.1259
Mrps16	ENSMUSG00000049960	0.650682	1.12433	1.32325	1.18435	1.15267	1.12353
Psma6	ENSMUSG00000021024	1.07807	0.958931	1.30343	1.04206	0.635258	1.12272
Gltscr2	ENSMUSG00000041560	1.67105	0.96201	1.26816	1.02309	0.947411	1.12255
2210013O21Rik	ENSMUSG00000086316	1.26512	1.01359	0.70848	0.988424	1.16089	1.12192
Exosc3	ENSMUSG00000028322	1.09754	0.948338	1.26157	0.909261	1.10844	1.12014
Mtx2	ENSMUSG00000027099	2.04671	1.0934	1.16211	1.21564	0.897476	1.11963
Polr2j	ENSMUSG00000039771	2.03507	1.14783	1.39614	0.965506	1.19506	1.1162
Sarnp	ENSMUSG00000078427	2.18878	1.12842	1.58925	1.20049	0.87596	1.11552
Tmem51	ENSMUSG00000040616	0.334081	1.02276	0.871517	1.19651	0.931357	1.11514
Pbxip1	ENSMUSG00000042613	2.46987	1.59105	0.859818	1.2134	1.34672	1.11269
Pde6d	ENSMUSG00000026239	1.26657	1.05607	1.10162	0.981486	0.917047	1.11216
Azin2	ENSMUSG00000028789	0.198183	1.28282	1.10442	1.14073	1.15119	1.11162
Bad	ENSMUSG00000024959	1.38502	0.970646	0.911406	1.0555	0.967039	1.11095
Capza2	ENSMUSG00000015733	1.03295	0.885473	1.45058	0.904575	0.545848	1.10663
Ltbp3	ENSMUSG00000024940	1.14502	1.09342	0.449763	0.906248	1.36431	1.10631
Pafah1b1	ENSMUSG00000020745	0.947505	0.915713	0.675672	1.08672	1.16224	1.10572
Nid2	ENSMUSG00000021806	1.62269	1.1922	0.88067	1.04064	1.23439	1.10481
Gns	ENSMUSG00000034707	3.69625	1.89287	0.770492	1.18567	1.58743	1.10398
Kdelr1	ENSMUSG00000002778	2.72525	1.03014	0.898132	1.25612	1.08315	1.10367
Ssb	ENSMUSG00000068882	3.68544	0.934838	1.03865	1.22041	1.09126	1.10333
Col4a4	ENSMUSG00000067158	0.219945	1.25378	0.801864	1.18386	1.43141	1.10257
Sar1a	ENSMUSG00000020088	1.84397	0.923117	0.785059	1.1553	0.967163	1.10204
0610009B22Rik	ENSMUSG00000007777	1.98476	1.13454	1.47291	1.16165	1.00014	1.10191
Rrbp1	ENSMUSG00000027422	0.504501	1.23836	0.841015	1.23433	1.24845	1.09976
Fam103a1	ENSMUSG00000038646	1.20047	1.11745	1.57956	0.963242	0.970996	1.0974
Mcee	ENSMUSG00000033429	3.29565	1.1314	1.36628	0.99148	1.41944	1.09681
C1qbp	ENSMUSG00000018446	3.24154	1.1272	0.935354	1.04961	1.14608	1.09679
Tpgs1	ENSMUSG00000020308	1.45357	1.20724	1.08928	1.11751	1.06308	1.09677
Arhgef18	ENSMUSG00000004568	0.555737	0.961101	0.407926	0.928636	1.20637	1.09541
Zfp467	ENSMUSG00000068551	1.40014	0.801783	1.09218	0.925245	1.12862	1.09533
Gemin7	ENSMUSG00000044709	1.07413	0.987979	1.02509	0.996999	0.950631	1.09316
Chac2	ENSMUSG00000020309	0.0444599	1.30751	1.30535	1.26915	1.12181	1.09064
Mrps28	ENSMUSG00000040269	0.991926	0.997964	0.777034	1.01143	0.982889	1.08868
Rpl22	ENSMUSG00000028936	3.85038	1.20166	1.29835	1.1588	1.39785	1.08536
Tm9sf3	ENSMUSG00000025016	1.22055	0.931032	1.03836	0.965593	0.62677	1.08402
Cetn2	ENSMUSG00000031347	1.72416	1.15598	1.23162	0.911384	0.878383	1.08338
Csnk2b	ENSMUSG00000024387	1.85301	0.867566	1.08475	0.957549	1.00656	1.08328
Cebpzos	ENSMUSG00000062691	0.966798	0.943075	0.884475	0.842035	0.960002	1.08316
Klhdc8b	ENSMUSG00000032609	0.632112	1.21563	0.766522	1.15791	1.07491	1.0826
Rpl35	ENSMUSG00000062997	2.78922	1.09845	1.38861	0.905338	1.18449	1.08188
Rab3ip	ENSMUSG00000064181	0.361054	0.965841	1.07246	0.979821	0.816686	1.08043
Mrps17	ENSMUSG00000034211	1.32179	0.89195	1.22824	0.869858	0.872423	1.07821
Mpv17l	ENSMUSG00000022679	0.0675288	1.02632	1.1094	1.14842	1.03761	1.07753
Wfdc2	ENSMUSG00000017723	0.273457	1.1851	0.964178	1.06627	1.11476	1.07713
Bnip3l	ENSMUSG00000022051	0.931083	0.94663	0.959889	0.900703	0.947235	1.07666
Rpl36al	ENSMUSG00000049751	2.57812	1.11476	1.21949	0.976676	0.985626	1.07627
Fam58b	ENSMUSG00000049489	0.720618	0.995588	0.933505	1.04046	0.756052	1.07477
Col4a3	ENSMUSG00000079465	0	1.37942	0.547942	1.15035	1.31153	1.07395
Decr1	ENSMUSG00000028223	0.516334	0.779429	0.968002	1.06245	0.794281	1.07388
Cd164	ENSMUSG00000019818	1.0138	1.13107	1.05965	1.01963	1.12582	1.07368
Tcn2	ENSMUSG00000020432	2.25961	1.85855	1.17827	1.22989	1.17155	1.07302
Bccip	ENSMUSG00000030983	3.05809	1.0753	1.58944	1.17049	0.826909	1.07156
Arhgdia	ENSMUSG00000025132	2.32386	1.02652	1.27466	1.0893	0.969715	1.07154
Mrps34	ENSMUSG00000038880	1.6059	0.973209	1.25171	0.77658	0.896483	1.07128
Bola2	ENSMUSG00000047721	1.4923	1.08489	1.07553	0.928966	1.42614	1.0712
Xbp1	ENSMUSG00000020484	2.99835	1.27979	1.14455	1.26931	0.916983	1.07072
Wipi1	ENSMUSG00000041895	0.351757	1.09009	0.898827	1.04332	1.43207	1.07058
Plekhj1	ENSMUSG00000035278	0.633754	0.997784	0.947774	1.0762	1.12331	1.06822
Atp6v0a1	ENSMUSG00000019302	1.14064	1.28052	0.836841	1.01344	1.50111	1.06821
Mat2b	ENSMUSG00000042032	1.54996	0.876722	0.686918	0.936886	0.643039	1.06583
Ccdc90b	ENSMUSG00000030613	1.68193	1.0228	1.06144	0.957126	0.834422	1.06579
Metap2	ENSMUSG00000036112	1.6435	0.997133	1.06766	1.1698	0.972511	1.06539
Nckap1	ENSMUSG00000027002	0.969604	0.95225	0.52915	1.02019	1.1201	1.0652
Gja1	ENSMUSG00000050953	11.002	1.39108	1.92453	1.35854	0.838007	1.06349
Ccdc47	ENSMUSG00000078622	1.98158	1.05409	0.719604	1.17955	1.11795	1.06132
Nptn	ENSMUSG00000032336	1.61963	0.9116	1.39394	1.15752	0.734434	1.06063
Nucb1	ENSMUSG00000030824	1.67225	1.18633	1.34484	1.37579	1.03651	1.05933
Arf3	ENSMUSG00000051853	0.715641	1.00413	0.375864	0.951808	1.22779	1.05652
Pdia4	ENSMUSG00000025823	0.870872	1.511	1.67087	1.3756	1.14333	1.05609
Rab37	ENSMUSG00000020732	0.115623	0.418944	0.976572	1.16441	0.898551	1.05515
Ctnnal1	ENSMUSG00000038816	1.47661	1.31319	1.47285	0.899343	1.22387	1.0547
Vdac3	ENSMUSG00000008892	1.97428	0.941188	1.02474	0.930022	0.617353	1.05105
Pld3	ENSMUSG00000003363	1.47374	1.14844	1.21575	1.26467	0.86216	1.05021
Prpf40a	ENSMUSG00000061136	0.911711	1.02655	0.844644	1.08452	0.957798	1.04901
Arpc1a	ENSMUSG00000029621	2.43353	1.01247	0.998046	1.07619	1.21366	1.04774
Serpinb6a	ENSMUSG00000060147	0.805227	1.04749	1.16934	1.09644	0.789486	1.04755
Efhd2	ENSMUSG00000040659	0.775845	0.905065	1.33303	0.95372	1.32341	1.04706
Fhl1	ENSMUSG00000023092	0.875133	1.16246	0.907686	1.20067	1.09081	1.04701
Srebf1	ENSMUSG00000020538	0.361163	0.867591	0.580192	0.96972	1.2481	1.046
Bpnt1	ENSMUSG00000026617	0.646504	0.878807	1.30983	1.04814	0.639253	1.04588
Commd10	ENSMUSG00000042705	0.814151	1.08	1.47376	1.08434	0.793628	1.04559
Idh3b	ENSMUSG00000027406	3.36443	1.08852	0.88614	1.0706	0.864163	1.04549
Wdr83os	ENSMUSG00000059355	1.26211	0.989666	0.952397	0.99476	0.966751	1.04538
Sfr1	ENSMUSG00000025066	1.59132	1.03147	1.11652	1.00039	0.967838	1.04344
Adipor2	ENSMUSG00000030168	0.785731	1.26298	0.63626	1.1663	1.41748	1.04303
Bola1	ENSMUSG00000015943	0.893398	0.872828	1.15298	0.813939	1.11474	1.03975
Smim20	ENSMUSG00000061461	2.0485	0.866001	0.791645	0.919683	0.802774	1.03825
Aco1	ENSMUSG00000028405	0.423887	0.847153	0.941019	1.15605	1.08595	1.03769
Mvb12a	ENSMUSG00000031813	0.935199	0.888484	1.04171	0.883373	0.845712	1.0373
Itfg1	ENSMUSG00000031703	1.02947	0.863989	1.93915	1.19632	0.484944	1.03358
Papss1	ENSMUSG00000028032	1.1909	1.10528	0.721658	1.03411	1.12244	1.0319
Eif6	ENSMUSG00000027613	1.69202	0.845608	1.10406	1.0116	0.687641	1.03179
C1d	ENSMUSG00000000581	3.01625	0.986925	1.27132	0.93304	0.804309	1.03145
Psma5	ENSMUSG00000068749	1.65705	1.05534	1.30881	1.20681	0.882386	1.03118
Wbp1	ENSMUSG00000030035	0.445027	0.763184	1.08384	1.0058	0.896608	1.03071
Nktr	ENSMUSG00000032525	0.633678	1.04573	0.271448	1.01446	1.34548	1.03067
Eny2	ENSMUSG00000022338	2.123	1.08319	1.42018	1.04938	1.06845	1.02657
Fbxo9	ENSMUSG00000001366	1.46431	0.909683	0.637699	0.843161	0.657028	1.02627
Snx17	ENSMUSG00000029146	1.50702	0.828992	0.809236	0.912152	0.855159	1.02609
Phb2	ENSMUSG00000004264	2.35867	1.06257	0.840649	0.859038	0.94324	1.02597
Ubxn4	ENSMUSG00000026353	1.19973	1.03042	0.761971	1.09522	1.03053	1.02517
Gsk3b	ENSMUSG00000022812	1.26736	0.857375	0.650524	1.00228	1.10342	1.02449
Nlk	ENSMUSG00000017376	0.0870958	0.707156	0.336506	0.771046	1.17533	1.02389
Mpv17	ENSMUSG00000107283	0.790795	0.912651	0.774038	0.890768	0.790331	1.02234
Fam162a	ENSMUSG00000003955	0.741994	1.00782	1.30196	0.91774	1.03916	1.0222
Selt	ENSMUSG00000075700	2.39452	1.09467	0.842282	1.21226	1.25259	1.02168
Snrnp70	ENSMUSG00000063511	1.30241	0.93836	0.406966	0.873816	1.24889	1.02149
Tmem14a	ENSMUSG00000025933	0.541733	0.96466	0.82882	0.796892	0.792962	1.02145
Poldip2	ENSMUSG00000001100	1.4879	0.979926	1.12096	0.998082	0.715042	1.02037
Tomm5	ENSMUSG00000078713	0.959824	0.909026	1.00673	0.867864	0.846575	1.01996
Sfpq	ENSMUSG00000028820	1.18039	0.767587	0.515073	0.797268	0.931242	1.01962
Yipf1	ENSMUSG00000057375	0.372094	1.02785	0.971399	1.12818	0.685064	1.01948
Hif1a	ENSMUSG00000021109	1.20654	0.927825	0.401822	1.01148	0.759401	1.01947
Ptpn13	ENSMUSG00000034573	0.474074	0.87966	0.274552	1.07877	1.03796	1.01855
Paqr9	ENSMUSG00000064225	0.386082	0.981124	0.333645	0.884581	0.919692	1.01831
Rab28	ENSMUSG00000029128	0.896567	0.700531	0.756932	0.841874	0.54483	1.01813
Mpdu1	ENSMUSG00000018761	1.02977	0.949625	0.951523	0.963719	0.846457	1.01772
Lurap1l	ENSMUSG00000048706	1.04042	0.978699	0.716355	0.979522	0.77962	1.01769
Tgds	ENSMUSG00000022130	0.653929	0.812003	1.03371	1.02158	0.663896	1.01536
Mea1	ENSMUSG00000002768	1.08949	0.815951	0.901025	0.792267	0.838844	1.01488
Itpr1	ENSMUSG00000030102	0.649206	0.95363	0.445525	1.04438	1.07252	1.01485
Uhmk1	ENSMUSG00000026667	0.564383	0.77927	0.389871	0.816625	0.816686	1.01453
Slc26a7	ENSMUSG00000040569	0.676895	0.715032	0.772203	1.03942	0.868534	1.01427
Paqr4	ENSMUSG00000023909	0	1.04064	0.67201	0.984134	1.04127	1.01406
Ppp2ca	ENSMUSG00000020349	1.01554	0.752918	0.360397	0.91294	0.87941	1.01341
Ypel3	ENSMUSG00000042675	1.58329	1.15445	1.30912	1.27166	1.14177	1.01317
Mrpl24	ENSMUSG00000019710	1.2406	0.844207	0.896716	0.915735	0.800297	1.01292
Cox7a2l	ENSMUSG00000024248	2.65845	0.813916	1.18681	0.930836	0.827551	1.01185
Azin1	ENSMUSG00000037458	0.399682	0.735887	0.96954	0.977398	0.888936	1.01169
Emc2	ENSMUSG00000022337	1.50171	0.943144	1.3283	1.09909	0.88552	1.01156
Dnajc15	ENSMUSG00000022013	1.02403	1.12011	1.13188	1.1528	1.03557	1.0099
Pcmt1	ENSMUSG00000019795	1.01812	0.881714	1.00411	0.941528	0.779891	1.00953
Copz1	ENSMUSG00000060992	1.32814	0.970303	1.38118	1.1483	0.663214	1.00869
Zcrb1	ENSMUSG00000022635	1.34531	1.07166	1.27399	1.10939	1.24927	1.00853
Pex2	ENSMUSG00000040374	1.03845	0.797661	0.917191	0.907903	0.644995	1.00833
Mtmr10	ENSMUSG00000030522	0.464765	1.21738	0.416975	0.923212	1.40437	1.00755
Fam189a2	ENSMUSG00000071604	0.768932	0.961853	0.340907	0.952453	1.4321	1.00669
Lrrc58	ENSMUSG00000034158	0.999691	0.994003	0.4109	0.840209	1.17459	1.00618
Thoc7	ENSMUSG00000053453	2.29455	1.05434	0.989784	0.965622	0.910919	1.00586
Msi1	ENSMUSG00000054256	0.441829	1.42067	0.57671	1.14276	1.56469	1.00556
Dnajb2	ENSMUSG00000026203	1.28366	1.07334	0.66983	0.910152	1.03772	1.00523
Bud31	ENSMUSG00000038722	1.26358	0.893063	0.959263	0.791311	0.992621	1.00497
Lsm1	ENSMUSG00000037296	1.93933	0.832685	0.899131	0.972105	0.903864	1.00342
Gprc5b	ENSMUSG00000008734	0.12462	1.00063	0.708471	1.04955	1.0644	1.00299
Rnf14	ENSMUSG00000060450	1.25462	1.10638	0.857415	0.897347	0.864511	1.00151
Tsc22d4	ENSMUSG00000029723	1.17151	0.819007	0.7846	0.680458	0.868005	1.00145
Srsf2	ENSMUSG00000034120	1.42901	0.962274	0.726215	0.969591	1.03151	1.00096
Hnrnpc	ENSMUSG00000060373	1.66166	0.963697	1.01593	0.874861	0.948664	1.00003
Atxn10	ENSMUSG00000016541	1.59716	0.874218	0.953985	1.152	0.905227	0.999031
Snx15	ENSMUSG00000024787	0.175672	1.08329	1.02818	1.19918	0.921221	0.99883
Man1a	ENSMUSG00000003746	0.141532	1.31908	1.44911	1.30166	0.872866	0.998807
Lmbrd1	ENSMUSG00000073725	1.20373	0.995621	1.78323	1.1772	0.842024	0.998575
Gpr146	ENSMUSG00000044197	0.5218	1.19948	0.609916	1.1247	1.28677	0.998156
Zfyve21	ENSMUSG00000021286	1.40869	0.973378	0.992724	1.02135	0.814495	0.99773
Haghl	ENSMUSG00000061046	0.587039	1.15711	0.96989	1.09721	0.989813	0.997417
Cib1	ENSMUSG00000030538	0.430255	0.987091	1.28504	0.952182	0.904149	0.996459
Ndufv1	ENSMUSG00000037916	3.50919	0.991047	1.16213	1.16957	0.786674	0.996382
Ddost	ENSMUSG00000028757	2.09397	1.04397	1.26037	1.10406	0.725484	0.995579
Dnlz	ENSMUSG00000075467	0.661267	0.846599	0.857993	0.920752	1.10958	0.99524
Esd	ENSMUSG00000021996	2.31818	0.996252	1.17179	1.01991	0.872946	0.995088
Zwint	ENSMUSG00000019923	1.45573	0.812443	1.36851	1.05637	0.758605	0.992938
Usmg5	ENSMUSG00000071528	0.92274	0.966704	1.08377	0.852319	1.10984	0.992773
Apoo	ENSMUSG00000079508	1.14102	1.0317	1.45707	1.08331	0.820781	0.990557
1110004E09Rik	ENSMUSG00000022972	0.844814	1.25556	1.22736	1.27169	1.04985	0.990503
Sult1c1	ENSMUSG00000023943	0.207209	1.69862	0.932293	1.20625	1.40188	0.990048
Strap	ENSMUSG00000030224	0.526848	0.869334	1.27766	0.947058	0.898522	0.989392
Bcar1	ENSMUSG00000031955	0.480234	1.09423	0.627557	1.04166	1.14818	0.988203
Gas6	ENSMUSG00000031451	3.9918	0.966377	0.840519	0.965859	0.907111	0.987665
Anp32b	ENSMUSG00000028333	1.13704	0.842653	0.698203	0.856693	0.837498	0.98736
Nol7	ENSMUSG00000063200	2.67033	0.980155	0.993311	0.888632	0.88748	0.985906
Fuca2	ENSMUSG00000019810	1.01184	1.03514	1.66398	1.23539	0.752379	0.985325
Srsf3	ENSMUSG00000071172	2.07692	0.877317	0.861583	0.916509	0.694911	0.985279
Limch1	ENSMUSG00000037736	0.13476	0.955388	0.268915	0.960635	1.06361	0.984418
Paics	ENSMUSG00000029247	2.42343	0.811015	0.838527	0.874682	0.802352	0.983991
D10Jhu81e	ENSMUSG00000053329	1.99126	0.938242	1.12879	0.776413	0.809256	0.983947
Wipf3	ENSMUSG00000086040	0.241285	0.894295	0.296461	0.815869	1.14459	0.982374
Macf1	ENSMUSG00000028649	1.67529	1.0201	0.314711	0.880633	1.15251	0.981261
Arpc3	ENSMUSG00000029465	2.37313	1.11625	1.34703	1.26128	1.00958	0.980551
Carkd	ENSMUSG00000031505	1.31786	1.00922	0.684745	1.17036	0.959783	0.980185
Tmem258	ENSMUSG00000036372	2.33176	0.941587	1.39308	1.0368	1.39151	0.980039
Chrac1	ENSMUSG00000068391	1.40961	0.948568	1.28733	0.886613	0.870209	0.979094
Stx7	ENSMUSG00000019998	1.28125	1.12814	1.15873	0.859329	0.764579	0.978961
Lrp10	ENSMUSG00000022175	1.55299	0.898382	0.94731	1.03719	1.02749	0.978739
Fzd4	ENSMUSG00000049791	0.434669	1.08935	0.546813	0.946931	1.08325	0.977134
Dazap2	ENSMUSG00000000346	2.08448	1.12788	1.43672	1.05529	0.944098	0.976245
G6pc3	ENSMUSG00000034793	1.53588	0.813966	0.995085	1.06494	0.842031	0.974147
Smco4	ENSMUSG00000058173	1.00667	0.686669	0.977383	0.761813	0.908729	0.974015
Clybl	ENSMUSG00000025545	1.60228	1.06444	1.10934	0.924308	0.79743	0.974008
Os9	ENSMUSG00000040462	0.718013	0.966993	1.20946	1.04243	0.937885	0.973414
Dclk1	ENSMUSG00000027797	0.2907	0.688435	0.358261	0.855348	0.640935	0.97338
Txndc9	ENSMUSG00000058407	0.79391	0.864933	1.25178	1.00977	0.760381	0.972679
Slmo2	ENSMUSG00000016257	1.09998	0.928835	0.855227	0.907717	0.783559	0.972102
Fryl	ENSMUSG00000070733	0.979997	0.966485	0.170253	0.812921	1.20401	0.971988
Fam122a	ENSMUSG00000074922	0.608947	0.770707	0.660557	0.916053	0.850262	0.971875
Mpv17l2	ENSMUSG00000035559	0.477703	0.822064	0.934074	0.851506	0.634296	0.971157
Ankrd40	ENSMUSG00000020864	0.23805	0.99979	0.642658	0.915812	1.14702	0.97067
Stip1	ENSMUSG00000024966	1.45913	1.06615	1.05878	1.05448	1.0173	0.968185
Msrb2	ENSMUSG00000023094	0.736513	0.70807	0.950756	0.906234	0.607376	0.967644
Eif5b	ENSMUSG00000026083	1.23989	1.0877	0.758559	1.02621	1.32261	0.967456
Zmat5	ENSMUSG00000009076	1.04207	0.976532	1.12221	0.943833	1.02994	0.966897
Tmem106b	ENSMUSG00000029571	0.486205	0.847435	0.709631	0.792859	0.774818	0.965995
Cldn1	ENSMUSG00000022512	0.0689346	1.00027	0.74245	1.03919	1.01523	0.964716
St6galnac2	ENSMUSG00000057286	0.544172	1.08309	0.879437	0.732454	1.00492	0.964487
Cops4	ENSMUSG00000035297	0.821656	0.694867	1.16849	0.845136	0.639506	0.963281
Pdcd5	ENSMUSG00000030417	1.45694	0.994494	1.02445	0.900096	0.948332	0.963009
Pcif1	ENSMUSG00000039849	1.00892	1.09552	0.999998	0.794031	1.15213	0.961912
Ttc3	ENSMUSG00000040785	1.69778	0.853499	0.303554	0.750564	0.839758	0.961836
Ldha	ENSMUSG00000063229	5.62056	1.16098	1.07827	1.04153	0.620286	0.961269
Rsu1	ENSMUSG00000026727	1.51119	1.03192	1.46607	1.06806	0.799965	0.959808
Mcfd2	ENSMUSG00000024150	0.98508	1.11632	1.10641	1.18064	0.636196	0.959618
Rabgap1	ENSMUSG00000035437	0.674305	0.840431	0.700826	1.05834	1.13901	0.959345
Golgb1	ENSMUSG00000034243	1.61387	0.882027	0.321389	0.855667	1.12181	0.957911
Tgoln1	ENSMUSG00000056429	0.799453	0.865363	0.634285	1.01544	0.82785	0.957242
Sept7	ENSMUSG00000001833	1.85078	1.04322	1.27187	1.2825	0.797716	0.957162
Dock7	ENSMUSG00000028556	0.556136	0.933444	0.40889	0.924062	0.979312	0.956472
Wdr61	ENSMUSG00000061559	1.91541	0.937236	1.1888	1.1347	0.637917	0.956232
H13	ENSMUSG00000019188	2.86524	0.898126	1.0943	1.02277	0.931913	0.955208
Rpl7l1	ENSMUSG00000063888	0.797123	0.820938	0.777967	0.971485	0.779219	0.953558
Sh3bgrl3	ENSMUSG00000028843	1.36812	0.660792	1.54156	0.771207	0.825156	0.9525
Oard1	ENSMUSG00000040771	0.792194	0.754138	0.894866	0.863779	0.716758	0.952351
Slc25a39	ENSMUSG00000018677	1.24341	0.813084	1.07223	0.872454	0.772326	0.952344
Kank1	ENSMUSG00000032702	0.370363	0.784766	0.312271	0.867474	0.798205	0.951816
Bace2	ENSMUSG00000040605	1.4199	1.20303	1.21525	1.18001	0.839519	0.951561
Gstt3	ENSMUSG00000001665	0.333947	0.664901	0.712865	0.855229	0.761143	0.949852
Ndufaf3	ENSMUSG00000070283	0.860791	0.808792	0.861407	0.892599	1.00517	0.949192
Mtdh	ENSMUSG00000022255	1.70379	0.877353	1.0147	0.943249	0.897082	0.949068
Spock1	ENSMUSG00000056222	1.76126	0.575858	0.574949	0.844504	0.575671	0.948821
Fap	ENSMUSG00000000392	0.162103	1.06009	1.23603	1.09075	0.800043	0.948584
Serf2	ENSMUSG00000074884	1.62528	0.948906	1.18484	0.860801	0.931757	0.948376
Luc7l2	ENSMUSG00000029823	2.34161	0.911775	0.673329	0.823823	0.920386	0.948359
Calcoco1	ENSMUSG00000023055	0.453779	0.842046	0.578046	0.794747	1.00349	0.945451
Rbm7	ENSMUSG00000042396	1.57922	0.939195	1.09346	1.01639	0.781187	0.942614
Smarca2	ENSMUSG00000024921	0.320448	0.848849	0.398829	0.935883	0.851815	0.942271
Prmt1	ENSMUSG00000109324	2.38899	0.94269	1.20169	0.9586	0.736671	0.940531
Gm16286	ENSMUSG00000024571	0.991273	0.860955	1.02255	0.853589	0.686859	0.939407
Padi2	ENSMUSG00000028927	0.247448	1.37812	0.373543	0.937236	1.13887	0.939312
Toporsos	ENSMUSG00000028407	0.733349	0.963226	1.06367	0.960483	1.28085	0.935969
Mrpl52	ENSMUSG00000010406	1.50202	0.928172	0.862525	0.740485	1.0281	0.934788
Mitf	ENSMUSG00000035158	0.527406	0.756412	0.207559	0.825965	1.04114	0.934378
Desi1	ENSMUSG00000022472	0.160446	0.819784	0.979515	1.11015	1.03418	0.933811
Dnaja2	ENSMUSG00000031701	0.908305	0.759643	1.20081	0.953068	0.754118	0.933494
Atp11a	ENSMUSG00000031441	0.593043	1.00151	0.354511	1.01269	1.13836	0.932035
Mthfd2l	ENSMUSG00000029376	0.796741	1.14966	1.17183	0.77778	1.06756	0.932006
Pde4dip	ENSMUSG00000038170	0.383742	0.735844	0.474347	0.894176	1.14545	0.931603
Zfand5	ENSMUSG00000024750	0.972604	0.931512	0.790939	0.884796	0.858415	0.930914
Cwc15	ENSMUSG00000004096	2.10268	1.12754	2.02524	0.821706	1.46267	0.930439
Psmd12	ENSMUSG00000020720	1.72597	0.902817	1.40532	1.09433	0.756204	0.930106
Rraga	ENSMUSG00000070934	1.257	0.922473	1.57306	1.00897	0.766659	0.930074
Ctsf	ENSMUSG00000083282	2.53237	0.979235	0.875821	1.22884	0.609938	0.928693
Snhg20	ENSMUSG00000086859	1.5715	1.0277	0.43493	1.09127	1.40018	0.927965
Ptges	ENSMUSG00000050737	0.246174	1.30128	0.70084	0.844247	0.856179	0.926523
G3bp2	ENSMUSG00000029405	0.174511	0.739752	0.640535	1.0449	0.733452	0.926249
Wwc1	ENSMUSG00000018849	0.7572	1.00668	0.313302	0.881039	1.12475	0.9251
Derl2	ENSMUSG00000018442	1.45157	0.709232	0.713118	0.820838	0.694665	0.924379
Acot7	ENSMUSG00000028937	0.710417	0.868576	1.02238	0.96842	0.787877	0.924001
Mrpl30	ENSMUSG00000026087	1.83642	1.04556	0.989547	0.976992	1.15941	0.921481
Rbbp7	ENSMUSG00000031353	1.68722	0.790322	1.11194	0.992381	0.554599	0.920842
Gm561	ENSMUSG00000074754	1.31181	1.11164	1.1232	0.955969	0.968885	0.920505
Cdc37	ENSMUSG00000019471	1.81196	0.78411	0.962678	0.829078	0.834387	0.920358
Tmem242	ENSMUSG00000004945	1.00143	1.02227	1.79597	0.901141	1.07255	0.920344
Arhgap5	ENSMUSG00000035133	1.12841	0.928441	0.818048	0.817441	0.863129	0.920268
Gtf3c6	ENSMUSG00000019837	0.838041	0.87492	0.954802	0.974817	1.06327	0.91874
Neu1	ENSMUSG00000007038	0.457348	0.862502	0.737886	0.892395	0.819779	0.918399
Nap1l1	ENSMUSG00000058799	1.3505	0.677194	0.557493	0.805678	0.728129	0.918367
Ddx39b	ENSMUSG00000019432	1.47998	0.894132	0.933827	0.871878	0.921539	0.918302
Hmgcs1	ENSMUSG00000093930	1.39622	0.949921	0.721898	1.02556	1.07859	0.917822
Cpa2	ENSMUSG00000071553	0.0198034	0.784823	0.855749	0.907628	0.861135	0.917763
Ccdc12	ENSMUSG00000019659	1.13512	0.916055	0.73197	0.964246	1.12963	0.91681
Trim8	ENSMUSG00000025034	0.879928	0.921151	0.573182	0.829819	1.22422	0.916545
Hacd3	ENSMUSG00000033629	0.985303	0.984647	0.824444	1.05556	0.854888	0.916509
Eef1b2	ENSMUSG00000025967	1.34772	0.81597	0.68789	0.85971	0.943275	0.916218
Tprgl	ENSMUSG00000029030	1.42643	0.983366	0.889242	0.837352	0.674048	0.915439
Soat1	ENSMUSG00000026600	0.36298	1.09775	0.516716	0.911001	1.02391	0.914963
Dctn2	ENSMUSG00000025410	1.11163	0.845035	0.937502	0.871244	0.9542	0.913988
Hspa4	ENSMUSG00000020361	0.59528	0.830837	0.347662	0.916761	0.936039	0.913986
Imp3	ENSMUSG00000032288	0.820777	0.788557	0.697539	0.671819	0.923564	0.913775
Rpl39	ENSMUSG00000079641	1.55976	0.797672	1.03992	0.832279	1.08792	0.913335
Lhx2	ENSMUSG00000000247	0.871794	0.752013	0.801167	0.786875	0.901225	0.913084
Npepps	ENSMUSG00000001441	0.816344	0.812159	0.333863	0.944032	1.00438	0.912985
Txn1	ENSMUSG00000028367	4.0171	1.04075	1.1872	0.908054	1.08712	0.912346
Galm	ENSMUSG00000035473	0.584101	1.08876	1.39009	0.953663	0.891856	0.91166
Vapb	ENSMUSG00000054455	1.12962	0.899343	0.976015	0.813744	0.770928	0.911141
Atg3	ENSMUSG00000022663	1.01709	0.836613	0.984773	0.90279	0.737119	0.910889
Ginm1	ENSMUSG00000040006	2.17283	0.850397	0.902825	0.96831	0.683323	0.910568
Epdr1	ENSMUSG00000002808	0.47487	1.09189	0.919053	0.978954	0.669715	0.910557
Lasp1	ENSMUSG00000038366	0.526417	0.962364	0.534758	0.905969	1.27009	0.910484
Fads1	ENSMUSG00000010663	0.853204	0.868621	0.529151	1.0441	0.915681	0.910457
Actr3	ENSMUSG00000026341	0.514767	0.877243	0.735038	0.981874	0.759715	0.909935
Tfg	ENSMUSG00000022757	1.21171	0.851188	0.884036	0.874539	0.752416	0.908773
Psmc1	ENSMUSG00000021178	1.79514	0.984339	1.07917	0.928069	0.764447	0.905155
Sdf2l1	ENSMUSG00000022769	0.906838	1.05078	1.17789	0.845165	0.713151	0.904257
Dnajb9	ENSMUSG00000014905	2.02096	1.04502	1.16243	1.20539	0.680496	0.903936
Dnajc8	ENSMUSG00000054405	2.60035	0.889929	1.22229	0.944277	0.920369	0.902792
Eif3g	ENSMUSG00000070319	1.63084	0.877855	1.02656	0.846946	0.78639	0.901999
BC029214	ENSMUSG00000047617	0.591916	0.89784	1.12626	0.870908	0.891248	0.901447
Brd2	ENSMUSG00000024335	1.63057	0.93795	0.246698	0.727679	1.08556	0.900191
Gstt1	ENSMUSG00000001663	0.729686	0.646907	1.0679	0.950622	0.833983	0.899948
Qdpr	ENSMUSG00000015806	0.823324	0.722008	1.02556	0.855913	0.538101	0.898788
Nacc2	ENSMUSG00000026932	0.33872	0.747854	0.353825	0.845626	0.925804	0.898165
Tm2d3	ENSMUSG00000078681	1.47237	0.74289	0.932226	0.744247	0.581445	0.898013
Rnf10	ENSMUSG00000041740	1.18004	0.890615	1.01421	0.978218	1.10634	0.896822
Mtss1	ENSMUSG00000022353	0.420362	0.789175	0.441556	0.774682	0.972705	0.895662
Tmem251	ENSMUSG00000046675	0.955392	0.990048	0.79873	1.00813	0.878357	0.894949
Tifa	ENSMUSG00000046688	0.119845	0.87996	0.897093	0.99766	0.678699	0.894445
Ostm1	ENSMUSG00000038280	0.200186	0.656376	0.757699	0.95449	0.890881	0.894363
Sf3b1	ENSMUSG00000025982	1.08683	0.824352	0.310784	0.916813	0.980108	0.894032
2700029M09Rik	ENSMUSG00000038005	0.548579	0.839647	1.2814	0.756835	0.837679	0.892655
Lhfpl2	ENSMUSG00000045312	0.936248	0.911072	0.479756	0.869053	1.10438	0.892542
Bbip1	ENSMUSG00000084957	0.958769	0.710524	0.998958	0.796756	0.764826	0.892065
Rbms1	ENSMUSG00000026970	2.03837	0.881749	0.427292	0.743055	1.07994	0.889984
Ptges2	ENSMUSG00000026820	0.682178	1.23581	0.712773	0.777378	0.712011	0.889698
Snapc5	ENSMUSG00000032398	0.516781	0.994722	1.25402	0.821533	1.08485	0.888444
Ptms	ENSMUSG00000030122	5.12425	1.33136	1.05538	0.841437	1.41912	0.888423
Tm7sf3	ENSMUSG00000040234	0.686075	0.940805	1.00327	0.893118	0.793085	0.887926
Snx10	ENSMUSG00000038301	0.480776	0.947519	0.876633	0.812561	0.73585	0.887125
Cldn10	ENSMUSG00000022132	0	0.219105	0.659955	0.962962	0.538772	0.887081
Tubb5	ENSMUSG00000001525	1.90178	0.858255	1.7211	1.03528	0.79481	0.887034
Emc4	ENSMUSG00000027131	1.12605	0.802508	0.89924	0.841697	0.753695	0.886068
Ube2k	ENSMUSG00000029203	1.23606	0.850496	0.787607	0.875795	0.804563	0.885406
Atp6v1h	ENSMUSG00000033793	0.853603	0.73674	0.918508	0.990748	1.08713	0.884792
Hspa9	ENSMUSG00000024359	4.37689	0.810577	0.884083	0.950628	0.723099	0.88448
Cfap36	ENSMUSG00000020462	0.377469	0.902035	1.3212	0.909051	0.870746	0.884438
Ptp4a2	ENSMUSG00000028788	0.767654	0.944529	0.610144	0.816786	1.09684	0.883274
Cdipt	ENSMUSG00000030682	0.539608	0.945422	0.817735	0.822592	0.970259	0.881983
Cyb5b	ENSMUSG00000031924	0.382726	0.799634	0.337005	0.631185	0.7321	0.881675
Apbb1	ENSMUSG00000037032	0.888176	0.989695	1.03245	0.888337	0.7853	0.881212
Ccdc167	ENSMUSG00000024018	0.394776	0.886853	1.16499	0.95538	1.05814	0.88119
Fundc1	ENSMUSG00000025040	0.9896	0.830673	0.917149	0.68217	0.591232	0.881021
Pon3	ENSMUSG00000029759	1.14853	0.7956	1.37148	0.877142	0.671066	0.880845
Znhit1	ENSMUSG00000059518	1.51496	0.793111	1.09554	0.710165	0.926753	0.880009
Clcn3	ENSMUSG00000004319	0.253768	0.888189	0.636861	0.824604	0.768929	0.878871
Mid1ip1	ENSMUSG00000008035	0.775553	0.894953	0.637064	0.951514	0.797102	0.878585
Rps4x	ENSMUSG00000031320	3.9041	0.719515	0.935114	0.756871	0.532256	0.878552
Unc50	ENSMUSG00000026111	2.30572	0.855878	1.06206	1.005	0.672331	0.877524
Agtrap	ENSMUSG00000029007	0.282115	0.835119	0.481381	0.778018	0.929645	0.877483
Nfic	ENSMUSG00000055053	0.60148	0.880081	0.443015	0.807023	1.12044	0.877115
Pxmp2	ENSMUSG00000029499	0.325951	0.934364	0.86216	0.688912	0.72721	0.876099
Pbx1	ENSMUSG00000052534	0.776428	0.673437	0.155017	0.594089	0.5593	0.87568
Olfm1	ENSMUSG00000026833	0.423689	0.789485	0.407979	0.757825	1.07489	0.874724
Psmd2	ENSMUSG00000006998	1.18211	0.839648	0.677827	1.07587	0.842947	0.873694
Nek6	ENSMUSG00000026749	0.163324	0.884494	0.824165	0.850057	0.849705	0.872469
Sorl1	ENSMUSG00000049313	0.181637	0.748303	0.414232	0.755126	0.847365	0.872104
Fgfr2	ENSMUSG00000030849	0.476935	0.851251	0.426879	0.899756	1.27349	0.869874
Tpra1	ENSMUSG00000002871	0.752264	0.81624	0.654469	0.962827	0.968757	0.869685
Sypl	ENSMUSG00000020570	1.1239	0.919113	1.01668	0.890049	0.486056	0.869103
Epn1	ENSMUSG00000035203	1.00922	0.753407	0.609134	0.685622	0.880262	0.868973
Gsr	ENSMUSG00000031584	0.0574267	0.762409	1.02382	1.02832	0.58914	0.868864
Ube2e1	ENSMUSG00000021774	1.55546	0.728706	0.507863	0.710739	0.551215	0.868361
Hdac3	ENSMUSG00000024454	1.14952	0.824228	0.869385	0.826469	0.798285	0.867694
Eif2s2	ENSMUSG00000074656	1.1213	0.929574	1.63766	1.06658	0.840049	0.867589
Ahsa1	ENSMUSG00000021037	1.56468	0.741819	0.738273	0.795197	0.626195	0.867576
Ing2	ENSMUSG00000063049	0.706915	0.85727	0.405131	0.837688	0.726639	0.867414
Kcnq1ot1	ENSMUSG00000101609	1.7825	0.787057	0.175941	0.85939	1.30214	0.867028
Taf6l	ENSMUSG00000003680	1.24242	0.724456	0.84626	0.750065	0.734756	0.865458
Gpr143	ENSMUSG00000025333	0	0.812051	0.907263	0.958401	0.553043	0.864241
Tmem108	ENSMUSG00000042757	0.0545688	1.23725	0.587142	0.887538	1.16708	0.863879
Hnrnpu	ENSMUSG00000039630	1.60984	0.777446	0.670586	0.851126	0.958395	0.863528
Mrpl49	ENSMUSG00000007338	0.426309	0.822618	0.961376	0.860715	0.806652	0.863494
Apopt1	ENSMUSG00000037787	1.06634	0.754267	0.955421	0.721245	0.802194	0.86271
Kcnq4	ENSMUSG00000028631	1.71823	0.761842	0.348282	0.776929	1.11654	0.862519
Wbp4	ENSMUSG00000022023	0.463169	0.841121	0.761601	0.972771	0.842674	0.86238
Luc7l3	ENSMUSG00000020863	0.972668	0.827122	0.284959	0.996127	0.967363	0.862301
Gyg	ENSMUSG00000019528	0.537567	0.682717	0.779332	0.928857	0.55391	0.86044
Eif3i	ENSMUSG00000028798	1.68724	0.797802	0.833811	0.95609	0.710145	0.860153
Mrps25	ENSMUSG00000014551	0.88287	0.706995	0.95372	0.713117	0.760408	0.859502
Pde1c	ENSMUSG00000004347	0.241198	0.737776	0.289763	0.724589	0.879685	0.859041
Irf2bp2	ENSMUSG00000051495	1.34196	0.875635	0.462338	0.844838	1.05261	0.856792
Pcyt2	ENSMUSG00000025137	0.912935	1.12481	0.864645	0.998372	1.07202	0.856142
Dcps	ENSMUSG00000032040	1.15243	0.824213	0.865813	0.798917	0.621558	0.85612
Clptm1	ENSMUSG00000002981	1.24027	0.901197	1.53519	0.894936	0.798781	0.85588
Stard3nl	ENSMUSG00000003062	0.483753	0.774931	0.680752	0.755659	0.656127	0.855514
Lamtor1	ENSMUSG00000030842	1.8091	1.04712	1.19455	0.822261	0.917266	0.853574
Usf2	ENSMUSG00000058239	1.07245	0.862117	0.844956	0.758817	0.86186	0.851098
Rabggtb	ENSMUSG00000038975	1.34123	0.722281	0.840749	0.752303	0.542201	0.850882
Cmpk1	ENSMUSG00000028719	0.929032	0.982386	0.974465	0.774652	0.788645	0.850162
Prpf19	ENSMUSG00000024735	0.930735	0.818874	0.518584	0.935316	0.815338	0.849379
Insig2	ENSMUSG00000003721	0.642969	0.674878	0.647627	0.770132	0.497104	0.848427
Mgst3	ENSMUSG00000026688	1.72795	0.866274	0.732799	0.877737	0.761329	0.8477
Fam204a	ENSMUSG00000057858	0.666168	0.728202	0.925362	0.788698	0.844151	0.847215
Rdh14	ENSMUSG00000020621	1.0567	0.769533	0.546804	0.679225	0.60609	0.847187
Osbpl1a	ENSMUSG00000044252	0.687913	0.932369	0.709362	0.943681	0.812552	0.845967
Ssna1	ENSMUSG00000026966	0.713777	0.828478	0.935465	0.693305	0.852078	0.845747
Slc7a5	ENSMUSG00000040010	0.0396069	2.07482	0.767298	0.995438	1.48943	0.845263
Nsfl1c	ENSMUSG00000027455	1.53346	0.852751	1.04421	0.738421	0.77585	0.844677
Rsl1d1	ENSMUSG00000005846	1.53313	0.777526	0.955053	0.903164	0.731265	0.844313
Csrp1	ENSMUSG00000026421	0.453287	0.985418	0.910686	0.734378	0.973385	0.843847
Prpf38b	ENSMUSG00000027881	0.954998	0.762053	0.449755	0.671633	0.922527	0.843607
Asah1	ENSMUSG00000031591	2.37562	0.898461	1.60655	1.08725	0.530884	0.843095
Stx3	ENSMUSG00000041488	0.185539	0.856942	0.469012	1.01652	0.887773	0.841503
Cnih1	ENSMUSG00000015759	0.469799	0.688772	0.829379	0.906984	0.486673	0.841007
Zc3h15	ENSMUSG00000027091	0.517482	0.815358	1.04428	0.897489	0.881118	0.840487
Gm973	ENSMUSG00000047361	0.139772	0.972886	0.36245	0.781821	0.795489	0.839982
Mrpl11	ENSMUSG00000024902	1.15712	0.890666	0.955553	0.774063	0.839641	0.838977
Nrn1l	ENSMUSG00000044287	0	0.625675	0.848615	0.795591	0.833048	0.83851
Id1	ENSMUSG00000042745	4.19234	0.131639	0.42525	0.646872	0.688241	0.838237
Tob1	ENSMUSG00000037573	0.87082	0.805766	0.744066	0.736352	0.788572	0.837773
Pja2	ENSMUSG00000024083	0.538238	0.873318	0.583156	0.904557	0.799146	0.836725
Cycs	ENSMUSG00000063694	2.79186	0.895953	1.13976	0.8315	0.71808	0.836407
Polr2i	ENSMUSG00000019738	1.06629	0.910543	1.01468	0.749703	0.85128	0.835762
Med10	ENSMUSG00000021598	0.543232	0.877921	0.914265	0.872181	0.860479	0.835488
Itgb5	ENSMUSG00000022817	0.988905	0.87674	0.846821	0.884224	0.885532	0.834842
Pura	ENSMUSG00000043991	1.12034	0.917322	0.307817	0.753597	0.850553	0.834539
Timm17b	ENSMUSG00000031158	1.0171	0.605832	0.615346	0.568181	0.566581	0.834531
Cebpb	ENSMUSG00000056501	2.52745	0.699551	1.25027	0.585569	0.686629	0.833888
Fam32a	ENSMUSG00000003039	0.763377	0.545768	0.825897	0.569087	0.434089	0.833754
Krt10	ENSMUSG00000019761	1.08862	0.657703	0.655299	0.620465	0.823723	0.833197
Ahi1	ENSMUSG00000019986	0	0.705074	0.326161	0.671176	0.95994	0.831506
Hnrnpl	ENSMUSG00000015165	1.38469	0.919448	0.525131	0.821615	0.9237	0.830416
Rad23b	ENSMUSG00000028426	0.715721	0.746027	0.673656	0.758694	0.759566	0.829117
Eif4e	ENSMUSG00000028156	1.26967	0.706422	0.873802	0.776243	0.579582	0.828096
Arl1	ENSMUSG00000060904	0.958664	0.821579	0.542116	0.690017	0.739304	0.828086
Copz2	ENSMUSG00000018672	1.65748	0.783024	1.02855	0.754284	0.770097	0.827607
Snrpa	ENSMUSG00000061479	1.09473	0.798198	0.87469	0.796142	0.801014	0.82731
Trim35	ENSMUSG00000022043	1.7733	0.751508	0.756702	0.945737	0.622006	0.824907
Gm2a	ENSMUSG00000000594	3.04004	0.903977	0.784228	0.733071	0.935935	0.824529
Scamp1	ENSMUSG00000021687	0.700143	0.758864	0.489974	0.905867	0.729983	0.824181
Tmx2	ENSMUSG00000050043	1.12034	0.797187	1.09815	0.949305	0.763998	0.823495
Snf8	ENSMUSG00000006058	0.632584	0.829612	0.849642	0.723071	0.809686	0.823373
Sgta	ENSMUSG00000004937	0.898618	0.878088	0.560725	0.778275	0.670364	0.82308
Rad23a	ENSMUSG00000003813	1.31973	0.744698	1.03797	0.925975	0.631156	0.822895
Utrn	ENSMUSG00000019820	1.09266	0.981441	0.18321	0.928461	0.927794	0.822187
Zfp385a	ENSMUSG00000000552	1.65056	0.720318	1.06265	0.811244	0.957456	0.821464
Surf1	ENSMUSG00000015790	0.955177	0.789277	0.866297	0.848983	0.653945	0.820766
Cct4	ENSMUSG00000007739	1.30773	0.682634	0.749738	0.881766	0.607749	0.82021
Ddx24	ENSMUSG00000041645	1.3276	0.847339	0.515255	1.01044	0.845031	0.819269
Gpr180	ENSMUSG00000022131	6.45438	0.629855	0.608294	0.910904	0.653056	0.817715
Ppp1r35	ENSMUSG00000029725	1.03949	0.713312	0.816451	0.710373	0.85197	0.817066
Ppt1	ENSMUSG00000028657	1.00854	0.863133	0.807194	0.786369	0.687336	0.816979
Tsn	ENSMUSG00000026374	1.52211	0.669311	0.565163	0.738683	0.717776	0.816956
Tor1aip2	ENSMUSG00000050565	0.694575	0.706552	0.678435	0.659817	0.574813	0.815789
Ccnd2	ENSMUSG00000000184	2.37635	0.192591	0.403739	0.749952	0.537561	0.814055
2300009A05Rik	ENSMUSG00000032403	1.79569	0.906604	1.16504	0.772984	1.25315	0.81265
Psmd14	ENSMUSG00000026914	1.07271	0.608595	1.54547	0.83025	0.368242	0.811688
Fnta	ENSMUSG00000015994	1.4246	0.704987	0.886094	0.640749	0.427274	0.810604
Ilf2	ENSMUSG00000001016	1.07464	0.772571	0.609243	0.669807	0.837839	0.808915
Rab34	ENSMUSG00000002059	1.76317	0.640694	0.40877	0.612426	0.59302	0.808641
Snrpe	ENSMUSG00000090553	1.95037	0.735481	0.787289	0.798225	0.890087	0.807547
Snrpd1	ENSMUSG00000002477	1.55904	0.800309	0.957843	0.823764	0.848962	0.807018
Rps19bp1	ENSMUSG00000051518	0.798757	0.764759	0.748929	0.843742	1.05016	0.806856
Pdrg1	ENSMUSG00000027472	1.35659	0.776057	1.08074	0.696554	0.697968	0.805381
Akr1e1	ENSMUSG00000045410	0.243066	0.650966	0.65636	0.546251	0.524193	0.80494
Pabpc1	ENSMUSG00000022283	1.5271	0.720084	0.948733	0.919191	0.840423	0.804223
Dbndd2	ENSMUSG00000017734	0.175929	1.66567	0.676708	0.621339	0.822971	0.804058
Cnn2	ENSMUSG00000004665	0.462189	0.655007	0.807357	0.865651	0.560409	0.80273
Ccdc141	ENSMUSG00000044033	0.817021	0.955791	0.311609	0.806467	1.00223	0.802024
0610037L13Rik	ENSMUSG00000028608	1.06971	0.766664	1.02273	0.836239	0.967878	0.800468
Chd4	ENSMUSG00000063870	1.51459	0.785973	0.154646	0.811166	1.08764	0.799531
Btbd10	ENSMUSG00000038187	2.89235	0.812308	0.598208	0.779431	0.577097	0.79943
Gdf11	ENSMUSG00000025352	0.22704	0.851374	0.12962	0.698019	0.950348	0.799247
Sec11a	ENSMUSG00000025724	1.56433	0.78047	0.60184	0.735653	0.701685	0.797292
Rab20	ENSMUSG00000031504	0.145407	0.779764	0.808084	0.838228	0.687594	0.796681
Rilpl2	ENSMUSG00000029401	0.227745	0.730086	0.66467	0.734075	0.785229	0.796262
Sat2	ENSMUSG00000069835	0.37744	0.820409	0.684849	0.676026	0.886665	0.795213
Morf4l2	ENSMUSG00000031422	1.43787	0.81347	0.789693	0.737715	0.603683	0.794246
Uap1l1	ENSMUSG00000026956	2.33544	1.01912	1.10115	0.857501	0.664939	0.794162
Cpt1a	ENSMUSG00000024900	0.520051	0.584647	0.227222	0.643566	0.695317	0.793271
Ogdh	ENSMUSG00000020456	1.2131	1.00452	0.465888	0.698002	1.11584	0.793114
Fam84b	ENSMUSG00000072568	0.111887	0.744828	0.293887	0.692035	0.654358	0.792946
Bet1	ENSMUSG00000032757	0.855258	0.741731	1.02406	0.760475	0.610357	0.792667
Hspd1	ENSMUSG00000025980	1.79389	0.66288	0.815955	0.766364	0.552804	0.79209
Bmp2	ENSMUSG00000027358	1.12296	0.787601	0.583482	0.734825	0.676471	0.791648
Actn4	ENSMUSG00000054808	0.757134	0.87432	0.515095	0.766285	0.993116	0.791239
Coq2	ENSMUSG00000029319	0.585235	0.722748	0.820548	0.771222	0.530504	0.790985
Ubxn6	ENSMUSG00000019578	1.26494	0.69331	0.520479	0.669736	0.612505	0.789907
Ncoa1	ENSMUSG00000020647	0.357235	0.622672	0.254571	0.521099	0.850989	0.788827
Egln2	ENSMUSG00000058709	0.86647	0.761024	0.923551	0.762834	0.614615	0.78877
Wdr89	ENSMUSG00000045690	1.28068	0.642842	1.12785	0.690909	0.864964	0.788487
Bmyc	ENSMUSG00000049086	1.92234	0.793936	0.659641	0.638176	0.878044	0.788255
Mrps26	ENSMUSG00000037740	1.65556	0.664974	0.544608	0.67891	0.588289	0.787986
Cbx5	ENSMUSG00000009575	2.06401	0.863751	0.534115	0.700439	0.774641	0.787903
Serhl	ENSMUSG00000058586	0.783656	0.83078	0.665246	0.761556	0.822207	0.786166
Pxn	ENSMUSG00000029528	0.535872	0.892569	0.539194	0.869452	1.25845	0.786103
Phactr3	ENSMUSG00000027525	0.102402	0.38014	0.651216	0.815936	0.668346	0.7857
Dctn6	ENSMUSG00000031516	0.804407	0.732462	0.522965	0.662601	0.683481	0.785611
Mmadhc	ENSMUSG00000026766	0.594479	0.629071	0.783841	0.804867	0.667111	0.78484
Irak2	ENSMUSG00000060477	0.879302	0.884887	0.461541	0.898152	0.97668	0.784514
Mad2l2	ENSMUSG00000029003	0.320087	0.772371	1.00934	0.961889	0.61175	0.784098
Efemp2	ENSMUSG00000024909	1.08662	0.692819	0.73751	0.901056	0.683014	0.783673
Nsmce1	ENSMUSG00000030750	1.36079	0.712838	0.829004	0.827732	0.569126	0.783155
Gcsh	ENSMUSG00000034424	1.98381	0.696407	0.906108	0.650761	0.640624	0.782345
Ndufa9	ENSMUSG00000000399	3.21621	0.879263	0.858261	0.902568	0.77873	0.781801
Atp2a2	ENSMUSG00000029467	0.882084	0.78001	0.361541	0.779865	0.827371	0.78139
Spire2	ENSMUSG00000010154	0.17228	0.814696	0.664845	0.75987	0.864886	0.781073
Zfp428	ENSMUSG00000064264	0.601016	0.888735	1.00029	0.82479	0.914901	0.781072
Fermt2	ENSMUSG00000037712	0.192853	0.791628	0.855448	0.773164	0.829237	0.780649
Yaf2	ENSMUSG00000022634	1.73523	0.671136	0.846385	0.74924	0.823028	0.780523
Folr1	ENSMUSG00000001827	14.3408	1.50029	0.966548	1.01025	0.622504	0.780375
Ywhab	ENSMUSG00000018326	1.23541	0.764196	0.666345	0.710461	0.773911	0.779848
Creld1	ENSMUSG00000030284	0.866413	0.679741	0.614374	0.949026	0.843029	0.779759
Tex2	ENSMUSG00000040548	0.337171	0.978404	0.223271	0.803375	1.20888	0.779679
Lyrm2	ENSMUSG00000045854	0.391598	0.852279	1.51568	0.812205	0.830373	0.778771
Derl1	ENSMUSG00000022365	1.07048	0.794103	0.688796	0.8739	0.641142	0.777539
Cct3	ENSMUSG00000001416	1.36409	0.81026	0.712062	0.892846	0.735857	0.777314
Rapgef4	ENSMUSG00000049044	0.221216	0.793457	0.524283	0.788477	1.04295	0.776847
Atp2b2	ENSMUSG00000030302	0.183315	0.749003	0.308483	0.706646	0.931612	0.776248
Srrm1	ENSMUSG00000028809	0.828486	0.640122	0.598438	0.943077	0.713591	0.776139
Tc2n	ENSMUSG00000021187	0.285986	0.656961	0.622567	0.837595	0.970797	0.776013
S100a13	ENSMUSG00000042312	1.44177	0.849819	1.1594	0.638382	0.902568	0.775183
Slc39a12	ENSMUSG00000036949	0.615715	0.830252	1.31424	0.959928	0.613102	0.775052
Por	ENSMUSG00000005514	0.474097	0.72368	0.517033	0.763992	0.79564	0.774473
Cdc14a	ENSMUSG00000033502	0.323191	0.688342	0.345926	0.703422	0.777101	0.773076
Elavl1	ENSMUSG00000040028	0.785236	0.757775	0.919871	0.850207	0.791147	0.77276
As3mt	ENSMUSG00000003559	0.580584	0.714885	0.870519	0.829434	0.543372	0.771809
Cct8	ENSMUSG00000025613	1.73527	0.779452	0.978881	0.894603	0.84474	0.771389
Mkks	ENSMUSG00000027274	1.29921	0.770512	1.15086	0.679839	0.733869	0.771167
Smim19	ENSMUSG00000031534	3.08252	0.61332	0.862702	0.763385	0.603379	0.77073
Txnl1	ENSMUSG00000024583	1.1801	0.720641	0.823745	0.792131	0.616089	0.769866
Ywhaz	ENSMUSG00000022285	0.664167	0.745383	0.595943	0.597754	0.990597	0.7696
Tmem238	ENSMUSG00000030431	1.01411	0.676237	0.55041	0.610773	0.88805	0.769113
R3hdm4	ENSMUSG00000035781	1.28433	0.77609	0.462785	0.776937	0.985299	0.769046
Chchd6	ENSMUSG00000030086	0.408124	0.740916	0.850825	0.694589	0.497843	0.768814
Arfrp1	ENSMUSG00000038671	0.642554	0.730291	0.790684	0.687106	0.638926	0.76874
Hnrnph3	ENSMUSG00000020069	1.1	0.73782	1.10566	0.836599	0.713579	0.76867
Med8	ENSMUSG00000006392	0.680186	0.777296	0.52025	0.766728	0.648117	0.768091
Gipc1	ENSMUSG00000019433	1.65194	0.744622	0.746926	0.780777	0.574141	0.767835
Smox	ENSMUSG00000027333	0.0825982	0.68967	0.636751	0.832445	0.69927	0.767508
2010320M18Rik	ENSMUSG00000100691	0.41166	0.847856	1.18111	0.766647	0.697583	0.767493
Cdc34	ENSMUSG00000020307	0.328728	0.578859	0.677882	0.510804	0.64244	0.766479
Exosc4	ENSMUSG00000034259	0.927845	0.65013	0.616337	0.616148	0.668739	0.765721
Sec22b	ENSMUSG00000027879	0.674754	0.732156	0.73071	0.576742	0.580503	0.765648
Lage3	ENSMUSG00000015289	1.00488	0.826473	0.825302	0.790831	0.904896	0.765544
Tmem167	ENSMUSG00000012422	0.899356	0.674922	0.63362	0.82764	0.638475	0.765542
Nr2e1	ENSMUSG00000019803	0.153931	0.349647	0.534297	0.669266	0.554977	0.765445
Gdi1	ENSMUSG00000015291	1.5993	0.666459	0.432996	0.875982	0.610959	0.765387
Pfdn6	ENSMUSG00000024309	1.67105	0.921975	0.700958	0.593731	1.09497	0.76524
Lpgat1	ENSMUSG00000026623	0.649955	0.693796	0.161746	0.782966	0.747792	0.764781
Gabrb3	ENSMUSG00000033676	0.310486	0.93442	0.358025	0.840411	0.963224	0.764651
Cyb5r3	ENSMUSG00000018042	1.47823	0.672979	0.495879	0.675687	0.618159	0.763645
Ssr1	ENSMUSG00000021427	0.778161	0.832914	0.310591	0.771115	0.910274	0.763391
Mlycd	ENSMUSG00000074064	0.52639	0.642818	0.854312	0.673668	0.695617	0.763291
Ildr2	ENSMUSG00000040612	0.212868	0.631434	0.301514	0.696705	0.5788	0.762272
Erlec1	ENSMUSG00000020311	1.11264	0.709888	0.723517	0.704571	0.437363	0.762153
Hes6	ENSMUSG00000067071	0.462578	0.64569	0.541123	0.656087	0.572724	0.761954
Oca2	ENSMUSG00000030450	0.438643	0.810782	0.866057	0.85421	0.79455	0.761418
March2	ENSMUSG00000079557	1.40477	0.812133	0.918066	0.79327	0.606354	0.761032
Psmd13	ENSMUSG00000025487	0.831519	0.69945	0.821708	0.713424	0.57848	0.761015
Fundc2	ENSMUSG00000031198	2.1154	0.708185	0.973368	0.698995	0.646519	0.760839
Mrpl2	ENSMUSG00000002767	1.65229	0.649753	0.618954	0.568298	0.528793	0.760825
BC029722	ENSMUSG00000074649	1.41633	0.849223	0.694951	0.869474	0.79351	0.759864
Fnbp1	ENSMUSG00000075415	0.0358257	0.890095	0.187585	0.60737	0.985534	0.759258
Alkbh6	ENSMUSG00000042831	0.494045	0.778589	0.958361	0.804041	0.776584	0.75848
Gbas	ENSMUSG00000029432	1.41608	0.749807	1.25567	0.878488	0.639225	0.75805
Ppp1r37	ENSMUSG00000051403	0.513282	0.720015	0.411505	0.674827	1.0097	0.75788
Atp6v1c1	ENSMUSG00000022295	1.35229	0.80687	0.804883	0.936537	0.747999	0.757227
Ankrd12	ENSMUSG00000034647	0.475036	0.620682	0.238685	0.59797	0.879823	0.756478
Cfap20	ENSMUSG00000031796	0.571431	0.809343	0.754955	0.824442	0.546233	0.755995
Dmpk	ENSMUSG00000030409	0.267445	0.718562	0.429404	0.750601	0.915221	0.755654
Lman2	ENSMUSG00000021484	1.48631	0.847999	0.792581	0.808174	0.84325	0.755443
Rbbp6	ENSMUSG00000030779	1.28685	0.858681	0.542596	0.685893	1.00389	0.755411
2310011J03Rik	ENSMUSG00000020133	0.507878	0.654115	0.645953	0.663687	0.614719	0.755035
Atf4	ENSMUSG00000042406	0.6201	0.736064	0.542395	0.579532	1.07856	0.753924
Mtfr1l	ENSMUSG00000046671	0.927527	0.643148	0.71265	0.787784	0.53639	0.753756
Nadk	ENSMUSG00000029063	0.832717	0.783536	0.75049	0.827514	0.780105	0.752831
Immp1l	ENSMUSG00000042670	2.04106	0.654817	1.14408	0.675997	0.650477	0.752656
Emg1	ENSMUSG00000004268	1.82163	0.760354	0.861131	0.667424	0.538951	0.752419
Hnrnpab	ENSMUSG00000020358	1.31794	0.73813	0.515993	0.510618	0.741319	0.752417
Zdhhc2	ENSMUSG00000039470	0.873469	0.841417	0.252344	0.649082	0.631005	0.752116
Hadha	ENSMUSG00000025745	0.890925	0.787575	0.493039	0.679319	0.854287	0.750726
Itpk1	ENSMUSG00000057963	0.289562	0.997572	0.52545	0.637123	0.859683	0.75065
Tyro3	ENSMUSG00000027298	0.0198034	0.520997	0.488543	0.663072	0.77289	0.75052
Pycr2	ENSMUSG00000026520	1.16337	0.669695	0.635369	0.687055	0.497146	0.750239
Smap1	ENSMUSG00000026155	0.971265	0.790145	0.881727	0.885616	0.839302	0.750134
Aprt	ENSMUSG00000006589	1.4017	0.911294	0.501184	0.779666	0.791743	0.749744
Zcchc17	ENSMUSG00000028772	0.500379	0.718145	1.21345	0.698431	0.721139	0.748188
G3bp1	ENSMUSG00000018583	1.67979	0.592337	0.278307	0.692539	0.579326	0.747841
Pepd	ENSMUSG00000063931	1.08988	0.66506	1.00965	0.91252	0.645255	0.74782
Pdcl3	ENSMUSG00000026078	1.74232	0.853052	0.761118	0.725599	0.708717	0.747388
Prrc2b	ENSMUSG00000039262	1.19706	0.748812	0.195519	0.817719	0.876488	0.747345
Bmp7	ENSMUSG00000008999	0.925654	0.820829	0.445655	0.696926	0.812791	0.747078
Sap30	ENSMUSG00000031609	2.38233	0.728598	0.845326	0.573586	0.862152	0.746838
Fam73a	ENSMUSG00000054942	0.133749	0.568545	0.300879	0.647004	0.802565	0.746408
Snx5	ENSMUSG00000027423	1.27539	0.619518	0.915514	0.797213	0.523655	0.745899
Scoc	ENSMUSG00000063253	1.24972	0.720902	0.77261	0.793732	0.767559	0.744133
Pitpnc1	ENSMUSG00000040430	0.0320436	0.673978	0.256879	0.581341	0.942386	0.743512
Bod1	ENSMUSG00000044502	0.339106	0.766334	0.557746	0.762876	1.11103	0.743032
Slc30a5	ENSMUSG00000021629	0.226129	0.650538	0.438591	0.811132	0.595723	0.742845
Ctage5	ENSMUSG00000021000	0.444	0.776502	0.598657	0.744727	0.768807	0.742518
Cops8	ENSMUSG00000034432	0.879687	0.671677	0.864629	0.690408	0.578993	0.742122
Jagn1	ENSMUSG00000051256	1.13015	0.655106	0.361059	0.766535	0.322893	0.741251
Aff4	ENSMUSG00000049470	1.00559	0.745943	0.296135	0.673558	0.787453	0.741005
Ube3a	ENSMUSG00000025326	1.07704	0.636448	0.232556	0.769664	0.568131	0.740924
Zmat2	ENSMUSG00000001383	1.21446	0.69991	0.91403	0.657374	0.690307	0.740359
Stx4a	ENSMUSG00000030805	1.28356	0.873004	0.823974	0.78295	0.718875	0.740254
Ensa	ENSMUSG00000038619	1.05882	0.671666	0.740733	0.522247	0.845177	0.739646
Gpcpd1	ENSMUSG00000027346	0.458126	0.790202	0.305356	0.838611	1.07107	0.739228
Chchd3	ENSMUSG00000053768	1.37466	0.71971	0.861519	0.620999	0.798714	0.739154
Slc38a1	ENSMUSG00000023169	0.220109	0.646641	0.827217	0.895972	0.686483	0.73911
B230219D22Rik	ENSMUSG00000045767	1.11125	0.780054	0.764688	0.739939	0.51619	0.739071
Supt4a	ENSMUSG00000020485	1.1034	0.763208	0.480985	0.607465	0.704045	0.738259
Ccs	ENSMUSG00000034108	0.921013	0.646828	0.707647	0.614981	0.588935	0.737795
Gtf3c1	ENSMUSG00000032777	0.284367	0.734624	0.0772158	0.585615	1.02548	0.737386
Elovl6	ENSMUSG00000041220	0.544364	0.638034	0.1668	0.617217	0.599684	0.736144
Mtpn	ENSMUSG00000029840	1.03966	0.671426	0.57314	0.549822	0.614676	0.735985
Hp1bp3	ENSMUSG00000028759	2.55471	0.674675	0.274135	0.651561	0.816138	0.734895
Chtop	ENSMUSG00000001017	0.66889	0.773736	0.722017	0.661875	0.712866	0.734577
Aip	ENSMUSG00000024847	0.405942	0.680717	1.07493	0.615892	0.620369	0.734567
Ide	ENSMUSG00000056999	1.21024	0.673079	0.175192	0.727833	0.820388	0.733112
Crb3	ENSMUSG00000044279	0.0901121	0.792734	0.707557	0.825662	0.835704	0.731971
Avpi1	ENSMUSG00000018821	0.547588	0.776389	0.764373	0.659412	0.842492	0.731946
Fbxo27	ENSMUSG00000037463	0.399719	0.768375	0.826093	0.873681	0.775557	0.730752
Parva	ENSMUSG00000030770	0.438709	0.79134	0.495159	0.728531	0.764144	0.730054
Hnrnph1	ENSMUSG00000007850	0.748886	0.66915	0.726439	0.726139	0.733004	0.729775
Ahcyl2	ENSMUSG00000029772	3.43947	0.937497	0.423953	0.770914	1.03251	0.72976
Nipsnap3b	ENSMUSG00000015247	0.588697	0.65513	0.753571	0.696021	0.528664	0.729426
Max	ENSMUSG00000059436	1.72194	0.756707	0.654472	0.661358	0.70367	0.729329
Mrpl32	ENSMUSG00000015672	1.26012	0.788385	0.716888	0.766496	0.724332	0.726019
Mat2a	ENSMUSG00000053907	2.1004	1.02843	0.622043	0.63813	0.848136	0.725714
Mgat1	ENSMUSG00000020346	0.536134	0.606983	0.537472	0.680644	0.736111	0.725488
Nrep	ENSMUSG00000042834	1.52151	0.952472	0.385726	0.681591	0.574685	0.724678
Wrnip1	ENSMUSG00000021400	0.872462	0.63349	0.451204	0.631575	0.640933	0.724286
Ccnl2	ENSMUSG00000029068	0.542451	0.752323	0.313807	0.752872	0.868579	0.724228
Creb3	ENSMUSG00000028466	1.24929	0.672592	0.575606	0.811747	0.588589	0.723952
Stk11	ENSMUSG00000003068	0.905186	0.736129	0.414966	0.667199	0.769545	0.723802
Tomm6	ENSMUSG00000033475	1.04663	0.65582	0.901724	0.654784	0.746767	0.723717
Fopnl	ENSMUSG00000022677	0.535713	0.637185	0.930535	0.615489	0.503581	0.723582
Cdc123	ENSMUSG00000039128	0.958082	0.75712	0.803946	0.795572	0.736014	0.722811
Ppa1	ENSMUSG00000020089	0.235437	0.657358	0.74492	0.752381	0.586696	0.722773
Tpst1	ENSMUSG00000034118	0.457293	0.646545	0.85774	0.903258	0.575265	0.722303
Srsf6	ENSMUSG00000016921	2.06611	0.767761	0.615858	0.726527	0.570812	0.722213
Uba1	ENSMUSG00000001924	0.623977	0.716246	0.260849	0.6579	0.782778	0.722161
Tusc2	ENSMUSG00000010054	0.762774	0.595192	0.951954	0.649915	0.477341	0.722039
Vmp1	ENSMUSG00000018171	0.836427	0.707727	0.759348	0.826333	0.422253	0.721857
Marc2	ENSMUSG00000073481	1.06848	0.824421	0.646109	0.954374	0.668398	0.721797
Sptbn2	ENSMUSG00000067889	0	0.514685	0.160878	0.662546	0.933961	0.721355
Pafah1b2	ENSMUSG00000003131	1.28547	0.816619	0.702143	0.558299	0.748497	0.720347
Bcl7b	ENSMUSG00000029681	0.846341	0.676942	0.594667	0.513366	0.668185	0.720237
Tmsb10	ENSMUSG00000079523	5.23217	0.500035	0.768858	0.626498	0.85405	0.720232
Eif4h	ENSMUSG00000040731	0.805406	0.864953	0.856043	0.726697	0.795826	0.719938
Snrnp27	ENSMUSG00000001158	2.31972	0.713985	0.557042	0.733111	0.716237	0.719883
Ift43	ENSMUSG00000007867	0.893699	0.730661	0.704467	0.682149	0.689743	0.71968
Mut	ENSMUSG00000023921	0.219472	0.542435	0.183241	0.647491	0.438177	0.719568
Ift57	ENSMUSG00000032965	1.84365	0.581739	0.65105	0.951035	0.630808	0.718962
Tspan4	ENSMUSG00000025511	0.410699	0.728661	0.709275	0.676934	0.616872	0.718923
Ugdh	ENSMUSG00000029201	0.7049	0.860665	1.11726	0.918565	0.542837	0.718744
Ube2r2	ENSMUSG00000036241	1.63539	0.709418	0.610473	0.6974	0.773006	0.718605
Prkaca	ENSMUSG00000005469	0.295979	0.719368	0.726034	0.781316	0.909119	0.718072
Dcaf11	ENSMUSG00000022214	0.352461	0.699994	0.791055	0.702557	0.69296	0.717645
l7Rn6	ENSMUSG00000062797	1.233	0.735021	0.80525	0.763703	0.552915	0.717314
Aars	ENSMUSG00000031960	0.867833	0.708436	0.691688	0.812099	0.858204	0.717281
Rab1b	ENSMUSG00000024870	0.712402	0.652388	0.519608	0.637024	0.860225	0.716925
Ei24	ENSMUSG00000062762	1.03502	0.627595	0.80729	0.708452	0.587153	0.716572
Dcaf8	ENSMUSG00000026554	0.80991	0.781894	0.411165	0.636573	0.928331	0.716496
Jakmip2	ENSMUSG00000024502	0	0.696834	0.566429	0.672567	0.709791	0.716436
Nars	ENSMUSG00000024587	1.60555	0.694682	0.884238	0.703214	0.799998	0.715877
Bin1	ENSMUSG00000024381	0.211213	0.535373	0.82703	0.588316	0.57155	0.715598
Nhp2	ENSMUSG00000001056	0.791558	0.769948	0.700054	0.511699	0.693316	0.715453
Cux1	ENSMUSG00000029705	0.777258	0.703511	0.395086	0.58188	0.968825	0.715264
Chchd4	ENSMUSG00000034203	0.872667	0.711946	0.387587	0.549698	0.35027	0.714915
Mrpl21	ENSMUSG00000024829	1.95268	0.719265	0.776264	0.642056	0.72853	0.714855
Ephx1	ENSMUSG00000038776	0.302063	0.674084	0.475219	0.734674	0.787571	0.714673
Tcp1	ENSMUSG00000068039	0.728081	0.584624	0.525882	0.710222	0.518594	0.713335
Yeats4	ENSMUSG00000020171	0.71956	0.482044	0.730221	0.557253	0.59283	0.712405
Sgms1	ENSMUSG00000040451	0.283639	0.583528	0.504868	0.597749	0.697306	0.712274
Tmem55b	ENSMUSG00000035953	0.853308	0.640754	0.660438	0.608738	0.627328	0.71199
Mageh1	ENSMUSG00000047238	2.02094	0.54685	0.306774	0.659715	0.458523	0.711406
Rpp25l	ENSMUSG00000036114	0.638018	0.728448	0.524393	0.681571	0.757289	0.711182
Cyb561d2	ENSMUSG00000037190	0.36079	0.69598	0.565844	0.654883	0.477289	0.709859
Gnptg	ENSMUSG00000035521	1.39783	0.760839	0.579185	0.696655	0.607974	0.70954
Tmem38a	ENSMUSG00000031791	0.195587	0.618291	0.790544	0.673147	0.622911	0.708966
Rab6a	ENSMUSG00000030704	1.19497	0.526352	0.617807	0.598045	0.374427	0.707924
Maf1	ENSMUSG00000022553	0.767471	0.5501	0.608948	0.659738	0.461571	0.706918
Alkbh7	ENSMUSG00000002661	1.64313	0.759324	0.652416	0.726693	0.706372	0.706696
Snta1	ENSMUSG00000027488	0.236447	0.609583	0.495501	0.624567	0.608953	0.706181
Gm3764	ENSMUSG00000097156	0	0.703188	0.278155	0.691049	0.94818	0.706129
Ankrd44	ENSMUSG00000052331	4.33671	0.798597	0.198377	0.652016	0.928742	0.705497
Mrps11	ENSMUSG00000030611	0.937744	0.71441	0.679509	0.683141	0.649896	0.705463
Tex261	ENSMUSG00000014748	0.77305	0.704429	0.539314	0.622888	0.424934	0.705092
Psmd3	ENSMUSG00000017221	0.629491	0.594236	0.414571	0.823347	0.784159	0.70498
Sdsl	ENSMUSG00000029596	0.655369	0.702015	0.634013	0.631432	0.531193	0.704694
Psmd1	ENSMUSG00000026229	0.753802	0.643526	0.561652	0.861402	0.721129	0.704685
Eci2	ENSMUSG00000021417	1.26442	0.809283	0.858402	0.737885	0.612443	0.704628
Creld2	ENSMUSG00000023272	0.926149	0.750775	0.834944	0.821443	0.711539	0.704576
Dync1h1	ENSMUSG00000018707	0.742289	0.71993	0.148274	0.552229	0.809716	0.7039
Snap47	ENSMUSG00000009894	0.998124	0.616805	0.886772	0.805539	0.570136	0.702675
Naa20	ENSMUSG00000002728	2.35024	0.736422	0.604886	0.698432	0.681565	0.70245
B3gat3	ENSMUSG00000071649	0.32627	0.631489	0.52489	0.708546	0.734445	0.702282
Arpc5	ENSMUSG00000008475	1.46471	0.799801	0.846554	0.643418	0.598833	0.701949
Ackr3	ENSMUSG00000044337	1.11555	0.724228	0.890633	0.723459	0.791654	0.701765
Psme2	ENSMUSG00000079197	1.49838	0.678187	0.654683	0.687492	0.589315	0.701519
Arhgef3	ENSMUSG00000021895	0.232077	0.634138	0.480941	0.698292	0.683118	0.700913
Kif1bp	ENSMUSG00000036955	0.962153	0.532099	0.398564	0.706686	0.533064	0.69815
Bhlhe40	ENSMUSG00000030103	2.18442	0.806719	0.624735	0.857074	0.768369	0.698072
Papola	ENSMUSG00000021111	1.55763	0.612688	0.692028	0.63086	0.739347	0.697991
Iqcc	ENSMUSG00000040795	0.330846	0.594169	0.738268	0.736647	0.675915	0.697988
Tollip	ENSMUSG00000025139	0.453938	0.743832	0.57949	0.656861	1.09016	0.697582
Surf4	ENSMUSG00000014867	1.11727	0.697701	0.742652	0.702817	0.712973	0.697024
Nudt16l1	ENSMUSG00000022516	0.717613	0.763314	0.829345	0.584244	0.670754	0.696839
Il18	ENSMUSG00000039217	1.09942	0.660917	0.580104	0.858354	0.703105	0.696146
Auh	ENSMUSG00000021460	0.983422	0.612649	0.947392	0.736099	0.650812	0.695623
Sh3bgrl	ENSMUSG00000031246	1.0284	0.607066	0.96662	0.622108	0.461353	0.695535
Dda1	ENSMUSG00000074247	1.03472	0.594391	0.80083	0.68333	0.656573	0.694743
Psmd6	ENSMUSG00000021737	1.45889	0.562814	0.916235	0.698043	0.3892	0.694666
Ncor1	ENSMUSG00000018501	1.17777	0.63694	0.336526	0.561837	0.598582	0.694221
Prrc2a	ENSMUSG00000024393	0.495935	0.659677	0.315098	0.583345	0.893753	0.693988
Abhd16a	ENSMUSG00000007036	2.29679	0.637128	0.675488	0.776983	0.530017	0.693916
Megf9	ENSMUSG00000039270	0.0510738	0.623155	0.220273	0.616544	0.533141	0.692609
Tpd52l2	ENSMUSG00000000827	0.882781	0.79819	0.507507	0.723693	0.647113	0.692458
Tmc6	ENSMUSG00000025572	0.0198034	0.849307	0.387916	0.793696	0.720111	0.69236
E2f4	ENSMUSG00000014859	0.0358257	0.661742	0.832239	0.620484	0.652494	0.69167
Ppp1cb	ENSMUSG00000014956	0.734726	0.578917	0.582233	0.7069	0.610768	0.691083
Denr	ENSMUSG00000023106	1.3741	0.863696	0.767567	0.653134	0.742084	0.690072
Wbp11	ENSMUSG00000030216	0.833013	0.877063	0.686223	0.699686	0.757716	0.688739
Prdx3	ENSMUSG00000024997	2.23251	0.754589	0.872204	0.742884	0.534128	0.688676
Gnai2	ENSMUSG00000032562	2.1065	0.583621	0.459801	0.603301	0.718153	0.688622
Phlpp2	ENSMUSG00000031732	0.0889197	0.453492	0.126028	0.478336	0.692612	0.688533
Rap1a	ENSMUSG00000068798	0.975959	0.710936	0.714649	0.779736	0.510754	0.688476
Cdip1	ENSMUSG00000004071	0.721627	0.681225	0.595333	0.702081	0.728141	0.688048
Hes1	ENSMUSG00000022528	2.22647	0.791778	0.645773	1.03028	1.0057	0.687605
Snrpg	ENSMUSG00000057278	3.20616	0.65999	0.78592	0.642934	0.789221	0.687139
Yrdc	ENSMUSG00000028889	1.02095	0.585463	0.615983	0.627928	0.547218	0.68643
Mkln1	ENSMUSG00000025609	0.530915	0.674172	0.347617	0.742469	0.846582	0.686149
Ndufs5	ENSMUSG00000028648	0.608065	0.694443	0.565802	0.662326	0.712072	0.685862
Ccdc53	ENSMUSG00000020056	0.420391	0.761403	0.829577	0.621048	0.494815	0.685523
Cyba	ENSMUSG00000006519	4.5942	0.576998	0.944141	0.595146	0.629588	0.684997
Phf5a	ENSMUSG00000061360	0.788226	0.602149	0.727728	0.523074	0.669592	0.684975
Llph	ENSMUSG00000020224	1.38395	0.660773	0.622424	0.546755	0.634184	0.684275
Stk16	ENSMUSG00000026201	0.942936	0.601308	0.365609	0.634041	0.535423	0.683817
Cnih4	ENSMUSG00000062169	1.55341	0.707536	0.938619	0.710756	0.619766	0.683619
Cox19	ENSMUSG00000045438	0.66146	0.712699	0.937161	0.621684	0.619109	0.682723
Hdhd2	ENSMUSG00000025421	1.08203	0.560453	0.684343	0.704117	0.531649	0.682296
Ddah1	ENSMUSG00000028194	0.303771	0.429913	0.540416	0.58274	0.437066	0.682104
Ddx3y	ENSMUSG00000069045	0.663524	0.539622	0.447891	0.552385	0.849679	0.681511
Galnt10	ENSMUSG00000020520	1.00114	0.791648	0.415822	0.86236	0.918194	0.681345
Cfdp1	ENSMUSG00000031954	1.34539	0.639742	0.587078	0.62963	0.645577	0.681316
Slc12a4	ENSMUSG00000017765	0.061709	0.588552	0.484193	0.595905	0.743221	0.681043
Hmox2	ENSMUSG00000004070	1.55167	0.62389	0.654509	0.534421	0.466303	0.680912
Tmem218	ENSMUSG00000032121	0.352178	0.550846	0.787247	0.656939	0.603651	0.680736
Mospd3	ENSMUSG00000037221	0.964705	0.634525	0.635138	0.614899	0.645842	0.68057
1700123O20Rik	ENSMUSG00000040822	1.00334	0.714159	0.8368	0.653335	0.703704	0.68041
Acsl3	ENSMUSG00000032883	2.44414	0.419023	0.950296	0.708034	0.592448	0.680385
Ube2d2a	ENSMUSG00000091896	1.27859	0.636624	0.706061	0.602074	0.442078	0.679532
Fbln5	ENSMUSG00000021186	1.2798	0.408412	0.83772	0.760473	0.359254	0.679193
Pkig	ENSMUSG00000035268	0.417974	0.623308	0.64123	0.678188	0.57946	0.678771
Stk39	ENSMUSG00000027030	0	0.4673	0.456596	0.603944	0.511169	0.678477
Apold1	ENSMUSG00000090698	0.0198034	0.54208	0.323309	0.699012	0.684812	0.678398
Ndfip1	ENSMUSG00000024425	0.559166	0.558674	0.718296	0.696728	0.684537	0.678327
Erp29	ENSMUSG00000029616	1.26731	0.656582	0.50963	0.648906	0.807592	0.678187
Actr10	ENSMUSG00000021076	1.2674	0.60217	0.516337	0.765459	0.465311	0.678121
Magoh	ENSMUSG00000028609	0.955487	0.65772	0.93667	0.593302	0.700022	0.677989
Dpm1	ENSMUSG00000078919	1.02953	0.684631	0.644458	0.733068	0.533832	0.677924
Fubp1	ENSMUSG00000028034	0.885797	0.715419	0.638014	0.935414	0.779583	0.676802
Stoml2	ENSMUSG00000028455	1.01483	0.610194	1.02941	0.66844	0.622416	0.67604
Plk5	ENSMUSG00000035486	3.47767	0.745058	0.748054	0.854095	0.761787	0.675776
Rhoj	ENSMUSG00000046768	0.619417	0.666698	0.685945	0.661435	0.635988	0.675702
Nudt14	ENSMUSG00000002804	0.286303	0.550754	0.823724	0.56856	0.451971	0.674968
Puf60	ENSMUSG00000002524	2.27418	0.692334	1.13536	0.788174	0.83026	0.674789
Snap23	ENSMUSG00000027287	0.255603	0.578549	0.497689	0.613592	0.485727	0.674314
Fam63a	ENSMUSG00000038712	0.0625896	0.613776	0.36306	0.70848	0.721279	0.674268
Creg1	ENSMUSG00000040713	2.41603	0.702496	0.974156	0.616482	0.652564	0.673851
Cxx1b	ENSMUSG00000067924	0.484505	0.615509	0.810351	0.604494	0.686337	0.673744
Rnf152	ENSMUSG00000047496	0.0396069	0.434149	0.232933	0.439568	0.585215	0.672985
Cct2	ENSMUSG00000034024	1.22915	0.683733	0.748893	0.705195	0.973661	0.672416
Tspan6	ENSMUSG00000067377	0.860873	0.676402	0.767861	0.670457	0.523309	0.672277
Parl	ENSMUSG00000033918	1.35792	0.738855	0.684951	0.76554	0.66813	0.672277
Sort1	ENSMUSG00000068747	0.545751	0.694595	0.499882	0.527971	0.751676	0.67206
Med30	ENSMUSG00000038622	0.806038	0.542808	0.444862	0.693015	0.495866	0.671828
Dnajc7	ENSMUSG00000014195	0.893386	0.650803	0.722931	0.530553	0.619183	0.671771
Tmem80	ENSMUSG00000025505	0.538732	0.598726	0.604088	0.619995	0.723939	0.671733
Emc3	ENSMUSG00000030286	0.986386	0.598528	0.650039	0.687909	0.575549	0.671477
Uso1	ENSMUSG00000029407	0.567772	0.690832	0.3291	0.70814	0.677892	0.671412
Pmvk	ENSMUSG00000027952	1.71383	0.569667	0.707134	0.600341	0.48021	0.670845
Rasgrp3	ENSMUSG00000071042	0.095236	1.26341	0.425062	0.66582	0.859044	0.670669
Rab3a	ENSMUSG00000031840	0.433329	0.61139	0.620447	0.695341	0.531081	0.670255
Bcat1	ENSMUSG00000030268	0.058067	0.598907	0.766249	0.743984	0.60218	0.669344
Ptprf	ENSMUSG00000033295	0.479356	0.608422	0.320383	0.807334	0.711306	0.669263
Fam120a	ENSMUSG00000038014	0.420466	0.691044	0.107109	0.629772	0.709241	0.668657
Trmt112	ENSMUSG00000038812	0.839575	0.602669	0.722659	0.570759	0.76492	0.668322
Dtymk	ENSMUSG00000026281	0.995896	0.58288	0.867749	0.552076	0.497014	0.667723
Mtor	ENSMUSG00000028991	0.100421	0.692302	0.170236	0.717872	0.823392	0.666778
Fgfr1	ENSMUSG00000031565	0.935139	0.647202	0.253927	0.607167	0.714628	0.666755
Rfk	ENSMUSG00000024712	0.510722	0.661547	0.791336	0.497628	0.522025	0.666623
Islr	ENSMUSG00000037206	5.79267	0.793539	0.467237	0.709071	0.67545	0.666575
U2af1	ENSMUSG00000061613	1.03135	0.656218	0.726965	0.576249	0.58771	0.66606
Ddit4	ENSMUSG00000020108	1.09187	0.49118	0.388331	0.739831	0.672696	0.665854
Cnot7	ENSMUSG00000031601	0.387484	0.588627	0.879118	0.667993	0.556906	0.665814
Lpin2	ENSMUSG00000024052	0.136558	0.625556	0.334343	0.556997	0.740064	0.665424
Maea	ENSMUSG00000079562	2.89831	0.692266	0.619448	0.661951	0.677594	0.66474
Abhd12	ENSMUSG00000032046	0.606943	0.580305	0.848449	0.714326	0.476539	0.664721
Tram1	ENSMUSG00000025935	1.13492	0.660961	0.955243	0.710773	0.487649	0.663755
Coprs	ENSMUSG00000031458	0.551659	0.744648	0.578949	0.655986	0.654302	0.663362
Mkrn1	ENSMUSG00000029922	1.22238	0.615315	1.47833	0.681458	0.631031	0.66295
Zbtb4	ENSMUSG00000018750	0.526062	0.488887	0.205837	0.575341	0.923157	0.662817
Trip12	ENSMUSG00000026219	0.460457	0.584793	0.193534	0.752599	0.656256	0.662262
Tiprl	ENSMUSG00000040843	1.37449	0.538131	1.21209	0.736784	0.589539	0.661892
Cipc	ENSMUSG00000034157	0.138314	0.707706	0.254175	0.548707	0.801934	0.661788
Ifit3	ENSMUSG00000074896	2.25137	0.530352	0.918337	0.617162	0.647635	0.661745
Cnot6	ENSMUSG00000020362	0.743417	0.481856	0.161585	0.69588	0.621891	0.661537
Nudt19	ENSMUSG00000034875	1.35859	0.661789	0.930609	0.589619	0.550369	0.660696
Tmem70	ENSMUSG00000025940	0.651736	0.556953	0.48989	0.662594	0.371019	0.660199
Aldh9a1	ENSMUSG00000026687	0.329717	0.667362	0.587896	0.618926	0.577289	0.659723
Hk1	ENSMUSG00000037012	0.670075	0.663452	0.384047	0.684219	0.671378	0.659319
Hdlbp	ENSMUSG00000034088	0.930553	0.654353	0.190247	0.621084	0.738454	0.658331
Dcun1d5	ENSMUSG00000032002	0.836404	0.593675	0.699323	0.591537	0.505112	0.658252
H2afz	ENSMUSG00000037894	1.38102	0.633807	0.898243	0.537308	0.487269	0.657917
Zdhhc12	ENSMUSG00000015335	0.42644	0.451003	0.42615	0.436187	0.392277	0.657148
Chchd7	ENSMUSG00000042198	0.625953	0.600258	0.573925	0.549117	0.704219	0.657133
Clcn2	ENSMUSG00000022843	0.0927309	0.84255	0.533307	0.716792	0.921582	0.656199
Mrpl4	ENSMUSG00000003299	1.22675	0.674321	0.713864	0.727959	0.698753	0.656086
Thra	ENSMUSG00000058756	2.23158	0.652077	0.329814	0.654393	0.813027	0.655801
Ube2m	ENSMUSG00000005575	0.622289	0.642579	0.43655	0.424107	0.731596	0.655748
Cd320	ENSMUSG00000002308	0.749996	0.63012	0.494516	0.796332	0.537905	0.655423
Tmem199	ENSMUSG00000051232	0.322915	0.528158	0.749893	0.442492	0.485607	0.655076
Srek1ip1	ENSMUSG00000021716	1.64395	0.855491	0.546597	0.858957	0.737432	0.654957
Becn1	ENSMUSG00000035086	0.774324	0.693296	0.379528	0.635869	0.435087	0.654734
Stxbp3	ENSMUSG00000027882	0.652489	0.653425	0.598191	0.697173	0.573946	0.654668
4933434E20Rik	ENSMUSG00000027942	0.789411	0.632652	0.571545	0.624223	0.626411	0.653648
Cs	ENSMUSG00000005683	1.04195	0.703337	0.453636	0.660037	0.798968	0.65311
Rtn4rl1	ENSMUSG00000045287	0.175588	0.640407	0.221786	0.56967	0.602466	0.652676
Fbxo6	ENSMUSG00000055401	0.761477	0.609785	0.392966	0.577832	0.55612	0.651857
Sdhaf1	ENSMUSG00000074211	0.607357	0.601242	0.830472	0.589428	0.582445	0.651808
F8a	ENSMUSG00000078317	0.755093	0.574463	0.480696	0.53944	0.559717	0.6518
Zfp637	ENSMUSG00000059689	0.32595	0.721943	0.879467	0.588992	0.744766	0.650546
Srsf11	ENSMUSG00000055436	1.98506	0.659603	0.259296	0.728634	0.732605	0.649762
Copb1	ENSMUSG00000030754	0.826547	0.598313	0.33901	0.720532	0.415413	0.649648
Tmem126a	ENSMUSG00000030615	1.29116	0.630695	0.843044	0.697272	0.462146	0.649491
Clptm1l	ENSMUSG00000021610	0.542562	0.689942	0.341239	0.582801	0.683408	0.6483
2210016F16Rik	ENSMUSG00000021550	1.09005	0.597376	0.824113	0.763851	0.631768	0.647763
Tmem192	ENSMUSG00000025521	0.516092	0.761359	0.735225	0.681984	0.434161	0.647704
Vat1	ENSMUSG00000034993	0.744118	0.642649	0.456472	0.684932	0.708203	0.64758
Ivd	ENSMUSG00000027332	0.778091	0.58116	0.445192	0.587576	0.685562	0.647384
Acot8	ENSMUSG00000017307	0.518051	0.558637	0.619695	0.757585	0.612353	0.647206
Dtnbp1	ENSMUSG00000057531	0.556559	0.901345	0.603878	0.647571	0.678189	0.646927
Timm22	ENSMUSG00000020843	0.626091	0.63301	0.901327	0.607032	0.499847	0.646794
Rnf167	ENSMUSG00000040746	0.94913	0.623896	0.487177	0.603554	0.703621	0.646688
[truncated: 11,842 more rows]

## Sheet: FeaturesAvgExp_R1_Subpopulation
	ENSEMBLID	ProgenitorRPE	MatureRPE
Ttr	ENSMUSG00000061808	20.7165	1131.52
Ptgds	ENSMUSG00000015090	263.762	588.135
Cst3	ENSMUSG00000027447	40.2211	413.836
Rgr	ENSMUSG00000021804	8.24349	186.89
Apoe	ENSMUSG00000002985	145.158	181.315
Malat1	ENSMUSG00000092341	201.722	170.047
Mt1	ENSMUSG00000031765	63.078	158.268
Trf	ENSMUSG00000032554	3.43434	132.971
Bsg	ENSMUSG00000023175	25.0051	90.0498
Rbp1	ENSMUSG00000025350	10.0186	86.7382
Clu	ENSMUSG00000046402	44.6378	83.8654
Rdh5	ENSMUSG00000022037	6.34052	81.5757
Ftl1	ENSMUSG00000050708	58.2131	56.8488
Arl6ip1	ENSMUSG00000030654	9.32358	48.5218
Rpe65	ENSMUSG00000028174	1.46289	47.7596
Rlbp1	ENSMUSG00000039194	4.39588	39.1935
Mt2	ENSMUSG00000025351	14.5504	38.3236
Cd63	ENSMUSG00000019505	62.8262	35.6932
Ubb	ENSMUSG00000032988	59.5446	33.7869
Slc16a8	ENSMUSG00000024661	0.915933	33.2566
Fth1	ENSMUSG00000020044	28.745	31.7052
Timp3	ENSMUSG00000038526	6.78891	30.5014
Car14	ENSMUSG00000007891	5.93896	29.1262
Mt3	ENSMUSG00000031762	2.87373	28.7677
Chchd10	ENSMUSG00000035885	30.8964	28.6598
Ctsd	ENSMUSG00000049422	10.9039	28.2
Cox8a	ENSMUSG00000030695	41.0787	28.1574
Aldoa	ENSMUSG00000031760	37.9019	26.7808
Ndufa4	ENSMUSG00000075706	32.32	26.3952
Enpp2	ENSMUSG00000022425	1.25039	26.3445
Dbi	ENSMUSG00000029632	15.2345	23.7938
Rdh10	ENSMUSG00000025921	0.963649	23.4499
Gpx4	ENSMUSG00000031633	7.44733	23.1403
Slc25a4	ENSMUSG00000037706	33.5144	21.8561
Cd81	ENSMUSG00000026385	30.2504	20.7341
Psap	ENSMUSG00000032324	10.8949	20.4042
Sepw1	ENSMUSG00000023043	11.9978	19.9652
Krt18	ENSMUSG00000041571	15.9737	19.8357
Tspan3	ENSMUSG00000004207	5.52974	19.6242
Cox4i1	ENSMUSG00000093674	53.9218	18.0258
Rpl41	ENSMUSG00000031818	31.2617	17.9981
S100a1	ENSMUSG00000044080	12.5475	17.707
Mif	ENSMUSG00000002588	5.27313	16.3729
Ndufa13	ENSMUSG00000033307	19.982	16.2435
Uqcr11	ENSMUSG00000028003	24.5392	15.8626
Tceb2	ENSMUSG00000050732	9.82095	15.8325
Vamp8	ENSMUSG00000036438	5.94603	15.4058
Calm2	ENSMUSG00000036199	20.2414	14.5755
Prdx1	ENSMUSG00000070493	17.215	14.5431
Chchd2	ENSMUSG00000055839	17.0719	13.9958
Ndufb11	ENSMUSG00000028691	8.3898	13.9668
Lrat	ENSMUSG00000020163	0.529117	13.7146
Pon1	ENSMUSG00000031059	0.528723	13.6809
Hist1h2bc	ENSMUSG00000079436	8.69738	13.0621
Uqcrq	ENSMUSG00000047547	15.8184	12.7713
Cryab	ENSMUSG00000019970	14.0569	12.4102
Kcnj13	ENSMUSG00000021792	1.04349	12.3487
Fam213a	ENSMUSG00000026576	3.34822	12.3366
Atp1b1	ENSMUSG00000028618	13.89	12.2843
Cltb	ENSMUSG00000015401	6.51804	12.195
Tmem27	ENSMUSG00000018102	7.65478	11.9978
Uqcr10	ENSMUSG00000035242	20.5431	11.9598
Sgk1	ENSMUSG00000017754	18.7567	11.9279
Ndufv3	ENSMUSG00000015656	5.54399	11.859
Hspa8	ENSMUSG00000033379	10.2169	11.8034
Taldo1	ENSMUSG00000044894	1.719	11.7211
Tmem59	ENSMUSG00000026473	11.0564	11.7021
Glul	ENSMUSG00000059534	19.8891	11.6717
Pltp	ENSMUSG00000024608	3.44012	11.6283
Cox6a1	ENSMUSG00000023010	24.2566	11.5828
Npc2	ENSMUSG00000032060	9.34626	11.3571
Tmbim6	ENSMUSG00000025503	7.93435	10.8456
Oaz1	ENSMUSG00000021242	11.0631	10.8428
Tmem98	ENSMUSG00000041697	4.15957	10.823
Col8a2	ENSMUSG00000024038	0.426122	10.6481
Atp5j	ENSMUSG00000037742	17.7961	10.5965
Rps14	ENSMUSG00000027602	20.4957	10.4689
Atp6v0b	ENSMUSG00000035413	6.89934	10.3427
Atp5k	ENSMUSG00000022890	7.18775	10.2917
Laptm4a	ENSMUSG00000019370	36.852	10.2011
Ldhb	ENSMUSG00000018293	16.2272	10.101
Ndufa3	ENSMUSG00000020585	9.5013	10.0664
Park7	ENSMUSG00000028964	5.93671	10.002
Slc2a1	ENSMUSG00000030246	15.96	9.74224
Cox6b1	ENSMUSG00000027570	25.2007	9.71547
Ckb	ENSMUSG00000035674	10.0358	9.64593
Pfn1	ENSMUSG00000050856	15.679	9.63771
Calm3	ENSMUSG00000053931	4.44056	9.62493
Inpp5k	ENSMUSG00000056174	1.73579	9.57718
Etfb	ENSMUSG00000036751	5.56566	9.5319
Selk	ENSMUSG00000046727	9.37138	9.51982
Dct	ENSMUSG00000028645	133.569	9.4445
Col9a3	ENSMUSG00000034566	1.14581	9.3939
Cystm1	ENSMUSG00000001270	4.53096	9.37616
Atp5h	ENSMUSG00000041736	13.3095	9.37079
Tuba1b	ENSMUSG00000006127	15.4858	9.28752
Cnn3	ENSMUSG00000004610	13.2348	9.25121
Eef1a1	ENSMUSG00000030108	13.5849	9.22792
B2m	ENSMUSG00000035530	14.0884	9.20575
Igfbp7	ENSMUSG00000019210	20.0741	9.13226
Cox8b	ENSMUSG00000023004	10.0466	9.08094
Slc6a13	ENSMUSG00000030647	2.46572	9.02569
Ndufc2	ENSMUSG00000060802	12.2285	8.95443
Rd3l	ENSMUSG00000001175	1.35778	8.84668
Atp6v1e1	ENSMUSG00000036256	3.77783	8.83728
Myeov2	ENSMUSG00000042682	3.44271	8.82587
Cox7a2	ENSMUSG00000073616	19.1253	8.68447
Map1lc3a	ENSMUSG00000032330	11.7981	8.6222
Mdh1	ENSMUSG00000016559	15.958	8.55771
Ctsb	ENSMUSG00000074129	13.0893	8.5562
Atp5j2	ENSMUSG00000020321	12.5937	8.54928
Tmem256	ENSMUSG00000032327	5.42791	8.5103
Eif1	ENSMUSG00000021939	17.6043	8.49124
Stra6	ENSMUSG00000032482	0.642211	8.34316
Tspo	ENSMUSG00000036169	10.9847	8.21902
Ndufa7	ENSMUSG00000070394	7.39234	8.169
Spint2	ENSMUSG00000041881	7.62216	8.0645
Rpl13a	ENSMUSG00000025393	15.8811	8.00057
Calm1	ENSMUSG00000022452	8.61442	7.97991
Smdt1	ENSMUSG00000074227	5.78934	7.97926
Cox6c	ENSMUSG00000038690	25.7774	7.97053
Atp5b	ENSMUSG00000029153	38.4175	7.93717
Cspg5	ENSMUSG00000028603	0.35212	7.74189
Degs1	ENSMUSG00000014313	13.5172	7.64658
H2afj	ENSMUSG00000022108	3.33368	7.56532
Sostdc1	ENSMUSG00000020733	0.591925	7.56434
H3f3b	ENSMUSG00000018858	26.7371	7.55108
Ociad2	ENSMUSG00000091402	7.26099	7.49905
Atp6v0e	ENSMUSG00000024758	5.71998	7.4453
Ubl5	ENSMUSG00000107002	4.88332	7.43437
Atox1	ENSMUSG00000018585	7.17179	7.4324
Itm2b	ENSMUSG00000015575	23.389	7.38735
Scp2	ENSMUSG00000084786	3.20728	7.2234
Gnas	ENSMUSG00000024132	13.54	7.21831
Ndufc1	ENSMUSG00000003072	7.72107	7.21414
Rtn3	ENSMUSG00000032902	2.5796	7.21315
Ndufa2	ENSMUSG00000060032	9.52619	7.19203
Eci1	ENSMUSG00000037072	3.23108	7.15937
0610012G03Rik	ENSMUSG00000025868	3.27124	7.04789
Rsph10b	ENSMUSG00000021270	1.89741	6.93417
Slc16a1	ENSMUSG00000052397	0.638318	6.9157
Spg21	ENSMUSG00000014294	2.68625	6.89002
Ndufa11	ENSMUSG00000045763	7.43433	6.86189
Atp5e	ENSMUSG00000002379	9.97814	6.84147
Slc9a3r1	ENSMUSG00000025321	0.466	6.78812
Cpe	ENSMUSG00000038633	0.617495	6.77435
Ict1	ENSMUSG00000026830	2.73927	6.77371
Sep15	ENSMUSG00000005161	13.6796	6.74797
Atp5d	ENSMUSG00000046330	11.116	6.74388
Rpl37a	ENSMUSG00000041028	11.8558	6.7308
Gm11744	ENSMUSG00000075410	4.55712	6.72628
Basp1	ENSMUSG00000032388	0.0621901	6.71665
Comt	ENSMUSG00000037852	6.97187	6.68047
Higd2a	ENSMUSG00000018567	4.88749	6.65207
Ezr	ENSMUSG00000000326	0.733138	6.63476
Uqcrh	ENSMUSG00000037152	16.4066	6.5836
Gsta4	ENSMUSG00000032959	6.41546	6.55794
Rnf13	ENSMUSG00000000563	5.47498	6.5432
Ermn	ENSMUSG00000022949	0.32771	6.47342
Itgb8	ENSMUSG00000036503	0.370236	6.46531
Ndufb2	ENSMUSG00000002416	8.48637	6.4588
Ubc	ENSMUSG00000027523	15.2506	6.41802
Atp6v1g1	ENSMUSG00000032348	7.2882	6.39737
Prdx2	ENSMUSG00000016319	10.2804	6.38787
2010107E04Rik	ENSMUSG00000044627	4.05169	6.38357
Ndufa1	ENSMUSG00000015092	10.1398	6.33611
Hsp90aa1	ENSMUSG00000024953	1.77701	6.2891
Prdx5	ENSMUSG00000063882	8.69457	6.28422
Pfdn5	ENSMUSG00000001289	5.29547	6.24167
Atp5f1	ENSMUSG00000023048	9.22425	6.23541
1810058I24Rik	ENSMUSG00000016252	1.83235	6.20356
Edf1	ENSMUSG00000039105	5.33386	6.18113
Gabarap	ENSMUSG00000021290	9.11974	6.1394
Nedd8	ENSMUSG00000037601	7.36053	5.97702
Pebp1	ENSMUSG00000059824	4.46514	5.93113
Prr13	ENSMUSG00000036299	3.04233	5.91964
Ndufb7	ENSMUSG00000008348	7.91964	5.89093
Swi5	ENSMUSG00000024935	6.61242	5.85417
Slc25a5	ENSMUSG00000030744	21.8629	5.78847
Slc1a1	ENSMUSG00000004558	0.277748	5.74822
Ndufb4	ENSMUSG00000006333	7.06862	5.65857
Ghitm	ENSMUSG00000073155	4.9167	5.62145
Rps3	ENSMUSG00000020644	11.1389	5.601
Clic6	ENSMUSG00000028692	1.41161	5.56201
Dbp	ENSMUSG00000010376	0.405023	5.55891
App	ENSMUSG00000004980	18.7865	5.55003
Col8a1	ENSMUSG00000068196	0.598008	5.51344
Rsrp1	ENSMUSG00000022129	8.42646	5.50892
Akr1a1	ENSMUSG00000016427	5.29564	5.49348
Nme1	ENSMUSG00000075569	4.08437	5.4904
Ndufb10	ENSMUSG00000052387	10.0029	5.47678
BC031181	ENSMUSG00000019362	4.18531	5.42274
Cox5b	ENSMUSG00000037266	13.2188	5.3851
Dapl1	ENSMUSG00000030057	4.28865	5.37474
Timm8b	ENSMUSG00000022820	5.48191	5.36969
Hnrnpa2b1	ENSMUSG00000033938	9.91893	5.36797
D8Ertd738e	ENSMUSG00000056851	5.50938	5.36065
Cox7b	ENSMUSG00000039016	7.71154	5.31865
Rps9	ENSMUSG00000028639	14.5072	5.27088
Atp6v1f	ENSMUSG00000023944	6.32472	5.25456
Trpm3	ENSMUSG00000071648	2.19753	5.24938
Pcbp2	ENSMUSG00000061904	4.39073	5.23987
Dynlrb1	ENSMUSG00000040048	6.61099	5.21551
Ndufa12	ENSMUSG00000040952	10.0083	5.16591
Rbx1	ENSMUSG00000022474	5.88261	5.14426
Hmgcs2	ENSMUSG00000024074	0.35251	5.14095
Cyb5a	ENSMUSG00000047459	7.99166	5.06239
Anapc13	ENSMUSG00000004285	4.42465	5.05934
Tma7	ENSMUSG00000020333	2.70854	5.05161
Calml4	ENSMUSG00000027875	3.00794	5.04204
Mdk	ENSMUSG00000028132	20.0489	5.03158
Acsl6	ENSMUSG00000020022	0.888495	5.01302
Hsp90ab1	ENSMUSG00000041193	5.8456	5.00703
Pla2g5	ENSMUSG00000026989	4.32654	4.98534
Pkm	ENSMUSG00000022400	14.2873	4.98274
Cnbp	ENSMUSG00000061518	6.29151	4.95638
Ndufa5	ENSMUSG00000001666	11.9687	4.92504
Ndrg2	ENSMUSG00000020849	0.242521	4.92033
Atp5g1	ENSMUSG00000022174	8.41696	4.91935
Slc6a20a	ENSMUSG00000028478	0.652093	4.89345
Ybx1	ENSMUSG00000031231	10.375	4.87387
Rpl32	ENSMUSG00000028837	11.0287	4.84049
Dad1	ENSMUSG00000057841	8.82484	4.83668
Pcolce	ENSMUSG00000028012	10.7068	4.81869
Rps19	ENSMUSG00000032294	16.1652	4.79002
Psmb2	ENSMUSG00000053898	5.93664	4.78719
Ramp2	ENSMUSG00000091537	0.595958	4.7696
Bloc1s1	ENSMUSG00000035048	2.64883	4.76459
Uqcc2	ENSMUSG00000036309	4.10299	4.74406
Rrh	ENSMUSG00000060938	0.469838	4.70286
Otx2	ENSMUSG00000024944	2.51348	4.70135
Romo1	ENSMUSG00000064215	5.42743	4.70096
Pmm1	ENSMUSG00000021848	0.795537	4.66641
Ndufa6	ENSMUSG00000024646	7.78928	4.65315
Rps15a	ENSMUSG00000027566	5.60352	4.65006
Slc25a3	ENSMUSG00000059796	13.8777	4.61056
1810037I17Rik	ENSMUSG00000090247	6.33229	4.60562
Ech1	ENSMUSG00000037822	6.00066	4.58202
Id2	ENSMUSG00000023089	8.18678	4.56404
Gm42418	ENSMUSG00000041841	1.88488	4.5488
Hspa5	ENSMUSG00000008683	12.3404	4.54546
Skp1a	ENSMUSG00000020219	3.9402	4.54292
Minos1	ENSMUSG00000025428	8.51549	4.51075
Hsbp1	ENSMUSG00000027239	5.76296	4.49017
Fuom	ENSMUSG00000008668	4.20845	4.47922
Ywhae	ENSMUSG00000032246	4.8609	4.46787
Tmem56	ENSMUSG00000036814	0.482377	4.46513
Rpl26	ENSMUSG00000031839	8.64535	4.46437
Atp5a1	ENSMUSG00000028583	11.9761	4.43192
Clta	ENSMUSG00000017188	7.65297	4.4109
Rpl37	ENSMUSG00000006057	9.95862	4.40936
Psma7	ENSMUSG00000067847	4.97198	4.38644
Ddt	ENSMUSG00000007892	1.29905	4.37946
Slc48a1	ENSMUSG00000021917	2.17963	4.37731
Smim14	ENSMUSG00000009549	7.30699	4.34972
Eif4a1	ENSMUSG00000023020	4.1894	4.34768
Cox17	ENSMUSG00000020153	2.78788	4.34746
Ndufs6	ENSMUSG00000022450	4.40988	4.33951
Cox14	ENSMUSG00000054091	4.74677	4.33618
Ndufb3	ENSMUSG00000081534	3.48959	4.32675
Rps18	ENSMUSG00000042541	11.862	4.29656
Aldh2	ENSMUSG00000029455	7.00016	4.28915
Ndufs7	ENSMUSG00000020483	10.1966	4.28857
Arl2	ENSMUSG00000025466	2.21244	4.28822
Pdpn	ENSMUSG00000022354	2.14532	4.26922
Shfm1	ENSMUSG00000003814	5.56016	4.25954
Srp14	ENSMUSG00000026032	4.39228	4.23429
Timm13	ENSMUSG00000029713	5.81566	4.23403
Calr	ENSMUSG00000029718	5.97331	4.20658
Rom1	ENSMUSG00000028470	0.212295	4.20456
Ndufb9	ENSMUSG00000026457	10.2375	4.20389
Sub1	ENSMUSG00000021606	9.7152	4.19772
Rplp1	ENSMUSG00000063524	8.58282	4.18523
Coa3	ENSMUSG00000002058	2.4856	4.15674
Unc119	ENSMUSG00000003380	1.04171	4.1433
Hint2	ENSMUSG00000024208	3.50063	4.10616
Crim1	ENSMUSG00000020267	0.312408	4.10175
Vapa	ENSMUSG00000053398	2.72035	4.0895
Dynll2	ENSMUSG00000040249	1.58005	4.0852
Scand1	ENSMUSG00000028945	4.21764	4.02958
Phgdh	ENSMUSG00000029174	1.39933	4.01018
Hint1	ENSMUSG00000050608	5.72894	3.99365
Rabac1	ENSMUSG00000022205	8.09805	3.99314
Tbc1d1	ENSMUSG00000024091	0.328915	3.96017
Cstb	ENSMUSG00000026864	4.50801	3.93613
Sdcbp	ENSMUSG00000003970	3.51155	3.93598
Spcs1	ENSMUSG00000022892	4.03956	3.91275
Eno1	ENSMUSG00000025794	5.52637	3.88954
Nt5dc2	ENSMUSG00000059323	5.08821	3.86906
Slc4a5	ENSMUSG00000034452	2.69607	3.85387
Tonsl	ENSMUSG00000031708	2.79252	3.84886
Cfl1	ENSMUSG00000025488	4.65994	3.81226
Ndufb8	ENSMUSG00000023967	8.44159	3.80858
Gnb2	ENSMUSG00000056201	6.63439	3.80734
Ifi27	ENSMUSG00000039323	6.25058	3.76734
Plekhb1	ENSMUSG00000046229	0.233919	3.76647
Cat	ENSMUSG00000012848	0.713077	3.73508
Slc24a1	ENSMUSG00000078851	0.114498	3.71938
Rpl14	ENSMUSG00000040681	12.1545	3.71894
Lrp1	ENSMUSG00000034994	1.9923	3.71807
Car12	ENSMUSG00000030862	0.58521	3.7168
Rps15	ENSMUSG00000046516	6.13557	3.69461
Atp5o	ENSMUSG00000018286	11.5034	3.69417
Cpxm2	ENSMUSG00000028780	0.499521	3.68188
Tecr	ENSMUSG00000022774	5.64846	3.67789
H1f0	ENSMUSG00000027187	1.85674	3.67689
Slc4a2	ENSMUSG00000026365	0.357467	3.66266
Rpl8	ENSMUSG00000025204	5.12541	3.66141
Nqo1	ENSMUSG00000014769	1.06786	3.63365
Psmb6	ENSMUSG00000037710	5.05267	3.63265
Mrps18a	ENSMUSG00000022841	4.82397	3.61556
Mdh2	ENSMUSG00000005054	9.38529	3.60613
Rheb	ENSMUSG00000056121	4.00213	3.59313
Ap2m1	ENSMUSG00000051695	3.80983	3.59277
Rps11	ENSMUSG00000063457	6.84399	3.57049
Actb	ENSMUSG00000028962	5.25485	3.56659
Cfh	ENSMUSG00000028167	0.414437	3.538
Eef2	ENSMUSG00000071547	5.04508	3.5379
Ndufb6	ENSMUSG00000044533	5.72294	3.53753
Ndufb5	ENSMUSG00000052738	7.66609	3.53445
Nop10	ENSMUSG00000027673	6.21374	3.51481
Ppib	ENSMUSG00000049382	4.74444	3.51241
Ndufa8	ENSMUSG00000030495	8.17722	3.5059
Adipor1	ENSMUSG00000025151	2.98405	3.50329
Ncbp2	ENSMUSG00000020440	1.01724	3.50024
Hmgn1	ENSMUSG00000002233	2.91038	3.49758
Hist3h2a	ENSMUSG00000045503	1.38204	3.49139
Psmb1	ENSMUSG00000019179	4.37188	3.48353
Slc7a10	ENSMUSG00000020719	0.265706	3.47308
Fez2	ENSMUSG00000058254	1.04127	3.46321
Ifitm2	ENSMUSG00000060591	7.55754	3.45777
Slc3a2	ENSMUSG00000027479	12.7006	3.45426
Bdh2	ENSMUSG00000032373	2.59908	3.44011
Cisd1	ENSMUSG00000036504	4.12412	3.43552
Rps2	ENSMUSG00000032383	7.58306	3.43356
Ddx5	ENSMUSG00000035227	6.35111	3.42136
Tomm7	ENSMUSG00000068323	3.74376	3.41467
Maged1	ENSMUSG00000030042	4.09747	3.39051
2410015M20Rik	ENSMUSG00000026895	10.2073	3.36837
Alad	ENSMUSG00000049760	1.12119	3.36521
Atpif1	ENSMUSG00000027404	3.83086	3.36394
Krt8	ENSMUSG00000024140	1.5817	3.33693
Pole4	ENSMUSG00000030878	5.36229	3.33652
Rps5	ENSMUSG00000029649	11.508	3.32946
Arf5	ENSMUSG00000096210	5.14824	3.32503
Suclg1	ENSMUSG00000013622	2.58098	3.31672
Pcbp1	ENSMUSG00000003429	3.47259	3.29927
Cdr2	ENSMUSG00000071014	0	3.28186
Ndufv2	ENSMUSG00000027087	6.38212	3.28117
Fkbp4	ENSMUSG00000038462	3.12705	3.27844
Atp1a1	ENSMUSG00000031996	6.9521	3.27299
Tbca	ENSMUSG00000028128	2.90162	3.26486
Smim4	ENSMUSG00000078812	2.25639	3.25519
Sparc	ENSMUSG00000030701	21.0694	3.25181
Sema3c	ENSMUSG00000030357	0.363159	3.24687
Spcs2	ENSMUSG00000010095	5.70253	3.24421
Ppdpf	ENSMUSG00000025781	1.27375	3.22641
Epas1	ENSMUSG00000042043	2.02328	3.21492
Prdx6	ENSMUSG00000021835	9.49585	3.20478
Mapre1	ENSMUSG00000029580	3.1225	3.20437
Eif5a	ENSMUSG00000098178	4.44412	3.20326
F3	ENSMUSG00000003849	0.439473	3.20102
Uqcrfs1	ENSMUSG00000055302	7.47841	3.18642
Rhoc	ENSMUSG00000047187	3.38157	3.16858
Gpm6a	ENSMUSG00000022956	2.4547	3.16232
Rab2a	ENSMUSG00000029076	2.11835	3.15076
Ost4	ENSMUSG00000033161	5.0002	3.14868
Cdc42	ENSMUSG00000016344	3.72232	3.14291
Tspan7	ENSMUSG00000039680	2.57555	3.13694
Pomp	ENSMUSG00000019851	4.15567	3.13113
Phpt1	ENSMUSG00000021546	5.78866	3.12801
Nenf	ENSMUSG00000028998	8.81068	3.12458
Mrps14	ENSMUSG00000023044	3.82273	3.11851
Mfsd7c	ENSMUSG00000031517	0.110387	3.10455
Ndufs4	ENSMUSG00000025135	3.53324	3.10436
Hnrnpk	ENSMUSG00000006699	6.93908	3.10081
Cd82	ENSMUSG00000007872	2.94581	3.0994
Atp5c1	ENSMUSG00000054428	10.7519	3.09606
Aplp2	ENSMUSG00000078578	9.67772	3.09255
Snrpb	ENSMUSG00000008822	5.48403	3.08814
Mrpl20	ENSMUSG00000021764	1.57749	3.04187
Hsp90b1	ENSMUSG00000029066	5.56209	3.02779
Iqgap2	ENSMUSG00000058267	2.07161	3.0239
Sys1	ENSMUSG00000037499	1.75701	3.01924
Atraid	ENSMUSG00000021771	3.46542	3.01816
Agpat3	ENSMUSG00000017781	1.36333	3.01402
Wbp5	ENSMUSG00000029038	5.14724	3.01392
Rpl34	ENSMUSG00000001211	5.85089	3.00526
Mrps6	ENSMUSG00000024099	1.00592	3.0013
Csad	ENSMUSG00000027133	0.547653	2.99927
Cox20	ENSMUSG00000038803	3.74174	2.98146
Ndufab1	ENSMUSG00000037049	5.8035	2.9743
Sdf4	ENSMUSG00000064246	3.35699	2.96402
Chil1	ENSMUSG00000062006	5.67629	2.93701
Vdac1	ENSMUSG00000028643	6.34504	2.9257
Smpd1	ENSMUSG00000057411	3.48201	2.92094
Myl12a	ENSMUSG00000021676	7.72076	2.91484
Zbtb20	ENSMUSG00000024012	3.08158	2.90721
Pitpna	ENSMUSG00000028447	0.629976	2.90613
Psmb3	ENSMUSG00000018770	4.24282	2.90578
Mtch1	ENSMUSG00000025290	1.74759	2.90455
Mrfap1	ENSMUSG00000028393	5.28738	2.89984
Sumo3	ENSMUSG00000001794	2.01238	2.89757
Vdac2	ENSMUSG00000022708	4.37682	2.89326
Bmp4	ENSMUSG00000030120	0.349132	2.88445
Sod2	ENSMUSG00000020048	4.30376	2.88374
Uqcrc1	ENSMUSG00000034258	7.86174	2.88356
Anapc11	ENSMUSG00000026701	3.39698	2.88295
Capns1	ENSMUSG00000024048	3.86425	2.8751
Atp6ap2	ENSMUSG00000030869	4.10788	2.8668
Atp6ap1	ENSMUSG00000058351	6.55685	2.86431
Ak3	ENSMUSG00000067274	1.35417	2.85514
Sdhaf4	ENSMUSG00000032399	1.05366	2.85362
Rps24	ENSMUSG00000027215	5.71905	2.85287
Ssu72	ENSMUSG00000020265	5.10637	2.82476
Perp	ENSMUSG00000051234	1.12639	2.81743
Sec61b	ENSMUSG00000026154	2.78937	2.81148
Igfbp2	ENSMUSG00000021877	0.635574	2.80072
Rac1	ENSMUSG00000026511	2.18396	2.78966
Deb1	ENSMUSG00000041126	2.15813	2.7852
Mif4gd	ENSMUSG00000031007	1.12738	2.77779
Tspan10	ENSMUSG00000046718	6.66598	2.76981
Arf4	ENSMUSG00000026223	3.53444	2.76294
Manf	ENSMUSG00000021248	4.9854	2.75535
Nedd4	ENSMUSG00000028249	3.52744	2.7409
Fam173a	ENSMUSG00000029552	1.38065	2.74035
Ctsc	ENSMUSG00000069744	1.10672	2.73993
Tes	ENSMUSG00000072704	0.359022	2.7397
Itgav	ENSMUSG00000036880	0.332629	2.7392
Sdhb	ENSMUSG00000024856	8.70449	2.73299
Bola3	ENSMUSG00000009863	3.88351	2.73111
Arpp19	ENSMUSG00000020225	3.07295	2.72977
Rplp0	ENSMUSG00000042712	13.887	2.72507
Ak2	ENSMUSG00000020402	4.58272	2.72355
Dctn3	ENSMUSG00000029152	2.29962	2.72323
Srp9	ENSMUSG00000070348	2.0397	2.72195
Acyp1	ENSMUSG00000025651	1.02428	2.71976
Ube2d3	ENSMUSG00000005610	3.17244	2.71829
Rpl4	ENSMUSG00000024782	8.34236	2.71769
Myrf	ENSMUSG00000001847	0.0840667	2.71586
Atp5g3	ENSMUSG00000053317	7.46128	2.7036
Rps27l	ENSMUSG00000060636	3.71717	2.67507
Rpl35a	ENSMUSG00000018593	5.71424	2.6714
Mgll	ENSMUSG00000027620	22.3713	2.66308
Rpl29	ENSMUSG00000001418	3.21311	2.65842
Slc6a6	ENSMUSG00000019087	2.69824	2.65527
BC004004	ENSMUSG00000026500	1.28914	2.63961
Ociad1	ENSMUSG00000048758	3.02166	2.631
Tmbim4	ENSMUSG00000030560	2.15722	2.61601
Oat	ENSMUSG00000001240	6.95924	2.61555
Svbp	ENSMUSG00000065990	1.14608	2.61127
Bst2	ENSMUSG00000000740	3.94385	2.60871
Mlf2	ENSMUSG00000059734	3.59936	2.60741
Pla2g7	ENSMUSG00000006818	0.299391	2.60267
Rbm39	ENSMUSG00000020743	6.35818	2.60127
Cox5a	ENSMUSG00000016918	5.67633	2.60097
H2afv	ENSMUSG00000032171	3.96156	2.59693
Pts	ENSMUSG00000032067	2.91493	2.59614
Slc16a9	ENSMUSG00000032216	1.08273	2.5953
Cdk2ap2	ENSMUSG00000046432	1.29006	2.59323
Eif4g2	ENSMUSG00000002580	4.01671	2.58819
Itm2c	ENSMUSG00000035783	3.11839	2.5772
Hmgn3	ENSMUSG00000024867	7.19363	2.56439
Ngfrap1	ENSMUSG00000053565	5.72424	2.56149
Acot13	ENSMUSG00000040385	2.54982	2.55803
Rnf7	ENSMUSG00000031176	3.74092	2.54176
Rpl23	ENSMUSG00000036781	5.79832	2.54149
Ndufs8	ENSMUSG00000030342	5.65305	2.5322
Sec62	ENSMUSG00000028452	8.68914	2.52029
Pip5k1b	ENSMUSG00000031848	1.84441	2.51813
Tmed10	ENSMUSG00000003531	2.27804	2.50972
Trappc3	ENSMUSG00000055681	0.70116	2.50682
Pin1	ENSMUSG00000000088	2.47392	2.50433
Glmp	ENSMUSG00000063856	2.62999	2.50365
Mrps21	ENSMUSG00000038079	3.45157	2.4968
Aes	ENSMUSG00000027808	2.70662	2.48213
Mien1	ENSMUSG00000037762	1.12674	2.48213
Rpl13	ENSMUSG00000026123	8.31467	2.47971
Acaa2	ENSMUSG00000020386	5.20146	2.47757
Atp6v1d	ENSMUSG00000029430	2.73084	2.46234
Eif3k	ENSMUSG00000033174	3.62486	2.46184
Zfp706	ENSMUSG00000032418	2.20575	2.46133
Son	ENSMUSG00000023913	6.39525	2.45889
Adh5	ENSMUSG00000032575	2.12902	2.4579
Vcp	ENSMUSG00000009013	1.96065	2.44924
Cope	ENSMUSG00000028173	3.54349	2.44828
Fkbp2	ENSMUSG00000002274	4.24952	2.4431
Rplp2	ENSMUSG00000071415	5.42467	2.44267
Mxd4	ENSMUSG00000033916	0.506944	2.44179
Smim10l1	ENSMUSG00000045160	1.8293	2.44083
Tyr	ENSMUSG00000029397	6.60713	2.43507
Chmp2a	ENSMUSG00000062397	2.64104	2.43446
Dynll1	ENSMUSG00000054452	6.65844	2.42936
Serp1	ENSMUSG00000068290	2.71533	2.42136
Mpc2	ENSMUSG00000030934	3.58552	2.41296
Wls	ENSMUSG00000059895	4.11394	2.40573
Cd9	ENSMUSG00000055943	2.78716	2.40364
Metrn	ENSMUSG00000006143	0.234595	2.39444
Iscu	ENSMUSG00000022403	2.39352	2.39204
St13	ENSMUSG00000006315	2.82354	2.38666
Lsm4	ENSMUSG00000032526	2.22448	2.38612
Nap1l5	ENSMUSG00000007656	5.66347	2.38597
Upk3bl	ENSMUSG00000030096	0.723049	2.38192
Pfdn1	ENSMUSG00000028419	1.56908	2.38177
Ccnd1	ENSMUSG00000015804	0.5495	2.37623
Mgst1	ENSMUSG00000021114	37.75	2.37276
Serpinh1	ENSMUSG00000061315	5.84636	2.35767
Aurkaip1	ENSMUSG00000039691	2.84892	2.35512
Myl12b	ENSMUSG00000017466	3.63757	2.35179
Tubb4b	ENSMUSG00000055430	0.721691	2.35027
Ddrgk1	ENSMUSG00000058569	2.96307	2.34532
Ppp1ca	ENSMUSG00000015668	2.80414	2.34426
Tmem160	ENSMUSG00000028847	2.33186	2.34042
Dgcr6	ENSMUSG00000028062	1.97997	2.33875
1190005I06Rik	ENSMUSG00000009376	1.11537	2.33842
Lamtor2	ENSMUSG00000025508	2.92999	2.33449
Ucp2	ENSMUSG00000060743	5.41013	2.32688
Rab7	ENSMUSG00000028138	1.72187	2.32422
Hypk	ENSMUSG00000025630	3.34078	2.31965
H3f3a	ENSMUSG00000019158	4.53944	2.31738
Naca	ENSMUSG00000036752	4.14872	2.31595
Emc7	ENSMUSG00000019804	4.32357	2.30882
Tmem237	ENSMUSG00000012187	0.549154	2.30679
Gpx1	ENSMUSG00000028792	3.41944	2.30627
Enpp5	ENSMUSG00000037058	1.64091	2.29527
Dynlt3	ENSMUSG00000037709	1.82147	2.29419
Igfbp5	ENSMUSG00000037815	20.6088	2.29282
Rnaset2a	ENSMUSG00000026021	4.12147	2.29068
Hist1h4h	ENSMUSG00000032320	0.457599	2.29009
Fbxw4	ENSMUSG00000025825	0.0559434	2.28777
Id3	ENSMUSG00000004651	27.7741	2.28596
Sulf1	ENSMUSG00000031548	0.498248	2.28306
Timp2	ENSMUSG00000035585	4.16903	2.28126
Acta2	ENSMUSG00000052712	0.234194	2.27582
Gtf2h5	ENSMUSG00000021477	1.82175	2.2728
Plekhb2	ENSMUSG00000021910	0.927248	2.26669
Arf1	ENSMUSG00000066456	3.82231	2.26585
Gng5	ENSMUSG00000056629	2.25585	2.26582
Gpc3	ENSMUSG00000051185	0.5846	2.26394
Rab27a	ENSMUSG00000024346	0.738396	2.26183
Fis1	ENSMUSG00000040913	6.31943	2.25028
Pttg1	ENSMUSG00000018574	3.74068	2.2498
Me1	ENSMUSG00000029810	0.479994	2.24893
Rchy1	ENSMUSG00000030629	2.14832	2.24262
Ctsl	ENSMUSG00000054312	9.42887	2.24256
Tmem147	ENSMUSG00000037235	2.71712	2.23496
Gstt2	ENSMUSG00000079477	0.605129	2.2336
Ran	ENSMUSG00000033318	2.14182	2.22586
Slc24a5	ENSMUSG00000048076	2.95904	2.22174
Sar1b	ENSMUSG00000029761	2.19434	2.22125
Smim1	ENSMUSG00000022747	1.05944	2.21758
Rcn2	ENSMUSG00000026568	2.72982	2.21627
Fam174a	ENSMUSG00000004535	1.58577	2.20598
Tsen34	ENSMUSG00000031950	2.14539	2.19461
Dlgap1	ENSMUSG00000019054	0.353068	2.19358
Nisch	ENSMUSG00000070436	1.8463	2.19135
Pdzd11	ENSMUSG00000027706	0.988292	2.18988
Ctnna1	ENSMUSG00000031447	2.50753	2.18639
Gabarapl2	ENSMUSG00000008540	3.66174	2.16685
Paip2	ENSMUSG00000029462	3.03824	2.16623
Amfr	ENSMUSG00000025731	0.925816	2.15477
Vamp5	ENSMUSG00000032199	0.557644	2.15321
Vps29	ENSMUSG00000078350	2.83781	2.15236
Slc22a8	ENSMUSG00000040152	0.623874	2.15131
Pet100	ENSMUSG00000023960	1.87286	2.15128
Chmp5	ENSMUSG00000068523	2.61228	2.15097
Zfand6	ENSMUSG00000020415	1.30758	2.14784
Mrpl42	ENSMUSG00000031556	3.88354	2.1454
Mogat1	ENSMUSG00000027245	1.25227	2.14428
Med28	ENSMUSG00000031819	3.44014	2.13981
Acadvl	ENSMUSG00000005881	2.14794	2.13323
Mlana	ENSMUSG00000006717	58.0505	2.13163
Nog	ENSMUSG00000054206	0.4487	2.12658
Polr2m	ENSMUSG00000060981	2.79312	2.12183
Spon1	ENSMUSG00000043687	2.42489	2.11937
Psmc3	ENSMUSG00000032009	2.94026	2.11634
Sfrp1	ENSMUSG00000005873	3.88059	2.11108
Pdia3	ENSMUSG00000034868	4.91173	2.10886
Cuta	ENSMUSG00000052419	2.73598	2.10615
Oaz2	ENSMUSG00000036111	1.62615	2.10124
Tmem176b	ENSMUSG00000036181	6.95939	2.09817
Emc8	ENSMUSG00000020435	2.4136	2.09629
Cuedc2	ENSMUSG00000022961	2.74111	2.09108
Pip4k2c	ENSMUSG00000029048	0.161649	2.09096
Tax1bp1	ENSMUSG00000034981	2.80829	2.08882
Bri3	ENSMUSG00000030275	2.52713	2.0831
St3gal6	ENSMUSG00000000171	0.889871	2.08305
Met	ENSMUSG00000006373	0.340412	2.07848
Ptp4a3	ENSMUSG00000034345	0.657191	2.07691
Lamp1	ENSMUSG00000030751	4.85323	2.07569
Tmed9	ENSMUSG00000022551	3.07805	2.06532
Sumo1	ENSMUSG00000062981	2.5475	2.06183
Hist1h1c	ENSMUSG00000062580	0.989123	2.06117
Psma2	ENSMUSG00000027248	4.18587	2.06026
Tmem229b	ENSMUSG00000040652	0.0198034	2.05826
Dnaja1	ENSMUSG00000033685	2.06056	2.05795
Hprt	ENSMUSG00000024740	2.11234	2.05502
0610011F06Rik	ENSMUSG00000031751	2.1174	2.0494
Sdf2	ENSMUSG00000039001	2.87562	2.0468
Gmpr	ENSMUSG00000028822	0.951271	2.04473
Aco2	ENSMUSG00000014856	2.32278	2.04063
Plxnb2	ENSMUSG00000073002	1.54022	2.04027
Tceal8	ENSMUSG00000029103	3.53916	2.03913
Txn2	ENSMUSG00000022323	2.62734	2.03763
Rps28	ENSMUSG00000002102	5.68327	2.03687
Scd2	ENSMUSG00000002064	1.91579	2.03267
1810043H04Rik	ENSMUSG00000005354	1.77887	2.02647
Rps21	ENSMUSG00000015671	4.2574	2.02629
Snx3	ENSMUSG00000028125	1.42211	2.02536
Cyc1	ENSMUSG00000032966	6.4077	2.02216
Hrsp12	ENSMUSG00000055254	0.551181	2.01975
Ddb1	ENSMUSG00000023951	1.86407	2.01707
Gstm5	ENSMUSG00000073676	1.0796	2.01363
Lamp2	ENSMUSG00000034880	4.06822	2.0079
Lman1	ENSMUSG00000045318	2.48361	2.00675
Sdhd	ENSMUSG00000028461	4.60211	2.00646
Wdr6	ENSMUSG00000024194	1.04162	2.00609
Tmem208	ENSMUSG00000041329	2.77891	1.99837
Gzmm	ENSMUSG00000025203	0.18552	1.99049
Col18a1	ENSMUSG00000019428	0.544916	1.98825
Cald1	ENSMUSG00000036748	1.47453	1.98806
Stub1	ENSMUSG00000004032	4.41681	1.98738
Rer1	ENSMUSG00000031532	2.4922	1.98171
Fkbp1a	ENSMUSG00000032202	4.89305	1.98027
Thbs1	ENSMUSG00000028070	0.711174	1.97926
Fkbp8	ENSMUSG00000024026	1.6826	1.97409
Apoa1bp	ENSMUSG00000045948	2.20091	1.97407
Saraf	ENSMUSG00000028563	3.4472	1.96941
1500011K16Rik	ENSMUSG00000038502	0.993962	1.96721
Tmem72	ENSMUSG00000014351	0.171783	1.96525
Lrpap1	ENSMUSG00000047843	2.20399	1.96523
Mocs2	ENSMUSG00000028410	1.07536	1.9631
Mrpl36	ENSMUSG00000003279	1.14317	1.96245
Vasn	ENSMUSG00000026411	0.4178	1.96124
Tmco1	ENSMUSG00000025381	3.65047	1.9604
2610001J05Rik	ENSMUSG00000039615	2.03998	1.95373
Hspe1	ENSMUSG00000048108	2.34791	1.95113
Rexo2	ENSMUSG00000030591	1.53258	1.94941
Tmem50a	ENSMUSG00000025915	3.60115	1.94603
Pmp22	ENSMUSG00000019877	1.63266	1.94579
Glo1	ENSMUSG00000087260	2.01041	1.94528
Cbr1	ENSMUSG00000022075	1.76717	1.94179
Atp1b2	ENSMUSG00000058833	1.75188	1.93904
Reep5	ENSMUSG00000036098	3.5789	1.93756
Srsf5	ENSMUSG00000041891	3.24786	1.93437
Ccnd3	ENSMUSG00000015478	1.57893	1.92679
Gm15222	ENSMUSG00000017009	0.583065	1.92522
Ergic3	ENSMUSG00000034165	3.61466	1.9248
Gsta2	ENSMUSG00000055653	0	1.92137
Timm17a	ENSMUSG00000018217	3.41908	1.92104
Serinc1	ENSMUSG00000074748	2.7248	1.91934
Tm2d2	ENSMUSG00000075486	2.16653	1.91859
Rps10	ENSMUSG00000018500	4.80581	1.91671
Nfe2l1	ENSMUSG00000032314	1.57789	1.91454
Commd6	ENSMUSG00000053025	0.806874	1.91428
Pdia6	ENSMUSG00000052428	2.90768	1.91383
Rhobtb2	ENSMUSG00000021607	0.167904	1.91331
Glrx5	ENSMUSG00000022940	2.41859	1.90654
Etfa	ENSMUSG00000015536	3.95892	1.90607
Vegfa	ENSMUSG00000014177	0.969716	1.90053
Rnf5	ENSMUSG00000022477	1.3523	1.90021
Sema3b	ENSMUSG00000047675	1.05671	1.89983
Mrpl27	ENSMUSG00000052146	2.56884	1.89417
Etnk1	ENSMUSG00000021102	1.61114	1.89149
Rab5c	ENSMUSG00000019960	1.85265	1.89068
Mrpl34	ENSMUSG00000019173	1.89414	1.88868
Sdc4	ENSMUSG00000051579	1.93165	1.88788
Pigp	ENSMUSG00000051154	1.32479	1.8874
Arl3	ENSMUSG00000006024	1.97577	1.88573
Gip	ENSMUSG00000086746	0.177443	1.88509
Sgk3	ENSMUSG00000043091	0.461164	1.88497
Ccdc107	ENSMUSG00000040824	1.8208	1.88414
Abca4	ENSMUSG00000016534	2.12248	1.88257
Osbp2	ENSMUSG00000071655	0.438889	1.87477
Snrpd2	ENSMUSG00000035183	3.0459	1.87469
Parm1	ENSMUSG00000060639	0.413062	1.87306
Ptov1	ENSMUSG00000067288	3.83326	1.87234
Pgrmc1	ENSMUSG00000020737	3.04648	1.87002
Tspan31	ENSMUSG00000044408	3.54308	1.86569
Gnb1	ENSMUSG00000078572	1.37327	1.86288
Fam13a	ENSMUSG00000036606	2.09985	1.8627
Dpm3	ENSMUSG00000006736	2.73366	1.86246
Grcc10	ENSMUSG00000072772	1.67033	1.85428
Ndufs2	ENSMUSG00000020993	5.4127	1.85407
Cml1	ENSMUSG00000019494	0.283477	1.84755
Smpd2	ENSMUSG00000051319	0.862065	1.84556
Trappc6a	ENSMUSG00000020571	1.33355	1.83701
Rps8	ENSMUSG00000041084	4.355	1.83577
Kif1a	ENSMUSG00000029776	1.17284	1.83258
Atxn7l3b	ENSMUSG00000042737	3.04366	1.83189
Elovl1	ENSMUSG00000002043	0.455788	1.82227
Dtx3	ENSMUSG00000023495	1.4503	1.81389
Vat1l	ENSMUSG00000021134	3.31682	1.8108
2310036O22Rik	ENSMUSG00000020477	2.31788	1.81072
Ntrk2	ENSMUSG00000021696	0.664861	1.80756
Psmd8	ENSMUSG00000013593	1.82503	1.80644
Lamtor5	ENSMUSG00000025417	2.52495	1.79967
Sesn3	ENSMUSG00000031781	3.49483	1.79949
Polr2f	ENSMUSG00000023939	3.25719	1.79874
Ciapin1	ENSMUSG00000031370	0.508182	1.79713
Mrpl14	ENSMUSG00000063796	3.15155	1.79437
Psma1	ENSMUSG00000076432	2.3726	1.79412
Gm525	ENSMUSG00000020263	0	1.79193
Dusp6	ENSMUSG00000020315	0	1.79186
Gsx2	ENSMUSG00000051483	2.09061	1.7881
Mrps7	ENSMUSG00000033735	1.19418	1.78686
Appl2	ENSMUSG00000024414	1.20206	1.78494
Cops6	ENSMUSG00000022110	2.97595	1.78471
Cdh3	ENSMUSG00000035946	0.915583	1.78223
Hibadh	ENSMUSG00000015749	4.94275	1.77987
Lamtor4	ENSMUSG00000030876	1.84975	1.77633
Cetn3	ENSMUSG00000046844	1.88174	1.77537
2810428I15Rik	ENSMUSG00000032026	1.86792	1.77475
Hn1	ENSMUSG00000006740	1.32597	1.7738
Aamdc	ENSMUSG00000021497	1.17001	1.77182
Pcbp4	ENSMUSG00000087687	1.85637	1.77165
Sdhc	ENSMUSG00000025035	3.80203	1.77006
Lmo1	ENSMUSG00000077450	3.18802	1.76875
Rab11b	ENSMUSG00000066357	2.60608	1.76291
Adra2c	ENSMUSG00000039646	0.195202	1.76031
Gtf2i	ENSMUSG00000063787	1.05771	1.75769
Slc22a17	ENSMUSG00000057103	5.00401	1.75012
Slc6a9	ENSMUSG00000033880	0.343321	1.74984
Gpi1	ENSMUSG00000071644	4.3425	1.74927
Cnpy2	ENSMUSG00000038615	2.94132	1.74253
Sptssa	ENSMUSG00000004394	2.64943	1.73557
Rmdn3	ENSMUSG00000030235	0.349006	1.73538
Clpp	ENSMUSG00000051355	3.21513	1.73025
Tuba1c	ENSMUSG00000031029	0.193491	1.7298
Ewsr1	ENSMUSG00000022415	2.22421	1.72611
Prodh	ENSMUSG00000040415	1.59123	1.7253
Capzb	ENSMUSG00000050552	5.63209	1.72355
Syngr1	ENSMUSG00000024827	2.1229	1.72305
Stxbp2	ENSMUSG00000002660	0.759633	1.72293
Slc20a2	ENSMUSG00000037656	0.960359	1.72127
Usp50	ENSMUSG00000051855	0.833266	1.71805
Napa	ENSMUSG00000028745	1.29244	1.71537
Tm2d1	ENSMUSG00000022193	0.927624	1.71456
Tmed4	ENSMUSG00000006932	1.96091	1.71218
Fam195b	ENSMUSG00000029064	1.88103	1.71111
Lbh	ENSMUSG00000045193	1.15305	1.70976
Mrpl33	ENSMUSG00000006273	2.33194	1.70889
Baiap2l2	ENSMUSG00000007950	0.191619	1.70758
Alg14	ENSMUSG00000035642	1.57439	1.70711
Chchd1	ENSMUSG00000021537	1.3886	1.70663
Acat1	ENSMUSG00000046756	4.66865	1.70591
Wfikkn2	ENSMUSG00000019822	0.202605	1.70437
Ostc	ENSMUSG00000060261	3.60599	1.70276
Smpdl3a	ENSMUSG00000006304	0.986266	1.70214
Atp6v1b2	ENSMUSG00000106918	2.62585	1.69853
Pfdn2	ENSMUSG00000004667	3.00261	1.6983
Ubxn1	ENSMUSG00000025465	2.16773	1.69664
Hcfc1r1	ENSMUSG00000016256	0.896468	1.69538
Fads3	ENSMUSG00000051550	0.333609	1.69522
Timm10b	ENSMUSG00000033940	1.81231	1.69446
Ptma	ENSMUSG00000038156	8.00266	1.69381
Sept4	ENSMUSG00000039419	0.674693	1.69329
Anp32e	ENSMUSG00000024664	2.12732	1.69141
Cirbp	ENSMUSG00000022540	2.88368	1.69073
Mrps12	ENSMUSG00000000567	2.99601	1.68658
Adora2b	ENSMUSG00000095687	0.244085	1.685
Grpel1	ENSMUSG00000008206	2.30855	1.68196
Rogdi	ENSMUSG00000015837	0.593769	1.68168
Ctsz	ENSMUSG00000028494	1.84581	1.67797
Abhd8	ENSMUSG00000025232	1.58809	1.677
Sod1	ENSMUSG00000023456	0.803118	1.67683
Atp6v0d1	ENSMUSG00000066150	1.69931	1.66395
Ap2s1	ENSMUSG00000022261	2.05442	1.66333
Slc27a1	ENSMUSG00000057933	0.394787	1.66081
Mettl9	ENSMUSG00000020486	1.19388	1.65807
Slc31a1	ENSMUSG00000020368	1.31407	1.65303
Naa38	ENSMUSG00000027195	2.20547	1.65231
Tpi1	ENSMUSG00000075702	6.09178	1.65072
Polr2e	ENSMUSG00000061111	1.91045	1.65021
Rps26	ENSMUSG00000024072	4.60545	1.64961
Krtcap2	ENSMUSG00000032047	2.24945	1.64487
Hsd17b12	ENSMUSG00000059278	9.42876	1.64398
Ctnnb1	ENSMUSG00000046157	2.46727	1.64339
Clstn1	ENSMUSG00000024181	1.41398	1.6414
Selm	ENSMUSG00000013160	3.28792	1.63809
Zrsr2	ENSMUSG00000027364	0.469103	1.63799
Vamp2	ENSMUSG00000029198	2.31466	1.63404
1110008P14Rik	ENSMUSG00000025362	1.67541	1.63133
Tmem9	ENSMUSG00000018126	1.57599	1.63055
Polr3e	ENSMUSG00000000253	0.155964	1.62711
Mrps24	ENSMUSG00000041203	2.36919	1.62651
Commd1	ENSMUSG00000021814	2.24977	1.62545
Sv2b	ENSMUSG00000073422	0.475732	1.62502
Abr	ENSMUSG00000010097	0.848819	1.62389
Sqstm1	ENSMUSG00000031808	4.45112	1.62364
Tyrp1	ENSMUSG00000004626	14.1307	1.62052
Rnf181	ENSMUSG00000008140	0.695375	1.61803
Slirp	ENSMUSG00000072553	1.69331	1.61661
Tbcb	ENSMUSG00000014602	1.40099	1.6166
Brk1	ENSMUSG00000022564	1.91862	1.61526
Psmb7	ENSMUSG00000020894	1.47977	1.61452
Cisd2	ENSMUSG00000032328	1.97883	1.61436
Uqcc3	ENSMUSG00000006412	1.56067	1.61244
Slco1a4	ENSMUSG00000053929	0.0198034	1.60904
Cpq	ENSMUSG00000039195	4.6901	1.6075
Slco1c1	ENSMUSG00000024914	0.0942858	1.60736
Pfkl	ENSMUSG00000009079	0.958625	1.60546
Elovl7	ENSMUSG00000031748	0.357122	1.60305
Csf1r	ENSMUSG00000038150	0.16382	1.60049
Psmb5	ENSMUSG00000026878	2.17455	1.60022
Hexa	ENSMUSG00000039887	2.79696	1.59938
Dpcd	ENSMUSG00000030697	0.671118	1.59849
Mrpl28	ENSMUSG00000024063	2.20044	1.59547
Pigyl	ENSMUSG00000004936	1.17185	1.595
Gldc	ENSMUSG00000058076	0.774234	1.59355
Tmem30a	ENSMUSG00000026755	1.29621	1.59328
Sptbn1	ENSMUSG00000069769	4.28177	1.5918
Grina	ENSMUSG00000044600	2.8433	1.59174
Echs1	ENSMUSG00000006095	2.2715	1.59004
Lgmn	ENSMUSG00000001435	1.24912	1.59
Commd3	ENSMUSG00000020444	1.71963	1.58969
Zfp579	ENSMUSG00000041035	0.330647	1.58695
Lgals3bp	ENSMUSG00000033020	4.66725	1.58497
Ndufa10	ENSMUSG00000028613	3.4009	1.58384
Psmb4	ENSMUSG00000023571	2.85356	1.58349
Ncl	ENSMUSG00000055128	2.8405	1.57811
Tvp23b	ENSMUSG00000008036	1.53613	1.57703
Trappc6b	ENSMUSG00000018822	1.64294	1.57644
Gpnmb	ENSMUSG00000089847	19.4139	1.57572
Nxf1	ENSMUSG00000014606	2.73818	1.57265
Ppp1r11	ENSMUSG00000006941	1.56691	1.57249
Ppp4c	ENSMUSG00000022312	2.18492	1.57238
Canx	ENSMUSG00000036398	2.70784	1.57192
Ywhaq	ENSMUSG00000026750	3.35873	1.57156
Pon2	ENSMUSG00000041629	2.92289	1.5706
Guk1	ENSMUSG00000022199	1.60009	1.56947
Gsta1	ENSMUSG00000031647	0.14849	1.56767
Hist1h4i	ENSMUSG00000057969	0.396877	1.56595
Plin2	ENSMUSG00000020458	0.742806	1.56443
Sucla2	ENSMUSG00000036427	2.84913	1.56203
Mfap3l	ENSMUSG00000042747	0.677766	1.56078
Anxa7	ENSMUSG00000028542	0.594848	1.56076
Hspa1a	ENSMUSG00000032667	0.301881	1.55633
Spr	ENSMUSG00000003526	1.19795	1.55566
Emc6	ENSMUSG00000047260	1.83311	1.55301
Eif1b	ENSMUSG00000040813	1.615	1.54867
Arpc2	ENSMUSG00000028081	4.1714	1.54797
H2-Ke6	ENSMUSG00000041794	1.05176	1.54135
Fam104a	ENSMUSG00000028127	2.16129	1.538
Drap1	ENSMUSG00000005510	1.95495	1.53686
Kif5b	ENSMUSG00000042073	2.4229	1.53373
Rpp21	ENSMUSG00000062963	1.83611	1.53119
Sra1	ENSMUSG00000015013	1.78431	1.53119
Txndc15	ENSMUSG00000005779	2.78027	1.52908
Wbp2	ENSMUSG00000026238	1.60422	1.52366
Eef1g	ENSMUSG00000018474	1.78732	1.52304
Sdc2	ENSMUSG00000014402	3.35556	1.52275
Cntnap2	ENSMUSG00000030237	1.02194	1.52038
Bcap31	ENSMUSG00000039007	2.71675	1.51315
Ranbp1	ENSMUSG00000023904	4.52268	1.50955
Emc10	ENSMUSG00000017631	2.4518	1.50784
Rps20	ENSMUSG00000024621	2.35424	1.50631
Eif3f	ENSMUSG00000071654	2.63038	1.50585
Eef1d	ENSMUSG00000020149	3.18974	1.5041
Dpy30	ENSMUSG00000029390	2.7284	1.50393
Ift20	ENSMUSG00000021218	0.983983	1.50247
Cyhr1	ENSMUSG00000090150	1.44875	1.5017
Ndufs3	ENSMUSG00000001018	2.61863	1.50105
Snapin	ENSMUSG00000052459	0.856234	1.50084
Cers4	ENSMUSG00000073889	0.726548	1.5003
Abhd14b	ENSMUSG00000055762	2.55187	1.49878
Ppfibp2	ENSMUSG00000035027	0.410878	1.49738
Gnao1	ENSMUSG00000034341	0	1.48709
Abcd3	ENSMUSG00000034932	0.731675	1.48704
Chd3	ENSMUSG00000028165	1.40272	1.48467
Tceb1	ENSMUSG00000024844	2.90906	1.48295
Banf1	ENSMUSG00000002015	1.0076	1.48203
Sox9	ENSMUSG00000071662	0.13963	1.47787
Trappc2l	ENSMUSG00000022884	2.08407	1.47729
Gns	ENSMUSG00000010607	3.69625	1.47643
Vimp	ENSMUSG00000028673	1.41653	1.47412
Uqcrb	ENSMUSG00000001127	1.82265	1.47276
Rtn4	ENSMUSG00000021760	4.56525	1.47182
Rab14	ENSMUSG00000055850	2.42676	1.47035
Msi2	ENSMUSG00000001105	1.05549	1.4672
Tmem205	ENSMUSG00000032038	2.39968	1.46635
S100a10	ENSMUSG00000024446	4.14181	1.46545
Lrp8	ENSMUSG00000074183	0.193475	1.46283
Arpc5l	ENSMUSG00000040883	1.3207	1.4619
Ppp5c	ENSMUSG00000036528	1.70135	1.45955
Mrpl41	ENSMUSG00000038805	2.28898	1.45719
Tex264	ENSMUSG00000030663	2.28394	1.45041
Pcbd2	ENSMUSG00000028124	1.59548	1.44886
Ins2	ENSMUSG00000020612	0.223521	1.44816
Ormdl3	ENSMUSG00000038467	0.842251	1.44714
Mrpl54	ENSMUSG00000019872	2.04334	1.44672
Prkar1a	ENSMUSG00000091971	5.29131	1.44658
Cotl1	ENSMUSG00000022982	0.26309	1.44605
Acaa1a	ENSMUSG00000006050	2.07508	1.44461
Myrip	ENSMUSG00000021072	0.126227	1.44368
Acad11	ENSMUSG00000036138	0.46253	1.44313
Srrm2	ENSMUSG00000026234	1.601	1.44298
Fus	ENSMUSG00000027011	3.28537	1.4427
Mrpl17	ENSMUSG00000036850	2.19102	1.43851
Eif3h	ENSMUSG00000018287	2.5653	1.43775
Slc7a5	ENSMUSG00000028383	0.0396069	1.43727
Rab1a	ENSMUSG00000054843	1.93663	1.43408
Mrpl57	ENSMUSG00000079658	1.17664	1.43313
Gaa	ENSMUSG00000022257	2.20727	1.43028
St3gal4	ENSMUSG00000060923	0.435858	1.43008
Map2k2	ENSMUSG00000021241	2.30626	1.42605
Tubb2a	ENSMUSG00000028152	2.51336	1.42529
9530068E07Rik	ENSMUSG00000025856	2.11681	1.42397
Ctsa	ENSMUSG00000072949	1.46664	1.42352
Eif4g1	ENSMUSG00000039953	1.6238	1.41952
Fuca1	ENSMUSG00000031827	3.21108	1.41849
Fam132a	ENSMUSG00000078570	1.19861	1.41832
Atp6v1a	ENSMUSG00000025353	1.7101	1.41823
Anxa5	ENSMUSG00000020277	3.65724	1.4182
Rnaset2b	ENSMUSG00000021576	4.23007	1.41806
Spag7	ENSMUSG00000005732	1.33423	1.4155
Smim7	ENSMUSG00000048616	2.26938	1.41449
Dhrs1	ENSMUSG00000021040	23.9269	1.41277
Anp32a	ENSMUSG00000032112	2.64091	1.40891
Tmx1	ENSMUSG00000039218	1.6503	1.40769
Gclm	ENSMUSG00000026260	2.18497	1.40474
Tcn2	ENSMUSG00000060675	2.25961	1.40443
Abhd2	ENSMUSG00000058672	0.22593	1.40398
Serpine3	ENSMUSG00000006299	0.0502114	1.40109
1110004F10Rik	ENSMUSG00000028797	1.71737	1.3997
Rbm8a	ENSMUSG00000027593	1.98329	1.39459
Aamp	ENSMUSG00000028234	1.98141	1.39363
Rpn1	ENSMUSG00000039202	1.84281	1.39238
Rbm47	ENSMUSG00000024067	0.193866	1.3918
Cgrrf1	ENSMUSG00000027999	1.20523	1.39092
Polr2g	ENSMUSG00000031812	1.37176	1.38725
Ube2e3	ENSMUSG00000057130	1.775	1.38559
Il11ra1	ENSMUSG00000024853	2.09875	1.38515
Mest	ENSMUSG00000078348	1.93954	1.3839
Txnl4a	ENSMUSG00000021190	1.12906	1.37934
Idh3a	ENSMUSG00000021577	3.41095	1.37873
Pla2g12a	ENSMUSG00000003099	0.36667	1.37803
Araf	ENSMUSG00000021803	1.70376	1.37734
Six3	ENSMUSG00000023367	1.54837	1.37517
Map1lc3b	ENSMUSG00000045983	4.26492	1.37471
Kif1b	ENSMUSG00000035199	1.02009	1.37133
Tsg101	ENSMUSG00000027937	0.972159	1.36966
Slc38a3	ENSMUSG00000020496	0.622474	1.36466
Yipf4	ENSMUSG00000024875	2.58886	1.36393
Map2k1	ENSMUSG00000090000	0.734864	1.36391
Tmsb4x	ENSMUSG00000030603	39.2553	1.36297
Fdx1	ENSMUSG00000007815	2.1677	1.36295
Ptpra	ENSMUSG00000033917	0.804813	1.36222
Uqcrc2	ENSMUSG00000025144	3.14508	1.36087
Slc25a11	ENSMUSG00000002332	1.1492	1.35984
Pdcd6	ENSMUSG00000030879	2.56308	1.35792
Tmed2	ENSMUSG00000021520	1.62758	1.35786
Sult1c1	ENSMUSG00000005078	0.207209	1.35773
Mrpl51	ENSMUSG00000036275	1.7309	1.35752
Macrod1	ENSMUSG00000021807	0.707593	1.35728
Gpx8	ENSMUSG00000030111	3.36873	1.35546
Ormdl2	ENSMUSG00000020777	0.813855	1.35493
Rps3a1	ENSMUSG00000070730	4.55102	1.35433
Sfrp5	ENSMUSG00000031667	0.307108	1.35328
Pdgfa	ENSMUSG00000006390	1.37707	1.3513
Hsdl2	ENSMUSG00000005687	1.63662	1.34973
Rhoa	ENSMUSG00000026664	2.67702	1.34847
Eif3c	ENSMUSG00000030739	1.4702	1.34838
Sf3b5	ENSMUSG00000004460	2.1795	1.34757
Stra13	ENSMUSG00000037361	1.56256	1.34747
Sirt2	ENSMUSG00000030062	1.04741	1.3471
Trp53inp2	ENSMUSG00000027712	1.33009	1.34634
Chmp4b	ENSMUSG00000004771	2.64996	1.3454
S100a16	ENSMUSG00000028416	2.41123	1.34329
Tkt	ENSMUSG00000070544	7.32086	1.34289
Txndc17	ENSMUSG00000066026	1.54322	1.34195
Pea15a	ENSMUSG00000021124	2.40067	1.3412
Gnb2l1	ENSMUSG00000027893	2.53727	1.34019
Tpd52	ENSMUSG00000021496	2.83682	1.34007
A2m	ENSMUSG00000001687	3.53726	1.33826
St3gal1	ENSMUSG00000075701	0.289354	1.33634
Gde1	ENSMUSG00000027805	1.79572	1.33119
Pbxip1	ENSMUSG00000022136	2.46987	1.32974
Fcor	ENSMUSG00000020949	0.507878	1.32914
Il17re	ENSMUSG00000021282	0.112368	1.32858
Lgals1	ENSMUSG00000068823	6.46536	1.32767
Pdia4	ENSMUSG00000102252	0.870872	1.32703
Phyh	ENSMUSG00000001436	2.71192	1.32606
Acyp2	ENSMUSG00000030007	1.89442	1.32597
Bag1	ENSMUSG00000038374	2.06747	1.32512
Psmc4	ENSMUSG00000027282	1.5203	1.32422
Rnf187	ENSMUSG00000070780	2.15539	1.32308
Ufc1	ENSMUSG00000030652	1.14194	1.32182
Psmd4	ENSMUSG00000049299	1.37296	1.32179
Cbx1	ENSMUSG00000024197	1.73823	1.3199
Yif1a	ENSMUSG00000038375	1.53637	1.31909
Raly	ENSMUSG00000026150	1.55563	1.31789
Lsm6	ENSMUSG00000026778	1.64343	1.31719
Fkbp3	ENSMUSG00000022427	4.0356	1.31434
Trappc1	ENSMUSG00000030127	0.931471	1.3137
Acot1	ENSMUSG00000036278	0.543425	1.31354
Srsf1	ENSMUSG00000027303	1.86514	1.31139
Tspan5	ENSMUSG00000030706	1.19283	1.3101
Acox1	ENSMUSG00000028760	1.176	1.30693
Dnajc3	ENSMUSG00000018379	1.4524	1.30571
Tuba4a	ENSMUSG00000031990	1.59845	1.30408
Rnh1	ENSMUSG00000052456	1.95986	1.30174
Tmem176a	ENSMUSG00000027642	5.53328	1.29982
Eif4g3	ENSMUSG00000001472	1.28558	1.29921
Ier3ip1	ENSMUSG00000025871	2.25963	1.29712
Csde1	ENSMUSG00000027341	1.06569	1.29608
Laptm4b	ENSMUSG00000018666	2.19578	1.29296
Gdi2	ENSMUSG00000024725	1.60901	1.28995
1110065P20Rik	ENSMUSG00000055065	0.51047	1.28885
Ccdc74a	ENSMUSG00000038286	0.630549	1.28825
Herpud1	ENSMUSG00000063077	1.12821	1.2834
Renbp	ENSMUSG00000050621	1.91516	1.27921
Acadl	ENSMUSG00000026003	1.82061	1.2762
Cct7	ENSMUSG00000026202	2.77058	1.27399
Mrpl18	ENSMUSG00000013846	3.048	1.27325
Ubl3	ENSMUSG00000030894	1.34328	1.27119
Ube2b	ENSMUSG00000003873	2.27004	1.27069
Pla2g16	ENSMUSG00000028221	1.31087	1.26985
Coq7	ENSMUSG00000029642	2.15175	1.26942
Gm1673	ENSMUSG00000019579	0.339954	1.2693
Top1	ENSMUSG00000062929	1.05171	1.26793
Vit	ENSMUSG00000024516	0.33721	1.26689
Tshr	ENSMUSG00000027506	0.155761	1.26463
Dnajb11	ENSMUSG00000034210	1.43497	1.26426
Rpn2	ENSMUSG00000021039	1.65154	1.26372
Gadd45gip1	ENSMUSG00000032180	2.0695	1.2635
Msi1	ENSMUSG00000032301	0.441829	1.26205
Otx2os1	ENSMUSG00000045435	0.503217	1.26127
Psma4	ENSMUSG00000021957	1.59388	1.26068
Dhrs3	ENSMUSG00000057388	1.30697	1.25996
Tcf25	ENSMUSG00000025579	2.13014	1.25971
Isca2	ENSMUSG00000061048	1.05602	1.25924
Arl6ip5	ENSMUSG00000020372	3.24619	1.25914
Prkcq	ENSMUSG00000030738	0.575775	1.25896
Sdha	ENSMUSG00000039067	3.89104	1.25873
Sf3b2	ENSMUSG00000041959	1.34043	1.2573
Cript	ENSMUSG00000056870	0.79472	1.25709
Tpp1	ENSMUSG00000032803	1.31376	1.25545
Rab11a	ENSMUSG00000032051	2.06293	1.25444
Tmem234	ENSMUSG00000003161	2.09969	1.25411
Commd4	ENSMUSG00000057880	1.85035	1.25402
Ddx17	ENSMUSG00000053253	1.12232	1.25299
Bax	ENSMUSG00000024146	2.70125	1.24853
Mtch2	ENSMUSG00000031021	1.88026	1.24642
Tmem33	ENSMUSG00000043088	1.13667	1.24554
Slc19a1	ENSMUSG00000038650	1.31902	1.24448
Tmed1	ENSMUSG00000027984	1.07937	1.24424
Myh14	ENSMUSG00000024998	0.0909475	1.24197
Eif4a2	ENSMUSG00000020850	2.77665	1.24166
Sin3b	ENSMUSG00000017760	1.16268	1.2403
Tmem55a	ENSMUSG00000010064	0.852902	1.24029
Snw1	ENSMUSG00000074457	0.680259	1.2384
Gja1	ENSMUSG00000028644	11.002	1.2364
Psmc5	ENSMUSG00000071074	1.39331	1.23438
Sf3b6	ENSMUSG00000051811	1.67622	1.23294
Bphl	ENSMUSG00000035478	1.64284	1.23284
Bcas2	ENSMUSG00000024076	2.43928	1.23214
Ogt	ENSMUSG00000021967	1.36529	1.23191
Pgls	ENSMUSG00000030795	1.10812	1.23145
2700060E02Rik	ENSMUSG00000028756	2.02619	1.23092
Polr1d	ENSMUSG00000009905	2.01753	1.23011
Pfn2	ENSMUSG00000031783	2.19285	1.22835
Ctbp1	ENSMUSG00000033751	1.58778	1.22615
Hadh	ENSMUSG00000032299	1.20499	1.2231
Tomm22	ENSMUSG00000027165	1.8596	1.22103
1110001J03Rik	ENSMUSG00000032279	4.2361	1.21955
Rpl22	ENSMUSG00000031770	3.85038	1.21923
Ndfip2	ENSMUSG00000030884	1.2498	1.21771
Plce1	ENSMUSG00000013822	0.135218	1.21743
Pink1	ENSMUSG00000020803	1.27384	1.21708
Col4a4	ENSMUSG00000094724	0.219945	1.2169
Chac2	ENSMUSG00000057113	0.0444599	1.21579
Tef	ENSMUSG00000031387	0.154569	1.21343
Rps27rt	ENSMUSG00000052369	1.8884	1.21293
Atp6v0a1	ENSMUSG00000031807	1.14064	1.21174
Cdv3	ENSMUSG00000061032	0.506421	1.20974
Ccdc124	ENSMUSG00000007721	1.89093	1.20893
Man2a2	ENSMUSG00000013698	0.210338	1.20869
Plin3	ENSMUSG00000023021	1.28097	1.20716
Col4a3	ENSMUSG00000037720	0	1.2071
Polr2c	ENSMUSG00000020963	1.45519	1.20482
Cfl2	ENSMUSG00000022389	1.59495	1.20264
Pnisr	ENSMUSG00000049775	0.986572	1.20245
Pnkd	ENSMUSG00000030335	2.45637	1.19922
Manbal	ENSMUSG00000031622	0.602828	1.19877
Mydgf	ENSMUSG00000005994	0.927177	1.19823
Aktip	ENSMUSG00000063019	1.48301	1.1975
Nudc	ENSMUSG00000015149	1.40053	1.19392
4833439L19Rik	ENSMUSG00000002289	1.14658	1.19165
Ctnnal1	ENSMUSG00000020708	1.47661	1.19024
Adipor2	ENSMUSG00000007564	0.785731	1.19012
Mff	ENSMUSG00000002014	2.85284	1.18958
Sri	ENSMUSG00000031683	2.77057	1.18757
Azin2	ENSMUSG00000024576	0.198183	1.18482
Ostf1	ENSMUSG00000060152	0.436696	1.18269
Angptl4	ENSMUSG00000041355	0.187148	1.18249
Rrbp1	ENSMUSG00000037373	0.504501	1.18192
Mcee	ENSMUSG00000031782	3.29565	1.18183
Ssr4	ENSMUSG00000005625	2.42578	1.18098
Smim11	ENSMUSG00000025190	2.83993	1.18058
Trappc4	ENSMUSG00000024806	1.62273	1.17997
Igf1r	ENSMUSG00000020390	1.69361	1.17939
Cers2	ENSMUSG00000030588	2.52676	1.17893
Tmem9b	ENSMUSG00000025903	1.3771	1.17843
Cwc15	ENSMUSG00000028049	2.10268	1.1764
Psmd7	ENSMUSG00000032187	3.2355	1.17475
Jtb	ENSMUSG00000025917	1.33058	1.17344
Atrnl1	ENSMUSG00000042079	0.704939	1.17299
Mrpl48	ENSMUSG00000015714	1.53964	1.16943
Nucb1	ENSMUSG00000025208	1.67225	1.16595
Ptms	ENSMUSG00000002395	5.12425	1.16457
Ahcyl1	ENSMUSG00000074582	0.439303	1.16356
Jkamp	ENSMUSG00000053012	0.995287	1.16252
Man1a	ENSMUSG00000020180	0.141532	1.16217
Eif5	ENSMUSG00000021273	2.71651	1.16154
Gm5617	ENSMUSG00000042340	0.501767	1.16066
Vti1b	ENSMUSG00000038886	1.85345	1.15941
Fdft1	ENSMUSG00000022010	0.397704	1.15869
Csnk1a1	ENSMUSG00000073639	1.28036	1.15807
Krcc1	ENSMUSG00000039640	1.24168	1.15804
Elof1	ENSMUSG00000032334	1.73203	1.15789
Snrpd3	ENSMUSG00000014226	2.21835	1.15758
Snrpn	ENSMUSG00000031521	1.12715	1.15706
Arfgef2	ENSMUSG00000089665	0.4349	1.15704
Hadhb	ENSMUSG00000020107	2.55141	1.15672
1110004E09Rik	ENSMUSG00000028988	0.844814	1.1553
Tmem47	ENSMUSG00000059447	0.461546	1.15526
Npm1	ENSMUSG00000030880	3.04248	1.15398
Cacybp	ENSMUSG00000038936	1.79514	1.15336
Abat	ENSMUSG00000017969	0.787371	1.15313
Mrps16	ENSMUSG00000032353	0.650682	1.15306
Sec11c	ENSMUSG00000098682	1.11875	1.1521
Hnrnpf	ENSMUSG00000019689	2.46119	1.15138
Cops7a	ENSMUSG00000028248	1.65042	1.15132
Asna1	ENSMUSG00000025666	2.31436	1.15111
Prpf8	ENSMUSG00000042688	0.618506	1.15067
Ypel3	ENSMUSG00000005533	1.58329	1.14949
Rrp1	ENSMUSG00000026031	2.43461	1.14934
Smarca4	ENSMUSG00000059208	0.503691	1.14802
Tmem230	ENSMUSG00000059495	0.228429	1.14794
Gulp1	ENSMUSG00000026179	0.652666	1.1478
Xbp1	ENSMUSG00000038412	2.99835	1.14657
Cox6b2	ENSMUSG00000044792	2.5903	1.14301
Polr2j	ENSMUSG00000034160	2.03507	1.14241
Ssr2	ENSMUSG00000028851	2.31206	1.14215
Coq9	ENSMUSG00000026185	0.742374	1.14109
Cops5	ENSMUSG00000068220	0.647445	1.1393
Wipi1	ENSMUSG00000062619	0.351757	1.13836
Nid2	ENSMUSG00000047126	1.62269	1.13832
2310039H08Rik	ENSMUSG00000028821	1.35877	1.13584
Rtn1	ENSMUSG00000021087	0.15553	1.13467
Msmo1	ENSMUSG00000070858	1.59674	1.13435
Aga	ENSMUSG00000028932	2.0511	1.13187
Tpgs1	ENSMUSG00000004897	1.45357	1.13147
Bola2	ENSMUSG00000090258	1.4923	1.1314
Use1	ENSMUSG00000030298	1.27788	1.12956
Lypla1	ENSMUSG00000042293	1.63738	1.12884
Loxl1	ENSMUSG00000024597	1.35022	1.12876
0610009B22Rik	ENSMUSG00000036860	1.98476	1.12696
Hagh	ENSMUSG00000032485	1.05753	1.12683
Commd8	ENSMUSG00000091512	0.712648	1.12492
Sec13	ENSMUSG00000021361	1.95483	1.12306
Mrpl12	ENSMUSG00000043445	3.55789	1.12249
Gpr146	ENSMUSG00000036371	0.5218	1.12211
Tsc22d1	ENSMUSG00000008575	19.3315	1.11976
Klhdc8b	ENSMUSG00000029213	0.632112	1.1168
Zcrb1	ENSMUSG00000031604	1.34531	1.11586
Sarnp	ENSMUSG00000032249	2.18878	1.11516
Wfdc2	ENSMUSG00000027637	0.273457	1.11404
Cflar	ENSMUSG00000041617	0.865481	1.11383
Tmem60	ENSMUSG00000051989	0.717091	1.11342
Mtmr10	ENSMUSG00000079037	0.464765	1.11263
Selt	ENSMUSG00000034789	2.39452	1.11173
Anapc16	ENSMUSG00000000215	0.72119	1.11154
Scamp3	ENSMUSG00000024158	1.6403	1.11147
Fhl1	ENSMUSG00000049960	0.875133	1.10985
B230118H07Rik	ENSMUSG00000021024	1.34007	1.10896
Rpl35	ENSMUSG00000041560	2.78922	1.10594
Mapk6	ENSMUSG00000086316	0.22666	1.1045
Arpc3	ENSMUSG00000028322	2.37313	1.10191
C1qbp	ENSMUSG00000027099	3.24154	1.0998
Padi2	ENSMUSG00000039771	0.247448	1.09773
Ctnnbip1	ENSMUSG00000078427	1.35869	1.09653
Cd164	ENSMUSG00000040616	1.0138	1.09643
Arhgef12	ENSMUSG00000042613	1.72149	1.09541
Kdsr	ENSMUSG00000026239	0.451724	1.09487
Hnrnpm	ENSMUSG00000028789	2.36187	1.09413
Mrpl43	ENSMUSG00000024959	1.52418	1.09267
Fam103a1	ENSMUSG00000015733	1.20047	1.09256
Yif1b	ENSMUSG00000024940	1.6956	1.09229
Tmem258	ENSMUSG00000020745	2.33176	1.09163
Ctf1	ENSMUSG00000021806	1.30877	1.09034
Pld3	ENSMUSG00000034707	1.47374	1.08805
Cers5	ENSMUSG00000002778	0.611866	1.0872
Lamtor3	ENSMUSG00000068882	1.63103	1.08718
Eny2	ENSMUSG00000067158	2.123	1.08704
Psmc2	ENSMUSG00000020088	1.36007	1.08538
Dnajc15	ENSMUSG00000007777	1.02403	1.08407
Got1	ENSMUSG00000027422	1.93993	1.0831
Ppp2r1a	ENSMUSG00000038646	1.15577	1.08235
Ltbp3	ENSMUSG00000033429	1.14502	1.08091
Kdelr1	ENSMUSG00000018446	2.72525	1.0805
Dbndd2	ENSMUSG00000020308	0.175929	1.07989
Mtx2	ENSMUSG00000004568	2.04671	1.07988
Eif5b	ENSMUSG00000068551	1.23989	1.07963
Ermap	ENSMUSG00000044709	0.143422	1.07811
Tmem106c	ENSMUSG00000020309	1.43962	1.07583
Bccip	ENSMUSG00000040269	3.05809	1.07201
Arpc1a	ENSMUSG00000028936	2.43353	1.07108
Mrpl55	ENSMUSG00000025016	1.24351	1.07088
Yipf3	ENSMUSG00000031347	1.05898	1.07049
Bace2	ENSMUSG00000024387	1.4199	1.06927
Dazap2	ENSMUSG00000062691	2.08448	1.06775
Rpl36al	ENSMUSG00000032609	2.57812	1.06647
Ptgis	ENSMUSG00000062997	0.24742	1.06603
Syf2	ENSMUSG00000064181	1.76732	1.06568
Haghl	ENSMUSG00000034211	0.587039	1.06525
Pgp	ENSMUSG00000022679	1.57566	1.06411
Rab24	ENSMUSG00000017723	1.623	1.06404
Ccdc47	ENSMUSG00000022051	1.98158	1.06358
Mpv17l	ENSMUSG00000049751	0.0675288	1.0633
Efhd2	ENSMUSG00000049489	0.775845	1.06214
Pop5	ENSMUSG00000079465	1.51757	1.05667
Papss1	ENSMUSG00000028223	1.1909	1.05557
Higd1a	ENSMUSG00000019818	0.579809	1.05432
Psma5	ENSMUSG00000020432	1.65705	1.05332
Ssb	ENSMUSG00000030983	3.68544	1.053
Snhg20	ENSMUSG00000025132	1.5715	1.05265
Cetn2	ENSMUSG00000038880	1.72416	1.05126
Arhgdia	ENSMUSG00000047721	2.32386	1.05084
Folr1	ENSMUSG00000020484	14.3408	1.0501
Tmem242	ENSMUSG00000041895	1.00143	1.04874
Plekhj1	ENSMUSG00000035278	0.633754	1.0474
Nktr	ENSMUSG00000019302	0.633678	1.04665
Lmbrd1	ENSMUSG00000042032	1.20373	1.04596
Tmem108	ENSMUSG00000030613	0.0545688	1.04536
Scap	ENSMUSG00000036112	0.237671	1.04456
Snx15	ENSMUSG00000027002	0.175672	1.04353
2210013O21Rik	ENSMUSG00000050953	1.26512	1.04278
Churc1	ENSMUSG00000078622	1.33534	1.04229
Bcar1	ENSMUSG00000032336	0.480234	1.04214
Commd10	ENSMUSG00000030824	0.814151	1.04031
Fuca2	ENSMUSG00000051853	1.01184	1.03805
Tmem51	ENSMUSG00000025823	0.334081	1.03746
Metap2	ENSMUSG00000020732	1.6435	1.03654
Exosc3	ENSMUSG00000038816	1.09754	1.0359
Mthfd2l	ENSMUSG00000008892	0.796741	1.03327
Stip1	ENSMUSG00000003363	1.45913	1.03255
Toporsos	ENSMUSG00000061136	0.733349	1.03181
Pde6d	ENSMUSG00000029621	1.26657	1.03091
Hdgf	ENSMUSG00000060147	1.17417	1.03048
Mrpl30	ENSMUSG00000040659	1.83642	1.02932
Pcif1	ENSMUSG00000023092	1.00892	1.02849
Tmem14c	ENSMUSG00000020538	0.465571	1.027
Fam189a2	ENSMUSG00000026617	0.768932	1.02602
Fam162a	ENSMUSG00000042705	0.741994	1.02549
Gltscr2	ENSMUSG00000027406	1.67105	1.02395
Sept7	ENSMUSG00000059355	1.85078	1.02344
Efcab14	ENSMUSG00000025066	0.625741	1.02327
Sfr1	ENSMUSG00000030168	1.59132	1.02204
Ubxn4	ENSMUSG00000015943	1.19973	1.01957
Pcyt2	ENSMUSG00000061461	0.912935	1.01917
Gm561	ENSMUSG00000028405	1.31181	1.01857
Ptges	ENSMUSG00000031813	0.246174	1.01722
Pafah1b1	ENSMUSG00000031703	0.947505	1.01659
Apoo	ENSMUSG00000028032	1.14102	1.01574
Thbs4	ENSMUSG00000027613	0.176704	1.01571
Idh3b	ENSMUSG00000000581	3.36443	1.01449
Txn1	ENSMUSG00000068749	4.0171	1.01434
Mbd3	ENSMUSG00000030035	1.13922	1.01296
Prnp	ENSMUSG00000032525	1.76601	1.01232
Prpf40a	ENSMUSG00000022338	0.911711	1.01214
Galm	ENSMUSG00000001366	0.584101	1.01079
Arf3	ENSMUSG00000029146	0.715641	1.01065
Serpinb6a	ENSMUSG00000004264	0.805227	1.00831
Bad	ENSMUSG00000026353	1.38502	1.00799
Gemin7	ENSMUSG00000022812	1.07413	1.0065
Fzd4	ENSMUSG00000017376	0.434669	1.00473
Rsu1	ENSMUSG00000107283	1.51119	1.00324
Gprc5b	ENSMUSG00000003955	0.12462	1.00099
Paqr4	ENSMUSG00000075700	0	1.00063
Mrps28	ENSMUSG00000063511	0.991926	1.00039
Isca1	ENSMUSG00000025933	0.590755	0.998826
Dnajb2	ENSMUSG00000001100	1.28366	0.998774
Arhgef18	ENSMUSG00000078713	0.555737	0.997993
Fap	ENSMUSG00000028820	0.162103	0.997789
Thoc7	ENSMUSG00000057375	2.29455	0.995955
Serbp1	ENSMUSG00000021109	3.26693	0.995674
Emc2	ENSMUSG00000034573	1.50171	0.995554
Wdr83os	ENSMUSG00000064225	1.26211	0.994799
Sar1a	ENSMUSG00000029128	1.84397	0.99461
Usmg5	ENSMUSG00000018761	0.92274	0.994557
Carkd	ENSMUSG00000048706	1.31786	0.992686
Nckap1	ENSMUSG00000022130	0.969604	0.991885
Zmat5	ENSMUSG00000002768	1.04207	0.991492
Rab18	ENSMUSG00000030102	1.75463	0.990796
Os9	ENSMUSG00000026667	0.718013	0.990372
Aco1	ENSMUSG00000040569	0.423887	0.990258
Ddost	ENSMUSG00000023909	2.09397	0.989883
Mcfd2	ENSMUSG00000020349	0.98508	0.989089
Cib1	ENSMUSG00000042675	0.430255	0.987606
Ankrd40	ENSMUSG00000019710	0.23805	0.987303
Ndufv1	ENSMUSG00000024248	3.50919	0.9867
Jam3	ENSMUSG00000037458	0.51772	0.986248
Esd	ENSMUSG00000022337	2.31818	0.985672
Ccdc90b	ENSMUSG00000022013	1.68193	0.985118
Snapc5	ENSMUSG00000019795	0.516781	0.984555
Rnf14	ENSMUSG00000060992	1.25462	0.984377
Phb2	ENSMUSG00000022635	2.35867	0.984018
Cldn1	ENSMUSG00000040374	0.0689346	0.983106
Nfib	ENSMUSG00000030522	1.76685	0.982936
Cltc	ENSMUSG00000071604	0.462509	0.982709
Stx7	ENSMUSG00000034158	1.28125	0.98199
Srebf1	ENSMUSG00000053453	0.361163	0.981172
Sccpdh	ENSMUSG00000054256	0.345453	0.981094
Ldha	ENSMUSG00000026203	5.62056	0.979829
Lasp1	ENSMUSG00000038722	0.526417	0.978165
Nptn	ENSMUSG00000037296	1.61963	0.975767
St6galnac2	ENSMUSG00000008734	0.544172	0.975741
Snrnp70	ENSMUSG00000060450	1.30241	0.9751
Soat1	ENSMUSG00000029723	0.36298	0.974421
Zfp467	ENSMUSG00000034120	1.40014	0.972854
Csnk2b	ENSMUSG00000060373	1.85301	0.971884
Bola1	ENSMUSG00000016541	0.893398	0.97155
Atp11a	ENSMUSG00000024787	0.593043	0.971296
Lrrc58	ENSMUSG00000003746	0.999691	0.971253
Clybl	ENSMUSG00000073725	1.60228	0.971096
C1d	ENSMUSG00000044197	3.01625	0.970022
Srsf2	ENSMUSG00000021286	1.42901	0.969545
Macf1	ENSMUSG00000061046	1.67529	0.96952
Mrps34	ENSMUSG00000030538	1.6059	0.969238
Itpr1	ENSMUSG00000037916	0.649206	0.969002
Bnip3l	ENSMUSG00000028757	0.931083	0.968902
Dnajb9	ENSMUSG00000075467	2.02096	0.968741
Rab3ip	ENSMUSG00000021996	0.361054	0.968232
Copz1	ENSMUSG00000019923	1.32814	0.968165
Eif2s2	ENSMUSG00000071528	1.1213	0.96753
Lrp10	ENSMUSG00000079508	1.55299	0.966685
Pdcd5	ENSMUSG00000022972	1.45694	0.96638
Hmgcs1	ENSMUSG00000023943	1.39622	0.965161
Fam58b	ENSMUSG00000030224	0.720618	0.963594
Yipf1	ENSMUSG00000031955	0.372094	0.963542
Tmed3	ENSMUSG00000031451	1.613	0.962357
Aplp1	ENSMUSG00000028333	0.212907	0.962305
Psma6	ENSMUSG00000063200	1.07807	0.961651
Rnf10	ENSMUSG00000019810	1.18004	0.959395
2300009A05Rik	ENSMUSG00000071172	1.79569	0.95937
Hnrnpc	ENSMUSG00000037736	1.66166	0.959133
Cebpzos	ENSMUSG00000029247	0.966798	0.957873
Lamtor1	ENSMUSG00000053329	1.8091	0.955945
Ccdc12	ENSMUSG00000086040	1.13512	0.955574
Chrac1	ENSMUSG00000028649	1.40961	0.953582
Atxn10	ENSMUSG00000029465	1.59716	0.95347
Zfyve21	ENSMUSG00000031505	1.40869	0.953074
Ccdc167	ENSMUSG00000036372	0.394776	0.951876
Gsk3b	ENSMUSG00000068391	1.26736	0.951824
Rabgap1	ENSMUSG00000019998	0.674305	0.951116
Rraga	ENSMUSG00000022175	1.257	0.9498
H13	ENSMUSG00000049791	2.86524	0.949581
Nol7	ENSMUSG00000000346	2.67033	0.949327
Gas6	ENSMUSG00000034793	3.9918	0.949267
Serf2	ENSMUSG00000058173	1.62528	0.949193
Mrps17	ENSMUSG00000025545	1.32179	0.948449
Wwc1	ENSMUSG00000040462	0.7572	0.946751
Trim8	ENSMUSG00000027797	0.879928	0.946701
Ptges2	ENSMUSG00000058407	0.682178	0.946432
Dnlz	ENSMUSG00000016257	0.661267	0.946008
Poldip2	ENSMUSG00000070733	1.4879	0.944842
Gtf3c6	ENSMUSG00000074922	0.838041	0.944589
Mpdu1	ENSMUSG00000035559	1.02977	0.944407
Itfg1	ENSMUSG00000020864	1.02947	0.944316
Desi1	ENSMUSG00000024966	0.160446	0.943314
Strap	ENSMUSG00000023094	0.526848	0.941621
Hacd3	ENSMUSG00000026083	0.985303	0.941265
Psmd12	ENSMUSG00000009076	1.72597	0.940975
Fryl	ENSMUSG00000029571	0.979997	0.93928
Tubb5	ENSMUSG00000022512	1.90178	0.938032
Limch1	ENSMUSG00000057286	0.13476	0.936498
Tmem251	ENSMUSG00000035297	0.955392	0.934871
Epdr1	ENSMUSG00000030417	0.47487	0.934444
Dnajc8	ENSMUSG00000039849	2.60035	0.930725
Ptpn13	ENSMUSG00000040785	0.474074	0.928844
Rbm7	ENSMUSG00000063229	1.57922	0.928441
Bud31	ENSMUSG00000026727	1.26358	0.92822
Sdf2l1	ENSMUSG00000024150	0.906838	0.926754
Lurap1l	ENSMUSG00000035437	1.04042	0.926063
Wdr61	ENSMUSG00000034243	1.91541	0.924066
Cfap36	ENSMUSG00000056429	0.377469	0.922488
Fgfr2	ENSMUSG00000001833	0.476935	0.921969
Ptp4a2	ENSMUSG00000028556	0.767654	0.921525
Mvb12a	ENSMUSG00000061559	0.935199	0.921424
Tomm5	ENSMUSG00000019188	0.959824	0.920484
Pxn	ENSMUSG00000063888	0.535872	0.919178
Psmc1	ENSMUSG00000028843	1.79514	0.919145
Prmt1	ENSMUSG00000040771	2.38899	0.919102
Mrpl52	ENSMUSG00000018677	1.50202	0.919015
Bpnt1	ENSMUSG00000032702	0.646504	0.918798
Ctsf	ENSMUSG00000040605	2.53237	0.918519
Mtdh	ENSMUSG00000001665	1.70379	0.916247
Paqr9	ENSMUSG00000070283	0.386082	0.915877
Zwint	ENSMUSG00000022255	1.45573	0.914588
Txndc9	ENSMUSG00000056222	0.79391	0.914283
Clptm1	ENSMUSG00000000392	1.24027	0.913948
Wipf3	ENSMUSG00000074884	0.241285	0.912517
Trpm1	ENSMUSG00000029823	19.9239	0.912196
Tm9sf3	ENSMUSG00000023055	1.22055	0.911636
Lhfpl2	ENSMUSG00000042396	0.936248	0.911461
Apbb1	ENSMUSG00000024921	0.888176	0.911286
Csrp1	ENSMUSG00000109324	0.453287	0.91085
D10Jhu81e	ENSMUSG00000024571	1.99126	0.910696
Cdipt	ENSMUSG00000028927	0.539608	0.910237
BC029214	ENSMUSG00000028407	0.591916	0.909586
Dock7	ENSMUSG00000010406	0.556136	0.909406
Lsm1	ENSMUSG00000035158	1.93933	0.909343
Wbp1	ENSMUSG00000022472	0.445027	0.906894
Rpl39	ENSMUSG00000031701	1.55976	0.906551
Tmem14a	ENSMUSG00000031441	0.541733	0.906268
Tex2	ENSMUSG00000029376	0.337171	0.905776
Golgb1	ENSMUSG00000038170	1.61387	0.90559
Pcmt1	ENSMUSG00000024750	1.01812	0.904783
Ddx39b	ENSMUSG00000004096	1.47998	0.904753
Rasgrp3	ENSMUSG00000020720	0.095236	0.904026
Capza2	ENSMUSG00000070934	1.03295	0.903529
G6pc3	ENSMUSG00000083282	1.53588	0.903507
Cox7a2l	ENSMUSG00000086859	2.65845	0.90272
Cdhr1	ENSMUSG00000050737	0.194298	0.901932
Ogdh	ENSMUSG00000029405	1.2131	0.900178
Decr1	ENSMUSG00000018849	0.516334	0.900086
Vdac3	ENSMUSG00000018442	1.97428	0.900069
Zfand5	ENSMUSG00000028937	0.972604	0.899029
Slmo2	ENSMUSG00000026087	1.09998	0.89885
Mpv17	ENSMUSG00000031353	0.790795	0.897039
Ndufaf3	ENSMUSG00000074754	0.860791	0.896583
Tm7sf3	ENSMUSG00000019471	0.686075	0.895557
Eif6	ENSMUSG00000004945	1.69202	0.894291
Dctn2	ENSMUSG00000035133	1.11163	0.893444
Atp6v1h	ENSMUSG00000019837	0.853603	0.892833
Smim20	ENSMUSG00000007038	2.0485	0.891898
Luc7l2	ENSMUSG00000058799	2.34161	0.891714
Nfic	ENSMUSG00000019432	0.60148	0.888921
Arhgap5	ENSMUSG00000093930	1.12841	0.888834
Fads1	ENSMUSG00000071553	0.853204	0.888828
Acot7	ENSMUSG00000019659	0.710417	0.888676
Snx17	ENSMUSG00000025034	1.50702	0.887416
Hif1a	ENSMUSG00000033629	1.20654	0.886206
Asah1	ENSMUSG00000025967	2.37562	0.886102
Mrpl24	ENSMUSG00000029030	1.2406	0.885089
Tgoln1	ENSMUSG00000026600	0.799453	0.882318
Cmpk1	ENSMUSG00000025410	0.929032	0.882145
Brd2	ENSMUSG00000020361	1.63057	0.881593
Kcnq1ot1	ENSMUSG00000032288	1.7825	0.880837
Htr3a	ENSMUSG00000079641	0.100166	0.879837
Azin1	ENSMUSG00000000247	0.399682	0.879189
Uap1l1	ENSMUSG00000001441	2.33544	0.877928
Irf2bp2	ENSMUSG00000028367	1.34196	0.875385
Tprgl	ENSMUSG00000035473	1.42643	0.87507
Osbpl1a	ENSMUSG00000054455	0.687913	0.874085
Lyrm2	ENSMUSG00000022663	0.391598	0.873342
Rbms1	ENSMUSG00000040006	2.03837	0.87326
Calcoco1	ENSMUSG00000002808	0.453779	0.872922
Utrn	ENSMUSG00000038366	1.09266	0.871346
Psmd2	ENSMUSG00000010663	1.18211	0.870322
Tgds	ENSMUSG00000026341	0.653929	0.87016
2700029M09Rik	ENSMUSG00000022757	0.548579	0.870068
Zfp428	ENSMUSG00000021178	0.601016	0.86994
Tpra1	ENSMUSG00000022769	0.752264	0.869878
Eif3g	ENSMUSG00000014905	1.63084	0.869662
Pde4dip	ENSMUSG00000054405	0.383742	0.869324
Itgb5	ENSMUSG00000070319	0.988905	0.868591
Vapb	ENSMUSG00000047617	1.12962	0.867581
Med10	ENSMUSG00000024335	0.543232	0.866876
Srsf3	ENSMUSG00000001663	2.07692	0.866137
Mea1	ENSMUSG00000015806	1.08949	0.866067
Polr2i	ENSMUSG00000026932	1.06629	0.866029
Nek6	ENSMUSG00000078681	0.163324	0.865221
Ccdc141	ENSMUSG00000041740	0.817021	0.865217
Snx10	ENSMUSG00000022353	0.480776	0.864895
Anp32b	ENSMUSG00000046675	1.13704	0.864287
Actr3	ENSMUSG00000046688	0.514767	0.864228
Zc3h15	ENSMUSG00000038280	0.517482	0.862957
Slc26a7	ENSMUSG00000025982	0.676895	0.862876
Mat2b	ENSMUSG00000038005	1.54996	0.86263
Pfdn6	ENSMUSG00000045312	1.67105	0.861969
Eef1b2	ENSMUSG00000084957	1.34772	0.861767
Slc25a39	ENSMUSG00000026970	1.24341	0.861294
Neu1	ENSMUSG00000026820	0.457348	0.860821
Gm2a	ENSMUSG00000032398	3.04004	0.860483
Mid1ip1	ENSMUSG00000030122	0.775553	0.860416
Npepps	ENSMUSG00000040234	0.816344	0.859716
Wbp4	ENSMUSG00000038301	0.463169	0.859405
Rpl7l1	ENSMUSG00000022132	0.797123	0.859196
Hnrnpl	ENSMUSG00000001525	1.38469	0.859016
Tifa	ENSMUSG00000027131	0.119845	0.858455
Unc50	ENSMUSG00000029203	2.30572	0.857705
Nlk	ENSMUSG00000033793	0.0870958	0.857564
Paics	ENSMUSG00000024359	2.42343	0.857398
Mrpl11	ENSMUSG00000020462	1.15712	0.856463
Stx3	ENSMUSG00000028788	0.185539	0.855668
Dnaja2	ENSMUSG00000030682	0.908305	0.855154
Irak2	ENSMUSG00000031924	0.879302	0.854695
Cycs	ENSMUSG00000037032	2.79186	0.853348
Ahcyl2	ENSMUSG00000024018	3.43947	0.852522
Cpa2	ENSMUSG00000025040	0.0198034	0.852392
Fbxo9	ENSMUSG00000029759	1.46431	0.851814
Atg3	ENSMUSG00000059518	1.01709	0.851469
Gm16286	ENSMUSG00000004319	0.991273	0.85112
Luc7l3	ENSMUSG00000008035	0.972668	0.850371
Smarca2	ENSMUSG00000031320	0.320448	0.850024
Znhit1	ENSMUSG00000026111	1.51496	0.849731
Gabrb3	ENSMUSG00000029007	0.310486	0.849504
Sf3b1	ENSMUSG00000055053	1.08683	0.849248
Hspa4	ENSMUSG00000029499	0.59528	0.849067
Ginm1	ENSMUSG00000052534	2.17283	0.848506
Tfg	ENSMUSG00000026833	1.21171	0.848203
Ube2k	ENSMUSG00000006998	1.23606	0.84737
Tsc22d4	ENSMUSG00000026749	1.17151	0.846002
0610037L13Rik	ENSMUSG00000049313	1.06971	0.845093
Rps19bp1	ENSMUSG00000030849	0.798757	0.844884
Fam122a	ENSMUSG00000002871	0.608947	0.84394
Usf2	ENSMUSG00000020570	1.07245	0.843519
Mrpl49	ENSMUSG00000035203	0.426309	0.843377
Cdc37	ENSMUSG00000031584	1.81196	0.843239
Sfpq	ENSMUSG00000021774	1.18039	0.842732
Ddx24	ENSMUSG00000024454	1.3276	0.840791
Actn4	ENSMUSG00000074656	0.757134	0.840586
Pon3	ENSMUSG00000021037	1.14853	0.840178
Mat2a	ENSMUSG00000063049	2.1004	0.839702
Tmem106b	ENSMUSG00000101609	0.486205	0.839634
Tmx2	ENSMUSG00000003680	1.12034	0.83923
Hes1	ENSMUSG00000025333	2.22647	0.839173
Ndufa9	ENSMUSG00000042757	3.21621	0.838851
Hnrnpu	ENSMUSG00000039630	1.60984	0.837485
Pxmp2	ENSMUSG00000007338	0.325951	0.837062
Sh3bgrl3	ENSMUSG00000037787	1.36812	0.837041
Olfm1	ENSMUSG00000028631	0.423689	0.836768
S100a13	ENSMUSG00000022023	1.44177	0.836511
Gm973	ENSMUSG00000020863	0.139772	0.835457
Pex2	ENSMUSG00000019528	1.03845	0.834743
Clcn3	ENSMUSG00000028798	0.253768	0.833668
Pja2	ENSMUSG00000014551	0.538238	0.833526
Hspa9	ENSMUSG00000004347	4.37689	0.833292
Mgst3	ENSMUSG00000051495	1.72795	0.832088
Nsfl1c	ENSMUSG00000025137	1.53346	0.831726
Kcnq4	ENSMUSG00000032040	1.71823	0.831678
Hdac3	ENSMUSG00000002981	1.14952	0.831554
Ppp2ca	ENSMUSG00000003062	1.01554	0.830857
Agtrap	ENSMUSG00000030842	0.282115	0.83085
Ggt1	ENSMUSG00000058239	0.472739	0.830256
Zfp385a	ENSMUSG00000038975	1.65056	0.830063
Itpk1	ENSMUSG00000028719	0.289562	0.829465
Npr1	ENSMUSG00000024735	0	0.827288
Smco4	ENSMUSG00000003721	1.00667	0.827117
Lhx2	ENSMUSG00000026688	0.871794	0.826849
Snrpd1	ENSMUSG00000057858	1.55904	0.826734
Mpv17l2	ENSMUSG00000020621	0.477703	0.826243
Mitf	ENSMUSG00000044252	0.527406	0.826143
Slc39a12	ENSMUSG00000026966	0.615715	0.825443
Ssna1	ENSMUSG00000040010	0.713777	0.825252
Lage3	ENSMUSG00000027455	1.00488	0.824884
Mtss1	ENSMUSG00000005846	0.420362	0.824207
Rapgef4	ENSMUSG00000026421	0.221216	0.823144
Emc4	ENSMUSG00000027881	1.12605	0.822575
Cct8	ENSMUSG00000031591	1.73527	0.822522
Imp3	ENSMUSG00000041488	0.820777	0.820743
Rbbp7	ENSMUSG00000015759	1.68722	0.820244
Slc12a2	ENSMUSG00000027091	0.356786	0.820126
Prpf19	ENSMUSG00000047361	0.930735	0.820118
Rbbp6	ENSMUSG00000024902	1.28685	0.819946
Ttc3	ENSMUSG00000044287	1.69778	0.819676
Bod1	ENSMUSG00000042745	0.339106	0.819407
Sypl	ENSMUSG00000037573	1.1239	0.818893
Pura	ENSMUSG00000024083	1.12034	0.81822
Eif3i	ENSMUSG00000063694	1.68724	0.817973
Lman2	ENSMUSG00000019738	1.48631	0.817447
G3bp2	ENSMUSG00000021598	0.174511	0.815476
Uhmk1	ENSMUSG00000022817	0.564383	0.815288
Gstt1	ENSMUSG00000043991	0.729686	0.814943
Oard1	ENSMUSG00000031158	0.792194	0.814536
1110008F13Rik	ENSMUSG00000056501	1.89325	0.813617
Rsl1d1	ENSMUSG00000003039	1.53313	0.812823
Smap1	ENSMUSG00000019761	0.971265	0.812401
Chd4	ENSMUSG00000019986	1.51459	0.811798
Gpcpd1	ENSMUSG00000015165	0.458126	0.811575
2010320M18Rik	ENSMUSG00000028426	0.41166	0.81062
Snrpa	ENSMUSG00000028156	1.09473	0.810187
BC029722	ENSMUSG00000060904	1.41633	0.810155
Snf8	ENSMUSG00000018672	0.632584	0.810028
Pabpc1	ENSMUSG00000061479	1.5271	0.808871
Ostm1	ENSMUSG00000022043	0.200186	0.807699
Oca2	ENSMUSG00000000594	0.438643	0.80698
Gsr	ENSMUSG00000021687	0.0574267	0.805439
Rab37	ENSMUSG00000050043	0.115623	0.805077
Nacc2	ENSMUSG00000006058	0.33872	0.804035
Copz2	ENSMUSG00000004937	1.65748	0.803153
Aprt	ENSMUSG00000003813	1.4017	0.802937
Atp6v1c1	ENSMUSG00000019820	1.35229	0.802334
Kank1	ENSMUSG00000000552	0.370363	0.801713
Fam204a	ENSMUSG00000015790	0.666168	0.801204
Ppt1	ENSMUSG00000007739	1.00854	0.800695
Spire2	ENSMUSG00000041645	0.17228	0.799567
Fermt2	ENSMUSG00000022131	0.192853	0.799162
Sat2	ENSMUSG00000029725	0.37744	0.798556
Eif4h	ENSMUSG00000028657	0.805406	0.79851
Aldoc	ENSMUSG00000026374	38.4761	0.797906
Serhl	ENSMUSG00000050565	0.783656	0.797576
Apopt1	ENSMUSG00000000184	1.06634	0.797255
R3hdm4	ENSMUSG00000032403	1.28433	0.796944
Snrpe	ENSMUSG00000026914	1.95037	0.79663
Ing2	ENSMUSG00000015994	0.706915	0.796557
Cops4	ENSMUSG00000001016	0.821656	0.796077
Gpr143	ENSMUSG00000002059	0	0.796034
Stx4a	ENSMUSG00000090553	1.28356	0.795202
Tob1	ENSMUSG00000002477	0.87082	0.794508
Bbip1	ENSMUSG00000051518	0.958769	0.794017
Elavl1	ENSMUSG00000027472	0.785236	0.793032
Cct3	ENSMUSG00000045410	1.36409	0.792317
Ybx3	ENSMUSG00000022283	1.23775	0.791687
Fnbp1	ENSMUSG00000017734	0.0358257	0.791393
Alkbh6	ENSMUSG00000004665	0.494045	0.790352
Ugdh	ENSMUSG00000044033	0.7049	0.789235
Ssr1	ENSMUSG00000028608	0.778161	0.78833
Msrb2	ENSMUSG00000063870	0.736513	0.788208
Gdf11	ENSMUSG00000038187	0.22704	0.787648
Crb3	ENSMUSG00000025352	0.0901121	0.787573
Dcps	ENSMUSG00000025724	1.15243	0.787177
Epn1	ENSMUSG00000031504	1.00922	0.785083
Mad2l2	ENSMUSG00000029401	0.320087	0.785001
Sgta	ENSMUSG00000069835	0.898618	0.784983
Rad23a	ENSMUSG00000031422	1.31973	0.784412
Tollip	ENSMUSG00000026956	0.453938	0.783397
Gbas	ENSMUSG00000024900	1.41608	0.782702
Cbx5	ENSMUSG00000020456	2.06401	0.78138
Surf1	ENSMUSG00000072568	0.955177	0.781328
Fbxo27	ENSMUSG00000032757	0.399719	0.781211
Nadk	ENSMUSG00000025980	0.832717	0.780243
Hnrnph3	ENSMUSG00000027358	1.1	0.779783
Clcn2	ENSMUSG00000054808	0.0927309	0.779223
Fscn1	ENSMUSG00000029319	0	0.778547
Bmyc	ENSMUSG00000019578	1.92234	0.778508
Galnt10	ENSMUSG00000020647	1.00114	0.77844
Prpf38b	ENSMUSG00000058709	0.954998	0.778354
Gstt3	ENSMUSG00000045690	0.333947	0.777416
Mkks	ENSMUSG00000049086	1.29921	0.77682
Atf4	ENSMUSG00000037740	0.6201	0.776378
Got2	ENSMUSG00000009575	1.86557	0.776112
Pdrg1	ENSMUSG00000058586	1.35659	0.775901
Marc2	ENSMUSG00000029528	1.06848	0.775318
Fundc1	ENSMUSG00000027525	0.9896	0.775104
Pdcl3	ENSMUSG00000031516	1.74232	0.774664
Rab20	ENSMUSG00000026766	0.145407	0.774238
Sorl1	ENSMUSG00000060477	0.181637	0.773102
Tc2n	ENSMUSG00000029003	0.285986	0.773024
Wbp11	ENSMUSG00000024909	0.833013	0.772015
Ppp1r35	ENSMUSG00000030750	1.03949	0.771996
Tuba1a	ENSMUSG00000034424	11.0443	0.771433
Ywhaz	ENSMUSG00000000399	0.664167	0.770776
Creld1	ENSMUSG00000029467	0.866413	0.770289
Bhlhe40	ENSMUSG00000010154	2.18442	0.769603
Mrps25	ENSMUSG00000064264	0.88287	0.769506
Taf6l	ENSMUSG00000037712	1.24242	0.769239
Prkaca	ENSMUSG00000022634	0.295979	0.768959
Scamp1	ENSMUSG00000001827	0.700143	0.768829
Derl2	ENSMUSG00000018326	1.45157	0.768649
Trim35	ENSMUSG00000030284	1.7733	0.768141
Ilf2	ENSMUSG00000040548	1.07464	0.767736
Arl1	ENSMUSG00000045854	0.958664	0.766476
Srek1ip1	ENSMUSG00000022365	1.64395	0.76588
Puf60	ENSMUSG00000001416	2.27418	0.76341
Rad23b	ENSMUSG00000049044	0.715721	0.763384
Denr	ENSMUSG00000030302	1.3741	0.763257
Avpi1	ENSMUSG00000028809	0.547588	0.763154
Wdr89	ENSMUSG00000021187	1.28068	0.762879
March2	ENSMUSG00000042312	1.40477	0.762169
Derl1	ENSMUSG00000036949	1.07048	0.762023
Qdpr	ENSMUSG00000005514	0.823324	0.761719
Ppp1r37	ENSMUSG00000033502	0.513282	0.761305
Atp2a2	ENSMUSG00000040028	0.882084	0.760552
Pde1c	ENSMUSG00000003559	0.241198	0.760141
Rab28	ENSMUSG00000025613	0.896567	0.759874
Bmp7	ENSMUSG00000027274	0.925654	0.75864
Zcchc17	ENSMUSG00000031534	0.500379	0.75766
Stard3nl	ENSMUSG00000024583	0.483753	0.757379
Hadha	ENSMUSG00000022285	0.890925	0.757226
Atp2b2	ENSMUSG00000030431	0.183315	0.756211
Aars	ENSMUSG00000035781	0.867833	0.756055
Nrn1l	ENSMUSG00000030086	0	0.755932
Fam107b	ENSMUSG00000038671	0.974563	0.755766
Tm2d3	ENSMUSG00000020069	1.47237	0.755411
Ywhab	ENSMUSG00000006392	1.23541	0.754862
Ahi1	ENSMUSG00000019433	0	0.754534
Cdc123	ENSMUSG00000027333	0.958082	0.754182
Mrpl32	ENSMUSG00000100691	1.26012	0.753117
Dmpk	ENSMUSG00000020307	0.267445	0.752433
Morf4l2	ENSMUSG00000034259	1.43787	0.751997
Rilpl2	ENSMUSG00000027879	0.227745	0.751922
Dcaf8	ENSMUSG00000015289	0.80991	0.751616
Ahsa1	ENSMUSG00000012422	1.56468	0.7516
Cct2	ENSMUSG00000019803	1.22915	0.750824
Yaf2	ENSMUSG00000015291	1.73523	0.750722
Ctage5	ENSMUSG00000024309	0.444	0.750308
Scoc	ENSMUSG00000026623	1.24972	0.750049
Plk5	ENSMUSG00000033676	3.47767	0.749788
Nap1l1	ENSMUSG00000018042	1.3505	0.749775
Creld2	ENSMUSG00000021427	0.926149	0.748755
Cebpb	ENSMUSG00000074064	2.52745	0.748309
Hsd17b10	ENSMUSG00000040612	2.59911	0.748151
Sec11a	ENSMUSG00000020311	1.56433	0.748069
Egln2	ENSMUSG00000067071	0.86647	0.747622
Bet1	ENSMUSG00000030450	0.855258	0.747489
Tmc6	ENSMUSG00000079557	0.0198034	0.747236
Fubp1	ENSMUSG00000025487	0.885797	0.747162
Sap30	ENSMUSG00000031198	2.38233	0.746824
Prrc2b	ENSMUSG00000002767	1.19706	0.746246
Ackr3	ENSMUSG00000074649	1.11555	0.745528
Cyb5b	ENSMUSG00000075415	0.382726	0.745454
Nrep	ENSMUSG00000042831	1.52151	0.743585
Efemp2	ENSMUSG00000029432	1.08662	0.743533
Bmp2	ENSMUSG00000051403	1.12296	0.742604
Ankrd44	ENSMUSG00000022295	4.33671	0.742378
Parva	ENSMUSG00000034647	0.438709	0.742217
Dtnbp1	ENSMUSG00000031796	0.556559	0.741364
Por	ENSMUSG00000030409	0.474097	0.741
Cfap20	ENSMUSG00000021484	0.571431	0.740179
Dclk1	ENSMUSG00000030779	0.2907	0.739989
Ccnl2	ENSMUSG00000020133	0.542451	0.7399
Btbd10	ENSMUSG00000042406	2.89235	0.739424
Pepd	ENSMUSG00000046671	1.08988	0.738962
Eci2	ENSMUSG00000029063	1.26442	0.738096
Bag6	ENSMUSG00000042670	0.587247	0.737518
Chchd3	ENSMUSG00000004268	1.37466	0.736514
Nars	ENSMUSG00000020358	1.60555	0.736401
Pafah1b2	ENSMUSG00000039470	1.28547	0.735918
Gyg	ENSMUSG00000025745	0.537567	0.735875
Rps4x	ENSMUSG00000057963	3.9041	0.734461
Stox1	ENSMUSG00000027298	0	0.734119
Car10	ENSMUSG00000026520	0.160414	0.73371
Chtop	ENSMUSG00000026155	0.66889	0.732496
Scpep1	ENSMUSG00000006589	1.10158	0.729888
Cct4	ENSMUSG00000028772	1.30773	0.729769
Gtf3c1	ENSMUSG00000018583	0.284367	0.728745
Med8	ENSMUSG00000063931	0.680186	0.727957
Eif4e	ENSMUSG00000026078	1.26967	0.727502
Txnl1	ENSMUSG00000039262	1.1801	0.726613
Srrm1	ENSMUSG00000008999	0.828486	0.72581
Smox	ENSMUSG00000031609	0.0825982	0.725293
Krt10	ENSMUSG00000054942	1.08862	0.725092
Alkbh7	ENSMUSG00000027423	1.64313	0.724428
Rabggtb	ENSMUSG00000063253	1.34123	0.724253
Gm3764	ENSMUSG00000040430	0	0.72396
Slc38a1	ENSMUSG00000044502	0.220109	0.723912
Fundc2	ENSMUSG00000021629	2.1154	0.723893
Cux1	ENSMUSG00000021000	0.777258	0.722952
Tmem238	ENSMUSG00000034432	1.01411	0.722802
Rdh14	ENSMUSG00000051256	1.0567	0.722395
Nsmce1	ENSMUSG00000049470	1.36079	0.722202
Josd2	ENSMUSG00000025326	0.743509	0.720223
Cnih1	ENSMUSG00000001383	0.469799	0.719948
Gipc1	ENSMUSG00000030805	1.65194	0.718677
Max	ENSMUSG00000038619	1.72194	0.71845
As3mt	ENSMUSG00000027346	0.580584	0.718221
Arfrp1	ENSMUSG00000053768	0.642554	0.717112
Arpc5	ENSMUSG00000023169	1.46471	0.716715
Ube2r2	ENSMUSG00000045767	1.63539	0.71614
Zmat2	ENSMUSG00000020485	1.21446	0.715626
Gpr180	ENSMUSG00000034108	6.45438	0.7142
Slk	ENSMUSG00000032777	0.679433	0.71416
Tsn	ENSMUSG00000041220	1.52211	0.713882
Mrpl21	ENSMUSG00000029840	1.95268	0.713174
Immp1l	ENSMUSG00000028759	2.04106	0.712782
Tpd52l2	ENSMUSG00000001017	0.882781	0.711857
Olfml1	ENSMUSG00000024847	0.209058	0.711781
Gcsh	ENSMUSG00000056999	1.98381	0.711263
Aff4	ENSMUSG00000044279	1.00559	0.71119
Ift43	ENSMUSG00000018821	0.893699	0.7107
Coq2	ENSMUSG00000037463	0.585235	0.7104
Rpp25l	ENSMUSG00000030770	0.638018	0.709563
Parl	ENSMUSG00000007850	1.35792	0.709553
Dcaf11	ENSMUSG00000029772	0.352461	0.709137
Dctn6	ENSMUSG00000015247	0.804407	0.708364
B230219D22Rik	ENSMUSG00000059436	1.11125	0.708161
Nudt16l1	ENSMUSG00000015672	0.717613	0.70813
Hnrnph1	ENSMUSG00000053907	0.748886	0.708073
Cnn2	ENSMUSG00000020346	0.462189	0.707858
Stk11	ENSMUSG00000042834	0.905186	0.707737
Zdhhc2	ENSMUSG00000021400	0.873469	0.707632
Snrnp27	ENSMUSG00000029068	2.31972	0.707314
Tomm6	ENSMUSG00000028466	1.04663	0.70711
Mmadhc	ENSMUSG00000003068	0.594479	0.707026
Ensa	ENSMUSG00000033475	1.05882	0.70647
Tmem167	ENSMUSG00000022677	0.899356	0.705741
Islr	ENSMUSG00000039128	5.79267	0.705703
Emg1	ENSMUSG00000020089	1.82163	0.705213
Surf4	ENSMUSG00000034118	1.11727	0.704754
1700123O20Rik	ENSMUSG00000016921	1.00334	0.704635
Otub1	ENSMUSG00000001924	0.735866	0.703816
Zfp637	ENSMUSG00000010054	0.32595	0.703484
Cdc14a	ENSMUSG00000018171	0.323191	0.70318
Pitpnc1	ENSMUSG00000073481	0.0320436	0.702908
Supt4a	ENSMUSG00000067889	1.1034	0.702593
Naa20	ENSMUSG00000003131	2.35024	0.702584
Ube2e1	ENSMUSG00000029681	1.55546	0.702466
l7Rn6	ENSMUSG00000079523	1.233	0.701594
Ephx1	ENSMUSG00000040731	0.302063	0.701556
Cnih4	ENSMUSG00000001158	1.55341	0.70065
Il18	ENSMUSG00000007867	1.09942	0.700285
Prdx3	ENSMUSG00000023921	2.23251	0.700195
Mkln1	ENSMUSG00000032965	0.530915	0.700084
Mkrn1	ENSMUSG00000025511	1.22238	0.699947
Snrpg	ENSMUSG00000029201	3.20616	0.699839
Tpst1	ENSMUSG00000036241	0.457293	0.699816
Psmd14	ENSMUSG00000005469	1.07271	0.699759
Nhp2	ENSMUSG00000022214	0.791558	0.699569
Mlycd	ENSMUSG00000062797	0.52639	0.699408
Srsf6	ENSMUSG00000031960	2.06611	0.699253
Yap1	ENSMUSG00000024870	0.579843	0.698989
Capn6	ENSMUSG00000062762	0.456527	0.698974
Psmd1	ENSMUSG00000026554	0.753802	0.698876
Rab1b	ENSMUSG00000024502	0.712402	0.698797
Aip	ENSMUSG00000024587	0.405942	0.698099
Psmd13	ENSMUSG00000024381	0.831519	0.697603
Sox10	ENSMUSG00000001056	0.107543	0.697036
Ndufs1	ENSMUSG00000029705	1.76054	0.696998
Chchd6	ENSMUSG00000034203	0.408124	0.696233
Fam84b	ENSMUSG00000024829	0.111887	0.696079
Lpgat1	ENSMUSG00000038776	0.649955	0.6955
Gnptg	ENSMUSG00000068039	1.39783	0.695047
Spock1	ENSMUSG00000020171	1.76126	0.694541
Tspan4	ENSMUSG00000040451	0.410699	0.693888
Tor1aip2	ENSMUSG00000035953	0.694575	0.693112
Hnrnpab	ENSMUSG00000047238	1.31794	0.693089
Hspd1	ENSMUSG00000036114	1.79389	0.693001
Creg1	ENSMUSG00000037190	2.41603	0.692626
Mrps11	ENSMUSG00000035521	0.937744	0.691735
Vegfb	ENSMUSG00000031791	1.0616	0.691003
Jakmip2	ENSMUSG00000030704	0	0.690985
Uba1	ENSMUSG00000022553	0.623977	0.690782
Ide	ENSMUSG00000002661	1.21024	0.689766
Cdip1	ENSMUSG00000027488	0.721627	0.68958
Gdi1	ENSMUSG00000097156	1.5993	0.689531
Cox19	ENSMUSG00000052331	0.66146	0.689156
Cs	ENSMUSG00000030611	1.04195	0.688886
Mrpl4	ENSMUSG00000014748	1.22675	0.686206
Tuft1	ENSMUSG00000017221	0.264277	0.68618
Insig2	ENSMUSG00000029596	0.642969	0.686031
Hp1bp3	ENSMUSG00000026229	2.55471	0.685816
Camk1	ENSMUSG00000021417	1.98431	0.685531
Smim19	ENSMUSG00000023272	3.08252	0.684422
Sec22b	ENSMUSG00000018707	0.674754	0.684412
Coro2b	ENSMUSG00000009894	0.488524	0.684381
Cops8	ENSMUSG00000002728	0.879687	0.683484
Coprs	ENSMUSG00000071649	0.551659	0.683343
Ndufs5	ENSMUSG00000008475	0.608065	0.682542
Erp29	ENSMUSG00000044337	1.26731	0.681794
Magoh	ENSMUSG00000079197	0.955487	0.681622
Nudt3	ENSMUSG00000021895	0.329151	0.681603
Prrc2a	ENSMUSG00000036955	0.495935	0.681279
Mtor	ENSMUSG00000030103	0.100421	0.68126
Ubxn6	ENSMUSG00000021111	1.26494	0.681054
Auh	ENSMUSG00000040795	0.983422	0.680284
Ift57	ENSMUSG00000025139	1.84365	0.680006
Creb3	ENSMUSG00000014867	1.24929	0.678939
Psmd3	ENSMUSG00000022516	0.629491	0.678791
Ppa1	ENSMUSG00000039217	0.235437	0.676317
H2afy	ENSMUSG00000021460	1.28238	0.676207
Dlg3	ENSMUSG00000031246	0.108095	0.674508
Ankrd12	ENSMUSG00000074247	0.475036	0.674458
Lrrc24	ENSMUSG00000021737	0.400512	0.673793
Rap1a	ENSMUSG00000018501	0.975959	0.67371
Maea	ENSMUSG00000024393	2.89831	0.673665
Snx5	ENSMUSG00000007036	1.27539	0.672994
Ccdc53	ENSMUSG00000039270	0.420391	0.672892
E2f4	ENSMUSG00000000827	0.0358257	0.672357
B3gat3	ENSMUSG00000025572	0.32627	0.672147
Fnta	ENSMUSG00000014859	1.4246	0.672051
Snap47	ENSMUSG00000014956	0.998124	0.671827
Rpa1	ENSMUSG00000023106	0.642269	0.671808
Exosc4	ENSMUSG00000030216	0.927845	0.671521
Vmp1	ENSMUSG00000024997	0.836427	0.670796
Dync1h1	ENSMUSG00000032562	0.742289	0.670597
Mtfr1l	ENSMUSG00000031732	0.927527	0.669995
Cyb5r3	ENSMUSG00000068798	1.47823	0.668491
Mrps26	ENSMUSG00000004071	1.65556	0.668425
2310011J03Rik	ENSMUSG00000022528	0.507878	0.668142
Setd3	ENSMUSG00000057278	0.744488	0.667788
Slc30a5	ENSMUSG00000028889	0.226129	0.666785
Sbds	ENSMUSG00000025609	1.18582	0.666556
Pik3r1	ENSMUSG00000028648	0.830674	0.666369
Ddc	ENSMUSG00000020056	0	0.666237
Papola	ENSMUSG00000006519	1.55763	0.666225
Ncoa1	ENSMUSG00000061360	0.357235	0.665953
Mgat1	ENSMUSG00000020224	0.536134	0.665586
Fam195a	ENSMUSG00000026201	0.818046	0.665215
Stoml2	ENSMUSG00000062169	1.01483	0.665212
Iqcc	ENSMUSG00000045438	0.330846	0.664723
Thra	ENSMUSG00000025421	2.23158	0.664531
Psme2	ENSMUSG00000028194	1.49838	0.663925
Sort1	ENSMUSG00000069045	0.545751	0.66392
Mrpl13	ENSMUSG00000020520	1.40888	0.663425
Ptgr2	ENSMUSG00000031954	0.936069	0.663412
Erlec1	ENSMUSG00000017765	1.11264	0.663228
Rhoj	ENSMUSG00000004070	0.619417	0.662694
Cipc	ENSMUSG00000032121	0.138314	0.662597
Ei24	ENSMUSG00000037221	1.03502	0.662553
Mroh1	ENSMUSG00000040822	0.315567	0.661542
Aldh7a1	ENSMUSG00000032883	0.729405	0.660741
Uso1	ENSMUSG00000091896	0.567772	0.660644
Tmsb10	ENSMUSG00000021186	5.23217	0.660083
Mrps23	ENSMUSG00000035268	0.34069	0.659394
Maged2	ENSMUSG00000027030	0.778673	0.659197
Tmem38a	ENSMUSG00000090698	0.195587	0.658915
Letm1	ENSMUSG00000024425	0.803613	0.657322
Arhgef3	ENSMUSG00000029616	0.232077	0.657247
Nipsnap3b	ENSMUSG00000021076	0.588697	0.657039
Dda1	ENSMUSG00000028609	1.03472	0.656723
Arpc4	ENSMUSG00000078919	0.978539	0.65612
2210016F16Rik	ENSMUSG00000028034	1.09005	0.655762
Cxx1b	ENSMUSG00000028455	0.484505	0.65536
Trmt112	ENSMUSG00000035486	0.839575	0.655224
Dpm1	ENSMUSG00000046768	1.02953	0.655222
Spop	ENSMUSG00000002804	1.22383	0.655136
Bcl7b	ENSMUSG00000002524	0.846341	0.654796
Srsf11	ENSMUSG00000027287	1.98506	0.654517
Tmem192	ENSMUSG00000038712	0.516092	0.653957
Ccs	ENSMUSG00000040713	0.921013	0.6537
Nsmce4a	ENSMUSG00000067924	1.44544	0.653613
Osbpl9	ENSMUSG00000047496	1.30172	0.653073
Tram1	ENSMUSG00000034024	1.13492	0.652825
Tiprl	ENSMUSG00000067377	1.37449	0.652389
Ptprf	ENSMUSG00000033918	0.479356	0.651651
Gnpda1	ENSMUSG00000068747	0.322863	0.651484
Flywch2	ENSMUSG00000038622	0.127488	0.651346
Sdsl	ENSMUSG00000014195	0.655369	0.651131
Vat1	ENSMUSG00000025505	0.744118	0.650526
Pycr2	ENSMUSG00000030286	1.16337	0.650256
Tmem55b	ENSMUSG00000029407	0.853308	0.649917
Abhd16a	ENSMUSG00000027952	2.29679	0.649462
Hes6	ENSMUSG00000071042	0.462578	0.649101
Fam73a	ENSMUSG00000031840	0.133749	0.64878
Tspan6	ENSMUSG00000030268	0.860873	0.648562
Mtpn	ENSMUSG00000033295	1.03966	0.648548
Rala	ENSMUSG00000038014	0.74513	0.648408
Dnajc19	ENSMUSG00000038812	1.69525	0.647934
Bcat1	ENSMUSG00000026281	0.058067	0.647627
Hk1	ENSMUSG00000028991	0.670075	0.647351
Nudt19	ENSMUSG00000031565	1.35859	0.646524
Snrpf	ENSMUSG00000024712	1.40092	0.646164
Rab34	ENSMUSG00000037206	1.76317	0.645887
Fam63a	ENSMUSG00000061613	0.0625896	0.645482
Neat1	ENSMUSG00000020108	1.90218	0.645382
Snx2	ENSMUSG00000031601	0.887483	0.645379
Fopnl	ENSMUSG00000024052	0.535713	0.644991
Cfdp1	ENSMUSG00000079562	1.34539	0.644671
Tmem80	ENSMUSG00000032046	0.538732	0.644499
Sptbn2	ENSMUSG00000025935	0	0.644466
Pbx1	ENSMUSG00000031458	0.776428	0.644001
Mospd3	ENSMUSG00000029922	0.964705	0.643999
Nudt18	ENSMUSG00000018750	0.482795	0.64351
Hnrnpr	ENSMUSG00000026219	0.727812	0.643415
Rapsn	ENSMUSG00000040843	1.62372	0.64254
Ndfip1	ENSMUSG00000034157	0.559166	0.642482
Akr1e1	ENSMUSG00000074896	0.243066	0.642156
Tyro3	ENSMUSG00000020362	0.0198034	0.642079
Gabarapl1	ENSMUSG00000034875	0.762589	0.641999
Timm17b	ENSMUSG00000025940	1.0171	0.641677
Rbm42	ENSMUSG00000026687	1.28839	0.641542
Med25	ENSMUSG00000037012	0.81643	0.641399
Wrnip1	ENSMUSG00000034088	0.872462	0.641254
Llph	ENSMUSG00000032002	1.38395	0.640897
M6pr	ENSMUSG00000037894	1.26594	0.64014
Cyba	ENSMUSG00000015335	4.5942	0.640125
Impa1	ENSMUSG00000042198	1.05248	0.64003
Pttg1ip	ENSMUSG00000022843	0.533922	0.63967
Cdk16	ENSMUSG00000003299	0.653387	0.639642
Fam120a	ENSMUSG00000058756	0.420466	0.639638
Clptm1l	ENSMUSG00000005575	0.542562	0.639264
Stxbp3	ENSMUSG00000002308	0.652489	0.63916
Sars	ENSMUSG00000051232	1.10062	0.63788
Rbm20	ENSMUSG00000021716	1.76108	0.637736
U2af1	ENSMUSG00000035086	1.03135	0.637192
Cyb561d2	ENSMUSG00000027882	0.36079	0.63714
Zfp771	ENSMUSG00000027942	1.02274	0.63708
Dnajc7	ENSMUSG00000005683	0.893386	0.636282
Cpt1a	ENSMUSG00000045287	0.520051	0.635966
Slc35a1	ENSMUSG00000055401	0.548824	0.635772
Smim8	ENSMUSG00000074211	0.358931	0.635765
Golph3	ENSMUSG00000078317	0.222299	0.635625
Tm9sf2	ENSMUSG00000059689	1.46479	0.635589
2700094K13Rik	ENSMUSG00000055436	1.58638	0.635471
Hdlbp	ENSMUSG00000030754	0.930553	0.635228
Pkig	ENSMUSG00000030615	0.417974	0.635071
Slc12a4	ENSMUSG00000021610	0.061709	0.634938
Ube3a	ENSMUSG00000021550	1.07704	0.634781
Ildr2	ENSMUSG00000025521	0.212868	0.634185
Aldh9a1	ENSMUSG00000034993	0.329717	0.63386
Samm50	ENSMUSG00000027332	1.45523	0.633794
Mrpl2	ENSMUSG00000017307	1.65229	0.633783
Trpv4	ENSMUSG00000057531	0	0.633462
Rnf167	ENSMUSG00000020843	0.94913	0.633072
Bcl2l1	ENSMUSG00000040746	0.201344	0.632965
[truncated: 11,848 more rows]

## Sheet: FeaturesAvgExp_R2_Clusterwise
	ENSEMBLID	C1	C2	C3	C4	C5	C6
Ttr	ENSMUSG00000061808	20.7165	1118.35	1232.83	1106.44	1179.6	1088.88
Ptgds	ENSMUSG00000015090	263.762	601.598	626.978	591.665	536.241	602.016
Cst3	ENSMUSG00000027447	40.2211	410.893	426.706	411.626	406.326	423.421
Rgr	ENSMUSG00000021804	8.24349	176.258	237.414	216.738	143.948	210.314
Apoe	ENSMUSG00000002985	145.158	167.337	213.778	213.467	161.591	191.671
Malat1	ENSMUSG00000092341	201.722	155.495	38.8144	158.855	268.24	147.849
Mt1	ENSMUSG00000031765	63.078	168.096	150.086	135.031	194.463	124.335
Trf	ENSMUSG00000032554	3.43434	147.566	206.447	144.847	94.7742	114.178
Bsg	ENSMUSG00000023175	25.0051	88.385	104.238	101.221	74.8002	95.7149
Rdh5	ENSMUSG00000025350	6.34052	74.1631	84.5623	92.0268	77.0584	90.3534
Rbp1	ENSMUSG00000046402	10.0186	90.9157	87.8659	78.4874	84.7715	86.9409
Clu	ENSMUSG00000022037	44.6378	82.1086	117.117	100.146	66.1129	82.3757
Ftl1	ENSMUSG00000050708	58.2131	53.3649	69.2573	51.9049	59.6229	59.1062
Arl6ip1	ENSMUSG00000030654	9.32358	53.9112	46.0188	50.763	38.4518	48.879
Rpe65	ENSMUSG00000028174	1.46289	43.7983	52.6336	59.662	44.833	47.598
Rlbp1	ENSMUSG00000039194	4.39588	37.0498	40.2847	39.9997	37.9126	43.1295
Cd63	ENSMUSG00000025351	62.8262	35.5945	36.9617	37.7703	31.1983	38.5019
Ubb	ENSMUSG00000019505	59.5446	32.9507	41.8239	33.5737	32.0756	34.3517
Slc16a8	ENSMUSG00000032988	0.915933	33.3964	28.0632	38.8223	30.8788	33.3532
Fth1	ENSMUSG00000024661	28.745	31.7161	44.6442	27.1656	29.4603	32.6841
Timp3	ENSMUSG00000020044	6.78891	31.1002	16.4276	29.6069	33.3487	31.96
Car14	ENSMUSG00000038526	5.93896	29.2764	31.7925	32.2934	24.2453	30.7018
Ctsd	ENSMUSG00000007891	10.9039	26.6896	32.1904	32.651	24.4088	30.1489
Mt2	ENSMUSG00000031762	14.5504	40.9443	34.6898	32.2326	49.1545	28.514
Cox8a	ENSMUSG00000035885	41.0787	28.2841	32.5092	25.9403	28.9082	27.2508
Chchd10	ENSMUSG00000049422	30.8964	28.9575	30.0466	25.037	32.0635	26.7668
Aldoa	ENSMUSG00000030695	37.9019	27.1335	32.0125	26.371	24.8297	26.6705
Mt3	ENSMUSG00000031760	2.87373	29.5687	29.627	24.1058	32.8667	26.2229
Gpx4	ENSMUSG00000075706	7.44733	22.9332	26.1405	23.8138	19.6982	25.4551
Enpp2	ENSMUSG00000022425	1.25039	26.1449	39.608	32.5859	18.8959	25.4518
Ndufa4	ENSMUSG00000029632	32.32	28.2285	28.3471	24.5857	24.8657	25.4373
Rdh10	ENSMUSG00000025921	0.963649	24.6034	23.3827	24.3226	19.1732	25.2145
Slc25a4	ENSMUSG00000031633	33.5144	22.1964	21.5639	23.6647	18.6476	23.355
Cd81	ENSMUSG00000037706	30.2504	19.7153	23.3404	23.449	17.1477	23.295
Dbi	ENSMUSG00000026385	15.2345	24.171	26.7278	22.1041	24.8704	22.2612
Tspan3	ENSMUSG00000032324	5.52974	19.2308	18.9313	21.8984	17.0527	21.5298
Krt18	ENSMUSG00000023043	15.9737	18.5385	25.307	21.5854	18.4727	20.3481
Sepw1	ENSMUSG00000041571	11.9978	19.9195	22.2512	17.6383	20.9683	19.8566
Psap	ENSMUSG00000004207	10.8949	20.5597	28.0501	22.4852	16.8578	19.7212
Rpl41	ENSMUSG00000093674	31.2617	17.8466	20.3884	16.6079	17.3155	19.0738
Cox4i1	ENSMUSG00000031818	53.9218	19.0796	17.8967	16.7205	16.9072	18.309
S100a1	ENSMUSG00000044080	12.5475	17.8734	18.7722	15.3398	19.4146	16.9778
Pon1	ENSMUSG00000002588	0.528723	10.2238	19.4221	17.9924	11.8684	16.4155
Mif	ENSMUSG00000033307	5.27313	15.0954	19.8888	14.4264	18.7516	16.281
Lrat	ENSMUSG00000028003	0.529117	12.1859	9.51163	13.8701	15.1975	16.079
Vamp8	ENSMUSG00000050732	5.94603	15.864	17.8037	14.2117	14.1091	15.942
Calm2	ENSMUSG00000036438	20.2414	14.4154	18.3857	14.8562	12.2477	15.6997
Ndufa13	ENSMUSG00000036199	19.982	16.4651	16.6414	14.3554	17.9547	15.3169
Chchd2	ENSMUSG00000070493	17.0719	13.9027	12.6597	12.9484	14.0136	15.2861
Tceb2	ENSMUSG00000055839	9.82095	15.5603	17.7338	13.8262	17.6763	15.1761
Prdx1	ENSMUSG00000028691	17.215	15.2368	16.8201	16.0267	11.399	14.7541
Uqcr11	ENSMUSG00000020163	24.5392	16.0221	16.3989	13.792	18.2226	14.4711
Ndufb11	ENSMUSG00000031059	8.3898	13.5655	15.6599	14.4505	13.4455	14.2634
Kcnj13	ENSMUSG00000079436	1.04349	9.78292	15.7468	16.9762	10.9431	13.7601
Cltb	ENSMUSG00000047547	6.51804	11.0461	13.6606	11.9047	12.5739	13.4401
Sgk1	ENSMUSG00000019970	18.7567	11.9113	11.5465	13.406	10.043	12.9576
Fam213a	ENSMUSG00000021792	3.34822	12.6534	14.4535	11.8591	10.868	12.888
Atp1b1	ENSMUSG00000026576	13.89	12.5074	10.7244	14.4724	10.4323	12.7943
Tmem59	ENSMUSG00000028618	11.0564	11.2489	13.8417	13.4734	9.59786	12.6401
Tmem27	ENSMUSG00000015401	7.65478	12.6554	13.4769	12.2735	9.90321	12.3073
Hist1h2bc	ENSMUSG00000018102	8.69738	13.0084	14.1715	12.4516	13.9991	12.2631
Oaz1	ENSMUSG00000035242	11.0631	11.1438	11.1521	10.7901	8.97239	12.1348
Pltp	ENSMUSG00000017754	3.44012	9.71705	13.8058	12.9386	12.8214	12.0141
Hspa8	ENSMUSG00000015656	10.2169	11.1155	11.0714	13.2146	12.3569	11.688
Atp6v0b	ENSMUSG00000033379	6.89934	9.94625	10.3452	11.4523	9.03961	11.5481
Uqcrq	ENSMUSG00000044894	15.8184	13.2396	12.933	11.096	14.3387	11.5114
Glul	ENSMUSG00000026473	19.8891	11.9053	15.5296	11.7773	10.1299	11.4613
Uqcr10	ENSMUSG00000059534	20.5431	12.2248	13.3229	10.2252	12.7808	11.4215
Rps14	ENSMUSG00000024608	20.4957	9.98254	12.2144	10.0406	10.076	11.3784
Tmbim6	ENSMUSG00000023010	7.93435	10.6623	11.4165	12.5316	9.29658	11.3617
Cryab	ENSMUSG00000032060	14.0569	14.2154	13.2604	10.2497	11.6781	11.3102
Taldo1	ENSMUSG00000025503	1.719	12.707	15.2799	11.4166	9.68374	11.1275
Npc2	ENSMUSG00000021242	9.34626	12.9027	10.9514	11.5051	9.20573	10.9576
Cox6a1	ENSMUSG00000041697	24.2566	11.6139	12.8385	10.3089	12.7359	10.8275
Ndufv3	ENSMUSG00000024038	5.54399	11.9643	13.3126	9.57997	13.996	10.6155
Eef1a1	ENSMUSG00000037742	13.5849	8.8788	8.16354	9.14128	9.06927	10.3799
Map1lc3a	ENSMUSG00000027602	11.7981	7.3253	11.5465	9.07596	7.77831	10.3416
Tmem98	ENSMUSG00000035413	4.15957	12.0811	9.55261	9.369	10.7584	10.198
Atp5j	ENSMUSG00000022890	17.7961	10.9711	11.2948	9.86659	10.719	10.1119
Calm3	ENSMUSG00000019370	4.44056	9.31681	10.2522	8.92958	9.96085	10.0654
Pfn1	ENSMUSG00000018293	15.679	9.2334	9.51751	8.29998	10.8387	10.0611
Laptm4a	ENSMUSG00000020585	36.852	10.6602	11.5799	11.2549	8.54173	9.91572
Park7	ENSMUSG00000028964	5.93671	9.97915	11.853	9.09183	10.2117	9.8313
Ldhb	ENSMUSG00000030246	16.2272	11.1431	11.2544	10.1179	8.41415	9.64793
Col9a3	ENSMUSG00000027570	1.14581	9.31003	8.05845	9.67906	9.55293	9.62693
Ndufa3	ENSMUSG00000035674	9.5013	9.98934	11.3325	8.61329	11.206	9.6227
Atp5k	ENSMUSG00000050856	7.18775	9.93682	12.0344	9.50158	11.5344	9.60125
Cnn3	ENSMUSG00000053931	13.2348	9.30668	10.824	9.17416	8.34505	9.58891
Col8a2	ENSMUSG00000056174	0.426122	12.2131	5.73195	9.36476	11.6612	9.53755
Cox6b1	ENSMUSG00000036751	25.2007	9.83733	11.0539	8.80225	9.9499	9.45149
Cystm1	ENSMUSG00000046727	4.53096	9.01144	9.78537	8.3972	10.4617	9.42968
Slc2a1	ENSMUSG00000028645	15.96	9.30214	8.52799	10.3065	10.8225	9.42327
Atp5h	ENSMUSG00000034566	13.3095	9.14277	11.6737	8.59365	9.46919	9.41194
Ckb	ENSMUSG00000001270	10.0358	9.86762	9.74395	9.63613	9.53109	9.36497
Tspo	ENSMUSG00000041736	10.9847	7.57006	8.45597	8.76183	7.78413	9.28652
Inpp5k	ENSMUSG00000006127	1.73579	9.68008	6.90383	9.09754	10.925	9.27912
Etfb	ENSMUSG00000004610	5.56566	9.26373	10.2393	9.92334	9.75904	9.25254
Slc6a13	ENSMUSG00000030108	2.46572	8.3853	9.9687	9.92193	9.03377	9.16437
Eif1	ENSMUSG00000035530	17.6043	8.2405	10.4837	8.51516	7.57471	9.14132
Atp6v1e1	ENSMUSG00000019210	3.77783	9.13228	8.68344	8.68161	8.32118	9.01574
Tuba1b	ENSMUSG00000023004	15.4858	9.90542	10.4505	9.17746	8.2245	9.00319
Ndufc2	ENSMUSG00000030647	12.2285	9.12544	9.74567	9.10284	8.28098	8.97582
B2m	ENSMUSG00000060802	14.0884	9.27816	11.632	8.98624	8.72838	8.90109
Calm1	ENSMUSG00000001175	8.61442	7.7494	11.131	7.33685	6.92271	8.80172
Igfbp7	ENSMUSG00000036256	20.0741	9.80965	8.7066	10.1527	7.89302	8.68824
Selk	ENSMUSG00000042682	9.37138	9.50496	8.74435	8.40542	11.4306	8.65562
Myeov2	ENSMUSG00000073616	3.44271	8.61588	11.0629	7.95452	9.43411	8.4155
Cox7a2	ENSMUSG00000032330	19.1253	8.99553	9.46083	7.68092	8.87946	8.39275
H3f3b	ENSMUSG00000016559	26.7371	7.21515	8.2465	7.60031	7.04137	8.35286
Rpl13a	ENSMUSG00000074129	15.8811	7.41458	8.84464	7.60996	8.62892	8.33481
Mdh1	ENSMUSG00000020321	15.958	8.72129	10.5097	9.96495	6.90043	8.33258
Stra6	ENSMUSG00000032327	0.642211	8.00778	8.39308	9.32098	8.24602	8.32051
Ctsb	ENSMUSG00000021939	13.0893	8.94328	10.9127	8.8946	7.14958	8.29767
Cspg5	ENSMUSG00000032482	0.35212	7.67954	4.23478	7.48372	8.66704	8.26707
Sostdc1	ENSMUSG00000036169	0.591925	7.4638	9.10721	9.82581	4.97258	8.26704
Tmem256	ENSMUSG00000070394	5.42791	8.44617	9.30202	7.29593	9.69438	7.99711
Ndufa7	ENSMUSG00000041881	7.39234	7.86247	8.62431	7.60824	9.09911	7.98211
Atp5b	ENSMUSG00000025393	38.4175	8.09929	9.76406	9.69021	5.82104	7.97865
Smdt1	ENSMUSG00000022452	5.78934	8.13171	7.72732	7.12201	8.41402	7.95643
Spint2	ENSMUSG00000074227	7.62216	8.67212	6.98878	7.70393	7.76164	7.95552
Atp5j2	ENSMUSG00000038690	12.5937	8.37881	9.24747	7.76431	9.80952	7.87819
Ociad2	ENSMUSG00000029153	7.26099	7.72956	8.5755	7.48807	6.38076	7.87668
Scp2	ENSMUSG00000028603	3.20728	6.99482	8.93995	7.73878	6.02955	7.87186
Cox6c	ENSMUSG00000014313	25.7774	8.11701	8.1589	7.41476	8.21899	7.7926
Itm2b	ENSMUSG00000022108	23.389	7.68217	10.1843	7.90457	5.25471	7.73715
Slc9a3r1	ENSMUSG00000020733	0.466	5.94153	7.32532	7.34987	6.89364	7.53453
Ict1	ENSMUSG00000018858	2.73927	6.6842	6.94054	6.02342	6.64819	7.49945
Rd3l	ENSMUSG00000091402	1.35778	9.67628	9.66827	7.89508	9.18472	7.4989
Rtn3	ENSMUSG00000024758	2.5796	7.22492	6.4303	7.27726	7.13527	7.48814
0610012G03Rik	ENSMUSG00000107002	3.27124	6.93974	6.85851	6.47737	7.2402	7.48553
Atox1	ENSMUSG00000018585	7.17179	7.2736	8.46936	6.50722	7.93731	7.47526
Atp6v0e	ENSMUSG00000015575	5.71998	7.22224	8.60128	7.53346	7.34569	7.47161
Ubl5	ENSMUSG00000084786	4.88332	7.10395	8.36305	7.15802	7.89128	7.40808
Eci1	ENSMUSG00000024132	3.23108	6.99897	8.27981	7.54229	6.59463	7.35649
Atp5d	ENSMUSG00000003072	11.116	6.87475	6.07625	6.61816	6.28689	7.28761
Slc16a1	ENSMUSG00000032902	0.638318	6.73633	4.93336	6.70056	7.76735	7.17244
H2afj	ENSMUSG00000060032	3.33368	8.0308	7.93503	6.80434	7.58643	7.16066
Sep15	ENSMUSG00000037072	13.6796	6.81767	8.0639	6.92385	5.71726	7.10029
Higd2a	ENSMUSG00000025868	4.88749	6.19209	7.15237	6.10498	7.19428	7.08235
Hsp90aa1	ENSMUSG00000021270	1.77701	5.88851	5.32105	7.62283	5.61007	7.05186
Ezr	ENSMUSG00000052397	0.733138	6.37738	5.28424	6.8698	6.93911	7.05112
Ndufa2	ENSMUSG00000014294	9.52619	7.21153	7.07767	6.06062	8.16438	6.99553
Basp1	ENSMUSG00000045763	0.0621901	6.71926	4.70491	6.04857	7.57273	6.98197
Ndufa11	ENSMUSG00000002379	7.43433	6.95317	6.74661	6.6393	6.95491	6.80621
Itgb8	ENSMUSG00000025321	0.370236	6.56011	3.61386	6.54583	6.87571	6.79354
Degs1	ENSMUSG00000038633	13.5172	9.65508	8.48025	8.17887	4.51007	6.78382
Ermn	ENSMUSG00000026830	0.32771	5.95959	9.69405	7.06787	5.55325	6.77083
Prdx2	ENSMUSG00000005161	10.2804	6.58187	6.26109	6.37983	5.76435	6.73257
Rpl37a	ENSMUSG00000046330	11.8558	6.3965	7.27923	5.86242	7.76824	6.6604
Ghitm	ENSMUSG00000041028	4.9167	5.28803	6.33338	6.55508	4.27523	6.64755
Gm11744	ENSMUSG00000075410	4.55712	6.83819	7.08033	5.99327	7.01146	6.63412
Spg21	ENSMUSG00000032388	2.68625	7.35966	6.37974	6.87913	6.57157	6.60176
Cpe	ENSMUSG00000037852	0.617495	6.76701	10.8132	8.46097	4.46964	6.59454
Gabarap	ENSMUSG00000018567	9.11974	6.16922	6.30688	5.38506	6.10117	6.58212
Comt	ENSMUSG00000000326	6.97187	6.57241	4.49657	5.96149	8.23206	6.53
Ndufc1	ENSMUSG00000037152	7.72107	7.03736	9.35561	6.411	8.12895	6.4292
Pebp1	ENSMUSG00000032959	4.46514	6.05958	6.98317	5.92528	4.87686	6.41974
Atp5f1	ENSMUSG00000000563	9.22425	6.47472	7.38171	6.61965	5.01338	6.41105
Clic6	ENSMUSG00000022949	1.41161	5.28598	3.38417	5.95109	5.65308	6.3927
Rnf13	ENSMUSG00000036503	5.47498	6.86757	9.64888	7.74278	4.30524	6.38435
Ndufb2	ENSMUSG00000002416	8.48637	6.30864	6.42679	6.34179	6.89015	6.36962
Gnas	ENSMUSG00000027523	13.54	7.15707	6.58248	6.81655	8.74226	6.28775
Gsta4	ENSMUSG00000032348	6.41546	6.57489	9.20621	6.50198	5.95708	6.28399
Slc25a5	ENSMUSG00000016319	21.8629	5.9387	7.15989	6.30472	4.22974	6.28321
Swi5	ENSMUSG00000044627	6.61242	5.70105	6.93082	5.2561	5.73084	6.27806
Edf1	ENSMUSG00000015092	5.33386	6.10329	6.52758	5.72346	6.4288	6.25862
Prdx5	ENSMUSG00000024953	8.69457	6.22102	6.9708	6.05354	6.35631	6.24531
Uqcrh	ENSMUSG00000063882	16.4066	6.77968	6.66184	5.85586	7.06931	6.24002
Pfdn5	ENSMUSG00000001289	5.29547	5.86939	8.18792	5.27452	6.87348	6.23966
Prr13	ENSMUSG00000023048	3.04233	6.12627	7.2534	4.83783	5.59651	6.18465
Atp5e	ENSMUSG00000016252	9.97814	6.58359	7.69913	5.47872	8.6303	6.12787
Atp6v1g1	ENSMUSG00000039105	7.2882	6.83226	5.55591	5.38886	6.91343	6.12173
2010107E04Rik	ENSMUSG00000021290	4.05169	6.67514	6.92104	5.38206	6.66782	6.11361
Nme1	ENSMUSG00000037601	4.08437	5.0785	6.42458	5.58196	5.22763	6.06501
Dbp	ENSMUSG00000059824	0.405023	4.96371	5.46855	5.13521	6.4071	6.02312
BC031181	ENSMUSG00000036299	4.18531	5.28722	6.00172	6.0051	4.46274	6.01687
Ubc	ENSMUSG00000008348	15.2506	6.17695	6.47378	7.08619	6.7711	5.99794
Slc1a1	ENSMUSG00000024935	0.277748	5.51806	6.28177	6.36357	5.29002	5.99363
Rps3	ENSMUSG00000030744	11.1389	5.21854	6.61766	5.3213	5.73357	5.95699
Ndrg2	ENSMUSG00000004558	0.242521	4.0233	4.80829	5.9715	4.70319	5.95676
Rps9	ENSMUSG00000006333	14.5072	4.91545	6.24206	5.04875	5.01878	5.94065
1810058I24Rik	ENSMUSG00000073155	1.83235	6.48555	6.08672	5.33049	6.67288	5.89635
Id2	ENSMUSG00000020644	8.18678	2.82673	5.67307	5.01537	5.48593	5.86634
Akr1a1	ENSMUSG00000028692	5.29564	5.44803	6.2436	5.67217	4.83226	5.85643
Nedd8	ENSMUSG00000010376	7.36053	5.95814	6.37572	5.20864	6.52122	5.85409
Hnrnpa2b1	ENSMUSG00000004980	9.91893	4.98199	6.20088	5.85341	4.99855	5.77285
Col8a1	ENSMUSG00000068196	0.598008	6.10879	3.97244	6.05911	4.40257	5.77056
Dct	ENSMUSG00000022129	133.569	14.468	8.02718	7.44775	6.71252	5.61712
Ndufa1	ENSMUSG00000016427	10.1398	6.41069	7.11806	5.47022	7.26423	5.61411
Rsph10b	ENSMUSG00000075569	1.89741	7.41141	6.96412	5.33449	8.56083	5.59314
Trpm3	ENSMUSG00000052387	2.19753	5.40297	3.83944	4.9588	5.44347	5.46618
D8Ertd738e	ENSMUSG00000019362	5.50938	5.2326	5.41499	4.71213	5.89499	5.4629
Rsrp1	ENSMUSG00000037266	8.42646	5.60632	2.158	5.36722	6.62953	5.44291
Cnbp	ENSMUSG00000030057	6.29151	4.66916	7.95712	5.17787	3.79554	5.44111
Ndufb4	ENSMUSG00000022820	7.06862	5.12085	6.99944	5.28085	6.59078	5.43616
Ndufb7	ENSMUSG00000033938	7.91964	5.83152	6.23158	5.20991	6.85894	5.3742
Pcbp2	ENSMUSG00000056851	4.39073	5.08437	7.14326	4.34453	5.3708	5.34072
Timm8b	ENSMUSG00000039016	5.48191	5.38261	6.12154	4.85239	5.50362	5.31462
Ybx1	ENSMUSG00000028639	10.375	4.69077	7.59916	4.3997	4.21516	5.24784
Hsp90ab1	ENSMUSG00000023944	5.8456	4.8347	3.47399	5.06302	5.55324	5.22302
Rom1	ENSMUSG00000071648	0.212295	3.83719	3.21729	4.45378	3.99434	5.18548
Slc25a3	ENSMUSG00000061904	13.8777	4.49791	4.96495	5.40545	3.58713	5.1607
Ndufb10	ENSMUSG00000040048	10.0029	5.80871	6.59895	4.60115	5.48197	5.13751
Rps19	ENSMUSG00000040952	16.1652	4.35806	4.80321	4.47445	5.39664	5.11508
Pmm1	ENSMUSG00000022474	0.795537	4.72929	4.16998	4.7105	4.2778	5.08357
Crim1	ENSMUSG00000024074	0.312408	3.70188	1.8926	3.70431	4.80539	5.0717
Dynlrb1	ENSMUSG00000047459	6.61099	5.13704	5.66699	4.38899	5.90486	5.06923
Atp6v1f	ENSMUSG00000004285	6.32472	5.2071	5.58949	4.64766	5.82216	5.06799
Acsl6	ENSMUSG00000020333	0.888495	5.26884	3.85733	5.58783	4.57125	5.02222
Hmgcs2	ENSMUSG00000027875	0.35251	5.27289	4.56086	5.36545	5.08187	5.02119
Tmem56	ENSMUSG00000028132	0.482377	4.6347	2.78367	4.71649	4.0361	4.99894
Ndufa12	ENSMUSG00000020022	10.0083	5.29914	4.97889	4.99144	5.36497	4.92622
Pla2g5	ENSMUSG00000041193	4.32654	4.74587	5.83454	5.06315	5.12306	4.91203
Dapl1	ENSMUSG00000026989	4.28865	5.54045	7.62163	4.31404	5.53984	4.90417
Rbx1	ENSMUSG00000022400	5.88261	5.02134	6.36762	4.91543	5.34035	4.90162
Cox5b	ENSMUSG00000061518	13.2188	5.70619	5.04164	4.58692	6.00893	4.88389
Ddt	ENSMUSG00000001666	1.29905	3.86155	5.2381	4.44353	4.41136	4.88128
Ywhae	ENSMUSG00000020849	4.8609	4.27388	5.03464	4.32521	4.28794	4.87782
Dad1	ENSMUSG00000022174	8.82484	4.7678	4.10895	4.89491	5.11774	4.87461
Clta	ENSMUSG00000028478	7.65297	4.67051	4.57793	4.09658	3.6797	4.86276
Cox7b	ENSMUSG00000031231	7.71154	5.36969	7.21663	4.06483	5.93086	4.84102
Psmb2	ENSMUSG00000028837	5.93664	5.0643	5.20202	4.73535	4.17316	4.83342
Rpl32	ENSMUSG00000057841	11.0287	4.56406	5.38852	4.15638	5.61494	4.81082
Rrh	ENSMUSG00000028012	0.469838	4.64297	6.03798	5.64172	3.6304	4.79018
Pkm	ENSMUSG00000032294	14.2873	5.24335	6.13719	5.72416	3.851	4.78888
Ech1	ENSMUSG00000053898	6.00066	4.4326	4.83281	5.19654	4.12406	4.7874
Tma7	ENSMUSG00000091537	2.70854	4.44064	7.02635	4.2142	6.25839	4.77805
Anapc13	ENSMUSG00000035048	4.42465	4.7425	6.35909	4.38622	5.91261	4.76103
Skp1a	ENSMUSG00000036309	3.9402	4.2644	7.98238	5.04225	3.30177	4.75918
Rpl26	ENSMUSG00000060938	8.64535	4.26491	5.27243	3.87747	4.63986	4.75004
Arl2	ENSMUSG00000024944	2.21244	4.19953	4.81018	4.13446	3.96595	4.68677
Ifi27	ENSMUSG00000064215	6.25058	3.61369	3.56796	4.05379	3.00183	4.65729
Otx2	ENSMUSG00000021848	2.51348	4.80257	3.29301	4.32308	5.3243	4.63755
Cyb5a	ENSMUSG00000024646	7.99166	5.59772	5.93978	4.37237	4.78347	4.6229
Psma7	ENSMUSG00000027566	4.97198	4.342	5.11042	4.33409	4.01774	4.62169
Eif4a1	ENSMUSG00000059796	4.1894	4.19094	5.43322	4.72144	3.74695	4.5923
Bloc1s1	ENSMUSG00000090247	2.64883	4.57736	5.33534	4.03595	5.59595	4.55235
Smim14	ENSMUSG00000037822	7.30699	4.75203	4.24566	3.96844	3.77751	4.54125
Ndufa5	ENSMUSG00000023089	11.9687	5.10947	5.1728	4.26018	5.37547	4.537
Rpl37	ENSMUSG00000041841	9.95862	4.16135	4.67446	3.71146	5.14057	4.47885
Rps15a	ENSMUSG00000008683	5.60352	4.76805	5.7155	4.03833	4.68655	4.47642
Timm13	ENSMUSG00000020219	5.81566	4.24278	4.34154	3.95236	4.16115	4.44662
Atp5a1	ENSMUSG00000025428	11.9761	4.87286	4.83868	4.53312	3.47609	4.44449
Mdk	ENSMUSG00000027239	20.0489	5.19872	4.12776	4.5228	5.99213	4.44261
Rps18	ENSMUSG00000008668	11.862	4.11045	5.21097	3.9714	4.38037	4.43877
Calml4	ENSMUSG00000032246	3.00794	5.62484	5.27888	5.08022	4.57752	4.42882
Slc6a20a	ENSMUSG00000036814	0.652093	5.22619	6.86868	5.24126	3.91678	4.41827
Hsbp1	ENSMUSG00000031839	5.76296	4.54739	5.42317	3.75887	4.6918	4.3784
Pdpn	ENSMUSG00000028583	2.14532	4.04945	5.98918	4.71192	3.68395	4.3457
Coa3	ENSMUSG00000017188	2.4856	3.96247	4.8898	4.29386	3.97013	4.32925
Atp5g1	ENSMUSG00000006057	8.41696	5.27072	5.39336	4.35662	5.15656	4.32101
Romo1	ENSMUSG00000067847	5.42743	4.51076	5.0613	4.0569	5.72582	4.31398
Rplp1	ENSMUSG00000007892	8.58282	3.91141	4.79181	3.81981	4.60558	4.26847
Spcs1	ENSMUSG00000021917	4.03956	3.79747	5.01061	4.07829	3.27219	4.26465
Srp14	ENSMUSG00000009549	4.39228	4.19458	4.57551	3.80303	4.45336	4.26062
Cox14	ENSMUSG00000023020	4.74677	4.17792	5.79532	4.01746	4.4137	4.25265
Ndufs7	ENSMUSG00000020153	10.1966	4.38211	4.41235	3.92563	4.38572	4.24036
Ndufa6	ENSMUSG00000022450	7.78928	4.80468	5.15613	4.11528	5.03529	4.21703
1810037I17Rik	ENSMUSG00000054091	6.33229	4.71193	5.42607	3.94575	4.99838	4.21111
Slc48a1	ENSMUSG00000081534	2.17963	4.59254	4.3944	4.30567	4.23723	4.20093
Shfm1	ENSMUSG00000042541	5.56016	4.04171	4.90165	3.84232	4.75921	4.19382
Aldh2	ENSMUSG00000029455	7.00016	4.16762	3.89564	4.93092	4.28579	4.19186
Dynll2	ENSMUSG00000020483	1.58005	4.03272	3.35144	3.91717	4.42955	4.18788
Fuom	ENSMUSG00000025466	4.20845	4.47241	4.82726	3.81749	5.1181	4.18676
Ndufb9	ENSMUSG00000022354	10.2375	4.65924	4.16536	3.93497	3.65948	4.18166
Calr	ENSMUSG00000003814	5.97331	4.18421	3.06925	4.24708	4.62788	4.17585
Ndufb3	ENSMUSG00000026032	3.48959	4.35571	3.87554	4.199	4.66824	4.17536
Gnb2	ENSMUSG00000029713	6.63439	3.68939	3.53902	4.0471	3.56219	4.17474
Pcolce	ENSMUSG00000029718	10.7068	5.39273	4.80253	5.02529	4.39323	4.15152
Hint2	ENSMUSG00000028470	3.50063	4.11456	3.75897	3.47185	4.62079	4.12477
Adipor1	ENSMUSG00000026457	2.98405	3.18483	4.47835	3.92454	2.80327	4.12064
Ndufs6	ENSMUSG00000021606	4.40988	4.2461	5.38016	4.06434	4.56125	4.11433
Eno1	ENSMUSG00000063524	5.52637	3.90463	4.67631	4.28339	3.10946	4.11217
Unc119	ENSMUSG00000002058	1.04171	4.21582	3.93492	3.84543	4.33041	4.10717
Rabac1	ENSMUSG00000003380	8.09805	4.07088	3.80437	3.86747	3.89816	4.10591
Uqcc2	ENSMUSG00000024208	4.10299	5.11458	4.53945	3.62376	5.60956	4.09176
Hint1	ENSMUSG00000020267	5.72894	3.81882	4.12153	4.08205	4.10365	4.07309
Phgdh	ENSMUSG00000053398	1.39933	4.06492	3.95748	4.87564	3.28736	4.07026
Lrp1	ENSMUSG00000040249	1.9923	3.65976	1.51512	3.77967	4.16654	4.06046
Rheb	ENSMUSG00000028945	4.00213	3.56138	3.59429	3.70949	3.11028	4.0472
Tbc1d1	ENSMUSG00000029174	0.328915	3.73823	2.11503	3.57388	5.12664	4.04473
Minos1	ENSMUSG00000050608	8.51549	4.56829	5.98513	3.91182	4.80145	4.0402
Sub1	ENSMUSG00000022205	9.7152	4.45354	4.85125	3.7965	3.99017	4.03192
Vapa	ENSMUSG00000024091	2.72035	4.17767	4.31496	4.42706	3.73067	3.9963
Hspa5	ENSMUSG00000026864	12.3404	4.50194	9.25004	6.19204	2.47851	3.99496
Rpl8	ENSMUSG00000003970	5.12541	3.60021	3.57066	3.59838	3.51061	3.98614
App	ENSMUSG00000022892	18.7865	7.37373	5.22764	4.86168	4.66796	3.96279
Rpl14	ENSMUSG00000025794	12.1545	3.51894	4.35489	3.25201	3.92894	3.94729
Tonsl	ENSMUSG00000059323	2.79252	3.80746	4.65663	3.84777	3.55436	3.9427
Slc24a1	ENSMUSG00000034452	0.114498	3.65743	2.58119	3.83341	3.90367	3.94087
Tecr	ENSMUSG00000031708	5.64846	3.51317	4.45184	4.0833	3.16518	3.93051
Cox8b	ENSMUSG00000025488	10.0466	15.8988	6.61052	3.47366	7.4835	3.9286
Mrps18a	ENSMUSG00000023967	4.82397	3.52781	3.96257	3.28542	3.5633	3.92146
Cfl1	ENSMUSG00000056201	4.65994	3.63782	5.02571	3.59284	3.74815	3.91117
Igfbp2	ENSMUSG00000039323	0.635574	1.62614	3.18863	4.56269	2.34569	3.88902
Scand1	ENSMUSG00000046229	4.21764	4.06043	3.95394	3.44185	4.55808	3.87516
Rps5	ENSMUSG00000012848	11.508	3.19242	3.76686	3.106	3.01681	3.8742
Hist3h2a	ENSMUSG00000078851	1.38204	3.47877	3.43753	3.12138	3.39815	3.87325
Hmgn1	ENSMUSG00000040681	2.91038	3.6362	4.45174	3.20224	2.77004	3.8726
Eef2	ENSMUSG00000034994	5.04508	3.30544	2.58174	3.82708	3.72604	3.86054
Cpxm2	ENSMUSG00000030862	0.499521	3.51043	2.42242	4.13113	3.91053	3.85528
Cox17	ENSMUSG00000046516	2.78788	4.46329	4.55034	3.49981	5.16647	3.84559
Psmb6	ENSMUSG00000018286	5.05267	3.47126	4.69831	3.62649	3.34726	3.83488
Sema3c	ENSMUSG00000028780	0.363159	2.85697	1.60126	3.51949	3.69045	3.81822
Ncbp2	ENSMUSG00000022774	1.01724	3.51116	3.47246	3.60108	3.10338	3.81784
Cat	ENSMUSG00000027187	0.713077	3.89332	3.5666	3.9407	3.33143	3.79002
Cfh	ENSMUSG00000026365	0.414437	3.10482	5.67844	3.84439	3.11092	3.76484
Ndufb8	ENSMUSG00000025204	8.44159	3.91457	4.44752	3.66687	3.56326	3.75928
Psmb1	ENSMUSG00000014769	4.37188	3.40597	4.14319	3.64339	3.00697	3.75913
Cisd1	ENSMUSG00000037710	4.12412	3.51326	3.14713	3.55039	3.00464	3.75288
Ap2m1	ENSMUSG00000022841	3.80983	3.68295	4.15525	3.55338	3.1272	3.74514
Cstb	ENSMUSG00000005054	4.50801	4.04486	4.62838	3.60085	3.9524	3.73526
Fez2	ENSMUSG00000056121	1.04127	3.38613	4.01479	3.48063	3.12832	3.72935
Pcbp1	ENSMUSG00000051695	3.47259	3.36198	3.38448	3.16714	2.8281	3.72446
Rps15	ENSMUSG00000063457	6.13557	3.48186	3.95077	3.37656	4.16625	3.70967
Slc4a2	ENSMUSG00000028962	0.357467	3.76987	1.85333	3.54141	4.12994	3.70336
Bdh2	ENSMUSG00000028167	2.59908	3.35023	4.08038	3.38436	3.16082	3.69228
Nt5dc2	ENSMUSG00000071547	5.08821	3.90402	3.06425	4.25027	4.01498	3.67571
Rps2	ENSMUSG00000044533	7.58306	3.34263	3.86239	3.17425	3.39893	3.6521
Suclg1	ENSMUSG00000052738	2.58098	3.18297	3.45601	3.97395	2.71546	3.64674
Ndufb5	ENSMUSG00000027673	7.66609	3.64257	3.76278	3.70215	3.07024	3.62671
Krt8	ENSMUSG00000049382	1.5817	2.94814	3.14717	3.76195	3.47241	3.62541
Slc7a10	ENSMUSG00000030495	0.265706	3.44861	3.90565	3.72619	3.04975	3.61981
Maged1	ENSMUSG00000025151	4.09747	3.1278	2.66709	3.91546	3.49202	3.61283
Arf5	ENSMUSG00000020440	5.14824	3.36147	3.07148	3.03432	3.26657	3.60343
Rhoc	ENSMUSG00000002233	3.38157	2.77827	3.66709	3.42913	3.07715	3.56752
Sys1	ENSMUSG00000045503	1.75701	2.87372	3.01473	2.87723	2.81231	3.56493
Mdh2	ENSMUSG00000019179	9.38529	3.72671	4.22746	3.81474	3.10848	3.55248
Ddx5	ENSMUSG00000020719	6.35111	3.43259	1.73032	3.54941	3.75231	3.54957
Tspan7	ENSMUSG00000058254	2.57555	2.75842	3.88949	4.05502	2.51786	3.51189
Ifitm2	ENSMUSG00000060591	7.55754	3.41646	3.85507	3.36229	3.40559	3.51084
Mapre1	ENSMUSG00000027479	3.1225	3.24852	3.07459	3.02624	3.0133	3.48451
Car12	ENSMUSG00000032373	0.58521	3.76735	2.12631	3.74001	4.38358	3.48293
Phpt1	ENSMUSG00000036504	5.78866	3.10476	3.36545	2.99544	2.83669	3.46714
Ppib	ENSMUSG00000032383	4.74444	3.51289	3.4357	3.60782	3.52572	3.45935
Spcs2	ENSMUSG00000035227	5.70253	3.13887	3.75236	3.53824	2.84112	3.45267
Slc4a5	ENSMUSG00000068323	2.69607	4.76786	1.79987	3.40936	3.72909	3.43977
Pole4	ENSMUSG00000030042	5.36229	3.63343	3.6256	2.93713	2.91616	3.434
Ndufa8	ENSMUSG00000026895	8.17722	3.65882	2.59073	3.32735	3.75095	3.43273
2410015M20Rik	ENSMUSG00000049760	10.2073	3.50302	4.30085	3.19913	2.88447	3.4296
Snrpb	ENSMUSG00000027404	5.48403	2.9193	2.9334	3.25719	2.96502	3.42896
Epas1	ENSMUSG00000024140	2.02328	2.96888	1.77747	3.52116	3.68748	3.42588
Cdr2	ENSMUSG00000030878	0	3.41884	1.32264	2.89068	3.82937	3.42557
Pomp	ENSMUSG00000029649	4.15567	3.00862	3.48262	3.09062	2.95608	3.41971
H1f0	ENSMUSG00000096210	1.85674	4.06225	3.38715	3.35877	3.61319	3.40995
Atraid	ENSMUSG00000013622	3.46542	3.08104	3.17539	3.46371	2.1738	3.39966
Rps11	ENSMUSG00000003429	6.84399	3.25488	4.76232	3.06028	4.22137	3.39718
Ndufb6	ENSMUSG00000071014	5.72294	3.59177	4.39656	3.18195	3.54478	3.39462
Itgav	ENSMUSG00000027087	0.332629	2.45184	1.30227	3.01192	2.87	3.38141
Uqcrfs1	ENSMUSG00000038462	7.47841	3.19941	2.98359	3.52401	2.80927	3.3791
Aplp2	ENSMUSG00000031996	9.67772	3.13013	2.90283	3.43174	2.59361	3.35998
F3	ENSMUSG00000028128	0.439473	3.2431	4.58175	3.87159	2.05593	3.35702
Eif5a	ENSMUSG00000078812	4.44412	3.18773	4.08161	3.16007	2.83154	3.33582
Plekhb1	ENSMUSG00000030701	0.233919	4.30166	3.25408	3.17706	3.88166	3.32961
Fkbp4	ENSMUSG00000030357	3.12705	3.29772	3.70752	3.41806	2.98261	3.30337
Slc3a2	ENSMUSG00000010095	12.7006	3.74729	4.12577	3.6696	2.75455	3.29313
Atp5c1	ENSMUSG00000025781	10.7519	3.28502	3.29925	3.15528	2.47659	3.28984
Tbca	ENSMUSG00000042043	2.90162	3.1532	3.80225	2.85547	3.5255	3.28962
Bmp4	ENSMUSG00000021835	0.349132	2.47041	2.25116	3.20026	3.18084	3.27641
Actb	ENSMUSG00000029580	5.25485	3.30413	3.14178	3.04113	4.79934	3.27424
Gm42418	ENSMUSG00000098178	1.88488	4.20669	3.5029	4.45431	6.81912	3.27231
Nqo1	ENSMUSG00000003849	1.06786	3.95327	3.57139	3.5772	3.52734	3.26596
Mrfap1	ENSMUSG00000055302	5.28738	2.87309	3.46751	2.74256	2.51077	3.24885
Rab2a	ENSMUSG00000047187	2.11835	3.4069	2.6631	3.48223	2.56713	3.24278
Atp5o	ENSMUSG00000022956	11.5034	3.86359	5.25803	3.24702	3.64622	3.24169
Sdf4	ENSMUSG00000029076	3.35699	2.83316	2.66456	3.21662	2.83554	3.23859
Atp1a1	ENSMUSG00000033161	6.9521	3.31481	3.78922	3.29036	3.05523	3.23641
Ppdpf	ENSMUSG00000016344	1.27375	3.09641	3.63559	2.72854	3.64325	3.22882
Mrps6	ENSMUSG00000039680	1.00592	2.82879	3.20075	2.69433	3.20624	3.226
Perp	ENSMUSG00000019851	1.12639	3.07428	3.18634	2.84568	1.83878	3.22119
Hnrnpk	ENSMUSG00000021546	6.93908	3.0132	5.11831	3.23577	2.3684	3.21265
Tomm7	ENSMUSG00000028998	3.74376	3.31256	3.6187	3.05202	3.96763	3.21207
Csad	ENSMUSG00000023044	0.547653	2.71215	2.83734	3.27217	3.15201	3.19486
Gpm6a	ENSMUSG00000031517	2.4547	3.21651	4.2784	3.60028	2.37225	3.19037
Anapc11	ENSMUSG00000025135	3.39698	2.74758	3.33944	2.62066	2.82824	3.18832
Cdc42	ENSMUSG00000006699	3.72232	3.19654	4.54872	2.92788	2.68427	3.18739
Id3	ENSMUSG00000007872	27.7741	0.945115	2.22165	2.95123	3.19775	3.18374
Atpif1	ENSMUSG00000054428	3.83086	3.2427	4.12216	3.11352	3.66957	3.17893
Ube2d3	ENSMUSG00000078578	3.17244	2.63502	2.86493	2.72414	2.34456	3.17597
Acyp1	ENSMUSG00000008822	1.02428	2.2984	2.67666	2.79801	2.93749	3.16641
Ndufs4	ENSMUSG00000021764	3.53324	3.03028	3.49772	2.94797	3.14153	3.16561
Mrpl20	ENSMUSG00000029066	1.57749	2.97692	3.42735	2.48888	3.27649	3.16238
Mrps14	ENSMUSG00000058267	3.82273	3.15984	2.90239	2.89447	3.23669	3.15555
Nenf	ENSMUSG00000037499	8.81068	3.12573	3.26326	2.74804	3.30695	3.14975
Vdac2	ENSMUSG00000021771	4.37682	2.82302	3.63869	2.81138	2.56384	3.14525
Pitpna	ENSMUSG00000017781	0.629976	2.88795	2.15339	2.61515	3.14684	3.14422
Ssu72	ENSMUSG00000029038	5.10637	2.66556	3.03458	3.11031	2.51576	3.13436
Agpat3	ENSMUSG00000001211	1.36333	2.96585	2.30919	2.84187	3.32723	3.13366
Ndufv2	ENSMUSG00000024099	6.38212	3.33067	3.67478	2.99867	3.42016	3.12055
Nop10	ENSMUSG00000027133	6.21374	3.6681	3.98713	2.88957	3.92286	3.11926
Ost4	ENSMUSG00000038803	5.0002	2.94483	3.60374	2.7673	3.63014	3.11579
Smpd1	ENSMUSG00000037049	3.48201	2.82485	2.9886	3.53461	2.44912	3.11278
Chil1	ENSMUSG00000064246	5.67629	2.69294	4.25838	3.4552	2.37856	3.1089
Rpl34	ENSMUSG00000062006	5.85089	2.89797	3.68637	2.76296	3.01776	3.10873
Svbp	ENSMUSG00000028643	1.14608	2.04239	3.56474	2.47537	2.88506	3.06107
Fam173a	ENSMUSG00000057411	1.38065	2.48534	2.17425	2.91749	2.93629	3.03877
Iqgap2	ENSMUSG00000021676	2.07161	3.02414	1.82882	2.81984	3.55071	3.03513
Mtch1	ENSMUSG00000024012	1.74759	3.09269	1.38075	2.76183	3.06587	3.03427
Dctn3	ENSMUSG00000028447	2.29962	2.63302	2.88555	2.87885	2.40906	3.02673
Atp5g3	ENSMUSG00000018770	7.46128	2.82804	2.97685	2.44542	2.26128	3.01995
Rps24	ENSMUSG00000025290	5.71905	2.70531	3.24517	2.49145	3.04867	3.01777
Alad	ENSMUSG00000028393	1.12119	3.60443	3.77103	3.3386	3.20551	3.00859
Capns1	ENSMUSG00000001794	3.86425	2.78389	3.53713	2.8559	2.6895	3.00433
Zbtb20	ENSMUSG00000022708	3.08158	3.05201	0.788906	2.69957	3.42322	2.99807
Mlf2	ENSMUSG00000030120	3.59936	2.62874	2.81507	2.834	1.96796	2.98558
Hsp90b1	ENSMUSG00000020048	5.56209	2.99133	2.61503	3.19666	3.15463	2.98552
Mfsd7c	ENSMUSG00000034258	0.110387	3.10615	3.57038	3.06147	3.11611	2.96452
Prdx6	ENSMUSG00000026701	9.49585	3.87675	3.77641	2.82485	2.39945	2.95332
Myl12a	ENSMUSG00000024048	7.72076	2.94401	3.48991	2.80762	2.70917	2.95196
Ndufab1	ENSMUSG00000030869	5.8035	2.94107	3.56172	2.99755	2.84662	2.94545
Smim4	ENSMUSG00000058351	2.25639	3.12444	3.87607	3.00749	3.75073	2.94096
Rplp0	ENSMUSG00000067274	13.887	2.66869	3.34475	2.69387	2.41701	2.94029
Rpl4	ENSMUSG00000032399	8.34236	2.46173	3.27209	2.77879	2.69782	2.93795
Cd82	ENSMUSG00000027215	2.94581	3.22247	2.96612	3.21258	3.02484	2.93641
Sumo3	ENSMUSG00000020265	2.01238	3.01915	3.28309	2.79272	2.59851	2.93516
Rnf7	ENSMUSG00000051234	3.74092	2.35853	3.39063	2.41604	2.25763	2.93209
Sdhaf4	ENSMUSG00000026154	1.05366	2.62516	3.3439	2.91143	2.95718	2.92889
Arf4	ENSMUSG00000021877	3.53444	2.82125	3.38134	2.91138	2.19403	2.92554
Srp9	ENSMUSG00000026511	2.0397	2.72968	2.98313	2.50759	2.57844	2.90987
H2afv	ENSMUSG00000041126	3.96156	2.39617	3.15164	2.53758	2.48522	2.89799
Atp6ap2	ENSMUSG00000031007	4.10788	3.01247	3.96956	3.3944	1.86853	2.89343
Bst2	ENSMUSG00000046718	3.94385	2.27011	2.65618	2.59139	2.89489	2.8839
Itm2c	ENSMUSG00000026223	3.11839	2.49979	2.7178	2.9957	2.07256	2.87828
Tmed10	ENSMUSG00000021248	2.27804	2.44664	2.55811	2.51081	2.2486	2.85763
Sdcbp	ENSMUSG00000028249	3.51155	5.54855	4.34793	3.23697	2.67991	2.83522
Tes	ENSMUSG00000029552	0.359022	2.72371	1.82245	2.8307	2.91712	2.83353
Psmb3	ENSMUSG00000069744	4.24282	2.9501	2.87102	2.84188	2.96654	2.82631
Smim10l1	ENSMUSG00000072704	1.8293	2.1802	3.17989	2.65266	2.10911	2.81568
Acaa2	ENSMUSG00000036880	5.20146	2.27587	2.89619	2.95635	2.01272	2.81279
Cdk2ap2	ENSMUSG00000024856	1.29006	2.43617	2.24503	2.32606	2.93845	2.80798
Sdhb	ENSMUSG00000009863	8.70449	2.75945	3.33835	2.58944	2.51425	2.80214
Tmbim4	ENSMUSG00000020225	2.15722	2.53348	3.30441	2.86135	2.1957	2.77655
Wbp5	ENSMUSG00000042712	5.14724	3.10196	4.10863	2.76505	2.91357	2.77113
Vdac1	ENSMUSG00000020402	6.34504	3.24136	3.01052	2.61154	2.7429	2.76603
Ociad1	ENSMUSG00000029152	3.02166	2.53371	3.08817	2.67338	2.47935	2.76309
Ccnd1	ENSMUSG00000070348	0.5495	1.81477	1.84761	2.31024	3.15505	2.7572
Uqcrc1	ENSMUSG00000025651	7.86174	3.0119	2.96486	3.35883	2.45778	2.74488
Eif4g2	ENSMUSG00000005610	4.01671	2.59167	3.20526	2.56974	2.25016	2.72577
Ak3	ENSMUSG00000024782	1.35417	3.10626	3.01302	2.53598	2.73476	2.71995
Rac1	ENSMUSG00000001847	2.18396	2.75515	2.65982	2.60757	3.08535	2.71936
Sec61b	ENSMUSG00000053317	2.78937	2.63759	3.36252	2.65288	3.11949	2.71861
Rpl35a	ENSMUSG00000060636	5.71424	2.57676	2.51733	2.44853	2.99181	2.71229
Sparc	ENSMUSG00000018593	21.0694	4.15086	2.42052	3.58046	2.36087	2.69501
Rbm39	ENSMUSG00000027620	6.35818	2.60466	1.82331	2.51611	2.82339	2.69112
Glmp	ENSMUSG00000001418	2.62999	2.39546	2.91429	3.05631	1.98748	2.68688
Atp6ap1	ENSMUSG00000019087	6.55685	2.85535	3.92924	2.94686	2.65014	2.68208
Cox20	ENSMUSG00000026500	3.74174	2.90049	3.28725	2.58256	3.59433	2.67474
Rpl29	ENSMUSG00000048758	3.21311	2.57107	2.65485	2.55287	2.86652	2.66946
Ctsc	ENSMUSG00000030560	1.10672	2.74104	4.69365	3.27141	1.79556	2.66793
Ramp2	ENSMUSG00000001240	0.595958	7.64104	3.57763	2.5715	3.9817	2.65395
Aurkaip1	ENSMUSG00000065990	2.84892	2.32313	2.46221	2.30651	2.11394	2.64555
Rpl13	ENSMUSG00000000740	8.31467	2.40583	2.68223	2.15958	2.58661	2.64554
Ndufs8	ENSMUSG00000059734	5.65305	2.48584	2.36479	2.36323	2.67131	2.641
Sod2	ENSMUSG00000006818	4.30376	3.45532	2.88536	2.5257	2.41423	2.64034
Mif4gd	ENSMUSG00000020743	1.12738	3.19569	2.54752	2.71125	2.34068	2.63819
Sulf1	ENSMUSG00000016918	0.498248	2.09213	1.91511	2.70802	2.0807	2.63739
Pin1	ENSMUSG00000032171	2.47392	2.5607	3.16024	2.62626	1.9774	2.63384
Pts	ENSMUSG00000032067	2.91493	2.70268	2.69586	2.49079	2.42146	2.63051
Nedd4	ENSMUSG00000032216	3.52744	2.89227	1.02069	2.52836	3.32174	2.62717
Ngfrap1	ENSMUSG00000046432	5.72424	2.50451	3.13805	2.45982	2.46791	2.62637
Mien1	ENSMUSG00000002580	1.12674	2.4533	2.80409	2.3268	2.39877	2.61095
Acta2	ENSMUSG00000035783	0.234194	2.18916	2.10056	2.6984	1.86213	2.60418
Pip5k1b	ENSMUSG00000024867	1.84441	2.39985	2.0617	2.82283	2.57562	2.60378
Eif3k	ENSMUSG00000053565	3.62486	2.43961	2.32918	2.43889	2.42781	2.59239
Ppp1ca	ENSMUSG00000040385	2.80414	2.45256	2.93074	2.47923	1.63196	2.58595
Dynlt3	ENSMUSG00000031176	1.82147	2.2497	3.60318	2.28745	1.64486	2.58317
Rps27l	ENSMUSG00000036781	3.71717	2.75686	2.93796	2.31056	2.79047	2.58309
Cd9	ENSMUSG00000030342	2.78716	2.45711	2.50873	2.47879	2.04802	2.5825
Vcp	ENSMUSG00000028452	1.96065	2.2752	2.43988	2.62944	2.49032	2.57952
Lsm4	ENSMUSG00000031848	2.22448	2.2984	2.3076	2.42135	2.35171	2.56876
Dgcr6	ENSMUSG00000003531	1.97997	2.29739	2.8947	2.07443	2.1725	2.56675
Cope	ENSMUSG00000055681	3.54349	2.30822	3.02839	2.38311	2.4152	2.56549
Cox5a	ENSMUSG00000000088	5.67633	2.81953	2.47134	2.65482	2.29113	2.55185
Gpx1	ENSMUSG00000063856	3.41944	2.28343	2.85932	2.25892	1.94726	2.54936
Tmem237	ENSMUSG00000038079	0.549154	2.25653	2.40954	2.95587	1.67485	2.54593
Serp1	ENSMUSG00000027808	2.71533	2.3967	3.05636	2.40419	2.13833	2.54427
Slc16a9	ENSMUSG00000037762	1.08273	2.53476	2.76451	2.54393	2.73051	2.54007
Plekhb2	ENSMUSG00000026123	0.927248	2.18616	2.2706	2.39327	2.04234	2.53706
Sar1b	ENSMUSG00000020386	2.19434	2.24796	2.36036	2.64679	1.52706	2.53319
Ran	ENSMUSG00000029430	2.14182	2.11054	2.66418	2.53995	1.75182	2.53118
Mgll	ENSMUSG00000033174	22.3713	2.89361	2.17481	2.37627	2.76835	2.53086
Me1	ENSMUSG00000032418	0.479994	1.97177	1.82273	2.33724	2.51442	2.52859
Pla2g7	ENSMUSG00000023913	0.299391	2.52666	3.21786	3.04721	2.29729	2.5277
Manf	ENSMUSG00000032575	4.9854	2.96488	2.76384	2.67114	2.6905	2.525
Dynll1	ENSMUSG00000009013	6.65844	2.22668	3.11784	2.19817	2.60268	2.52178
Wls	ENSMUSG00000028173	4.11394	2.53989	2.66595	2.57593	1.86931	2.51415
Metrn	ENSMUSG00000002274	0.234595	2.23761	1.80615	2.55057	2.63041	2.51113
Rpl23	ENSMUSG00000071415	5.79832	2.52319	2.64249	2.14464	2.84552	2.50432
Chmp2a	ENSMUSG00000033916	2.64104	2.31208	2.82279	2.30518	2.5319	2.49956
Bola3	ENSMUSG00000045160	3.88351	2.73378	3.05726	2.28681	3.15343	2.49854
Rchy1	ENSMUSG00000029397	2.14832	2.24116	1.72827	2.37317	2.07216	2.49744
Zfp706	ENSMUSG00000062397	2.20575	2.52473	2.67072	2.30039	2.3623	2.49342
Aes	ENSMUSG00000054452	2.70662	2.50394	2.02312	1.97551	2.93709	2.48859
Ddrgk1	ENSMUSG00000068290	2.96307	2.26304	2.67144	2.47984	2.14353	2.4836
Oat	ENSMUSG00000030934	6.95924	2.75508	2.58113	2.74879	2.43666	2.48244
Ptp4a3	ENSMUSG00000059895	0.657191	1.67152	1.61987	2.34773	2.3273	2.47199
Emc7	ENSMUSG00000055943	4.32357	2.2882	2.91425	2.49179	1.85689	2.4675
Upk3bl	ENSMUSG00000006143	0.723049	2.51963	3.16358	2.48098	1.74075	2.46325
St13	ENSMUSG00000022403	2.82354	2.24764	2.8112	2.19184	2.53413	2.462
Tmem147	ENSMUSG00000006315	2.71712	2.2203	2.17884	2.40171	1.93709	2.46155
Deb1	ENSMUSG00000032526	2.15813	3.18658	2.40663	2.28365	2.91444	2.4533
Arpp19	ENSMUSG00000007656	3.07295	2.63781	3.18335	2.26582	3.32955	2.44918
Slc6a6	ENSMUSG00000030096	2.69824	2.82522	1.12001	2.50838	3.19365	2.4469
Chmp5	ENSMUSG00000028419	2.61228	2.0503	2.34969	2.33571	1.83035	2.44649
Med28	ENSMUSG00000015804	3.44014	1.99652	2.46868	2.03318	2.03394	2.44642
Atp6v1d	ENSMUSG00000021114	2.73084	2.61383	3.03842	2.49435	2.01609	2.44058
Naca	ENSMUSG00000061315	4.14872	2.18446	2.75047	2.16839	2.36681	2.43957
Tspan10	ENSMUSG00000039691	6.66598	3.03348	2.26906	2.62574	2.93395	2.43145
Timp2	ENSMUSG00000017466	4.16903	2.25058	1.41525	2.31904	2.44725	2.42988
Nap1l5	ENSMUSG00000055430	5.66347	2.45394	2.8614	1.86276	2.42489	2.42967
Tmed9	ENSMUSG00000058569	3.07805	2.01946	1.98253	2.16662	1.73671	2.42759
Pdzd11	ENSMUSG00000015668	0.988292	1.93759	3.29608	2.37218	1.87956	2.42739
Trappc3	ENSMUSG00000028847	0.70116	2.72862	2.60103	2.38735	2.26678	2.42562
Lamtor2	ENSMUSG00000028062	2.92999	2.27378	2.52075	1.94404	2.55274	2.42059
Met	ENSMUSG00000009376	0.340412	1.96974	1.0096	2.30433	2.12972	2.41152
Rplp2	ENSMUSG00000025508	5.42467	2.12395	3.18795	2.25888	2.88829	2.40656
H3f3a	ENSMUSG00000060743	4.53944	2.30139	2.99088	2.12671	2.1609	2.40451
Adh5	ENSMUSG00000028138	2.12902	2.72656	3.01867	2.57295	1.80406	2.3964
Hprt	ENSMUSG00000025630	2.11234	1.99513	2.60742	2.22842	1.52046	2.3854
Tmem160	ENSMUSG00000019158	2.33186	2.4327	2.41213	2.3841	2.09163	2.3808
Tubb4b	ENSMUSG00000036752	0.721691	2.24741	2.37574	2.4568	2.41175	2.37992
Snx3	ENSMUSG00000019804	1.42211	1.89736	2.23366	1.87173	1.92056	2.37735
Mogat1	ENSMUSG00000012187	1.25227	2.23305	2.53614	2.40658	1.45817	2.37111
Ak2	ENSMUSG00000028792	4.58272	2.98317	2.26681	2.64608	2.85287	2.36691
Paip2	ENSMUSG00000037058	3.03824	2.02746	3.56463	2.29516	1.65195	2.35636
Fam13a	ENSMUSG00000037709	2.09985	1.47199	1.23286	2.03501	2.11881	2.35174
Ctnna1	ENSMUSG00000037815	2.50753	2.21718	1.45843	2.20705	2.19951	2.35029
Sumo1	ENSMUSG00000026021	2.5475	1.98608	2.99134	2.00786	1.62588	2.34883
Rcn2	ENSMUSG00000032320	2.72982	2.21071	2.58213	2.68917	1.64844	2.34882
Iscu	ENSMUSG00000025825	2.39352	2.4533	2.31926	2.22081	2.4794	2.34314
Tyr	ENSMUSG00000004651	6.60713	2.60136	2.26512	2.56045	2.23604	2.32786
Sfrp1	ENSMUSG00000031548	3.88059	1.84605	1.27213	2.37345	2.44035	2.32672
Tsen34	ENSMUSG00000035585	2.14539	2.1774	2.77611	2.19456	1.90017	2.3227
BC004004	ENSMUSG00000052712	1.28914	2.9819	2.78879	2.61574	2.35607	2.31805
Ctsl	ENSMUSG00000021477	9.42887	2.44889	1.83186	2.41734	1.84005	2.31773
Nisch	ENSMUSG00000021910	1.8463	2.12905	0.4645	2.38977	2.61176	2.31734
Hmgn3	ENSMUSG00000066456	7.19363	2.66311	2.22216	2.65823	2.69936	2.31613
Fkbp2	ENSMUSG00000056629	4.24952	2.40833	2.74858	2.31378	2.61696	2.31389
Fam174a	ENSMUSG00000051185	1.58577	2.30057	2.67923	2.2116	1.78074	2.31014
Pfdn1	ENSMUSG00000024346	1.56908	2.30641	2.76917	2.24145	2.54622	2.30971
Fbxw4	ENSMUSG00000040913	0.0559434	2.46251	2.52372	1.86522	2.18149	2.30965
Acadvl	ENSMUSG00000018574	2.14794	2.04739	2.18614	2.48664	1.84602	2.30527
Tmem176b	ENSMUSG00000029810	6.95939	1.96206	2.23745	2.32967	1.91731	2.30185
Zfand6	ENSMUSG00000030629	1.30758	2.08858	2.71043	2.30252	1.8046	2.29615
Mrps21	ENSMUSG00000054312	3.45157	2.53268	3.28326	2.00289	2.71197	2.29532
Mxd4	ENSMUSG00000037235	0.506944	2.45721	1.53365	2.40864	2.89676	2.28816
Rab7	ENSMUSG00000079477	1.72187	2.33241	2.14343	2.18175	2.50815	2.28413
Gstt2	ENSMUSG00000033318	0.605129	2.15703	2.30728	2.29168	2.24971	2.28131
Arf1	ENSMUSG00000048076	3.82231	2.2395	2.54245	2.45877	2.08416	2.26799
Cald1	ENSMUSG00000029761	1.47453	1.66708	1.60273	2.44822	2.06479	2.26336
St3gal6	ENSMUSG00000022747	0.889871	2.08722	2.35275	2.27459	1.67638	2.26132
Mpc2	ENSMUSG00000026568	3.58552	2.64569	2.67037	2.372	2.12396	2.25485
Tax1bp1	ENSMUSG00000004535	2.80829	1.93219	2.3031	2.42288	1.8878	2.25243
Gabarapl2	ENSMUSG00000031950	3.66174	2.15774	2.37712	2.24203	1.97751	2.24954
Fis1	ENSMUSG00000019054	6.31943	2.20143	2.72698	1.97099	2.36501	2.24776
Serpinh1	ENSMUSG00000070436	5.84636	2.38354	2.35506	2.45119	2.36397	2.24596
Sec62	ENSMUSG00000027706	8.68914	2.69212	2.45892	2.8774	2.2938	2.23833
Lamp1	ENSMUSG00000031447	4.85323	2.09462	2.57949	2.23755	1.60791	2.23237
Mgst1	ENSMUSG00000008540	37.75	2.70188	2.24207	2.59878	1.85501	2.23022
Vps29	ENSMUSG00000029462	2.83781	2.19935	2.77206	2.01806	1.88013	2.2295
0610011F06Rik	ENSMUSG00000025731	2.1174	1.87827	2.04469	2.2477	2.0222	2.22893
Polr2m	ENSMUSG00000032199	2.79312	1.96193	2.17234	2.14052	2.25391	2.22731
Smim1	ENSMUSG00000078350	1.05944	2.11715	2.39488	2.20023	2.32897	2.22679
Thbs1	ENSMUSG00000040152	0.711174	1.8331	1.06032	2.24918	2.10086	2.22498
Enpp5	ENSMUSG00000023960	1.64091	2.21298	2.83742	2.40961	2.25039	2.21925
Gng5	ENSMUSG00000068523	2.25585	2.12751	2.65588	2.05674	2.55636	2.21877
Pttg1	ENSMUSG00000020415	3.74068	2.15824	2.39669	2.21458	2.41363	2.21429
Tm2d2	ENSMUSG00000031556	2.16653	1.86208	1.78379	2.26057	1.53497	2.20788
Hypk	ENSMUSG00000027245	3.34078	2.31629	2.28112	1.89578	2.74084	2.20574
Emc8	ENSMUSG00000031819	2.4136	2.2097	1.55764	1.94152	2.083	2.20449
Ergic3	ENSMUSG00000005881	3.61466	1.86952	1.94949	2.06338	1.64427	2.19397
Acot13	ENSMUSG00000006717	2.54982	2.64879	2.88756	2.41616	2.7646	2.18768
Gzmm	ENSMUSG00000054206	0.18552	1.8958	2.29148	1.6615	2.08312	2.17839
Hist1h4h	ENSMUSG00000060981	0.457599	2.23384	2.25096	2.2806	2.51868	2.17587
1190005I06Rik	ENSMUSG00000043687	1.11537	2.57228	1.93509	1.94902	2.51016	2.17561
Sesn3	ENSMUSG00000032009	3.49483	1.65877	1.34135	2.07132	1.62747	2.17357
Reep5	ENSMUSG00000005873	3.5789	1.82398	1.7259	2.16431	1.81414	2.16659
Myl12b	ENSMUSG00000034868	3.63757	2.23693	3.52475	2.19952	2.44152	2.16653
2610001J05Rik	ENSMUSG00000052419	2.03998	1.94863	2.06082	2.01617	1.67755	2.15906
Lmo1	ENSMUSG00000036111	3.18802	1.59514	1.65887	1.70648	1.74632	2.15884
Hist1h1c	ENSMUSG00000036181	0.989123	2.104	1.74773	2.11088	1.96268	2.15847
Osbp2	ENSMUSG00000020435	0.438889	1.63044	1.67293	1.90102	2.05147	2.15535
Son	ENSMUSG00000022961	6.39525	2.45673	0.946262	2.91278	2.96584	2.15467
Rer1	ENSMUSG00000029048	2.4922	1.98957	2.05574	2.13094	1.67126	2.15184
Parm1	ENSMUSG00000034981	0.413062	1.86365	1.15158	1.8165	1.88901	2.15117
Etnk1	ENSMUSG00000030275	1.61114	1.90039	0.677161	1.89592	2.01964	2.15025
Sdhd	ENSMUSG00000000171	4.60211	2.11084	2.01688	2.18393	1.56623	2.14702
Pgrmc1	ENSMUSG00000006373	3.04648	1.86454	1.94907	1.89965	1.55818	2.14296
Gtf2h5	ENSMUSG00000034345	1.82175	2.34356	2.72307	1.81573	2.45167	2.13628
Psma1	ENSMUSG00000030751	2.3726	1.71179	2.37887	2.06091	1.21142	2.13585
Cyc1	ENSMUSG00000022551	6.4077	2.0705	1.89707	2.34293	1.65501	2.13152
Mrpl42	ENSMUSG00000062981	3.88354	2.14654	2.4226	2.04399	2.1363	2.1289
Timm17a	ENSMUSG00000062580	3.41908	1.87248	2.07623	1.98246	1.7008	2.12778
Pdia3	ENSMUSG00000027248	4.91173	2.11537	3.22037	2.60744	1.37079	2.12513
Oaz2	ENSMUSG00000040652	1.62615	2.12352	2.11898	2.09608	2.03871	2.12392
Ucp2	ENSMUSG00000033685	5.41013	2.50992	2.11115	1.93455	2.56833	2.11895
Ddb1	ENSMUSG00000024740	1.86407	2.03488	1.21168	2.14529	2.06948	2.11657
Amfr	ENSMUSG00000031751	0.925816	2.14356	1.47626	2.40422	2.28505	2.10093
Rps21	ENSMUSG00000039001	4.2574	1.93867	2.47934	1.94478	2.00348	2.09926
Tmem50a	ENSMUSG00000028822	3.60115	1.92586	2.16572	2.00944	1.70929	2.09914
Tmem208	ENSMUSG00000014856	2.77891	1.93522	2.07397	2.20604	1.83854	2.09692
Vamp5	ENSMUSG00000073002	0.557644	2.51618	2.06936	1.79548	1.875	2.09519
Lrpap1	ENSMUSG00000029103	2.20399	1.8461	2.44583	2.33564	1.6244	2.09226
Hrsp12	ENSMUSG00000022323	0.551181	2.00046	2.60588	1.93598	1.84098	2.09133
Psmc3	ENSMUSG00000002102	2.94026	2.17656	2.64652	2.17514	1.82767	2.087
Sdf2	ENSMUSG00000002064	2.87562	1.92708	2.78875	1.97626	2.00751	2.08609
Txn2	ENSMUSG00000005354	2.62734	1.93444	2.15821	1.92478	2.19887	2.08531
Psma2	ENSMUSG00000015671	4.18587	2.14669	2.51517	2.1668	1.66775	2.08332
Abca4	ENSMUSG00000028125	2.12248	1.81363	1.26094	1.73928	2.10511	2.07979
Fkbp1a	ENSMUSG00000032966	4.89305	1.96391	2.24093	2.04057	1.78297	2.07626
Ntrk2	ENSMUSG00000055254	0.664861	1.56355	2.31628	2.17512	1.52775	2.07446
Vegfa	ENSMUSG00000023951	0.969716	1.52972	0.561046	2.03292	2.70534	2.0738
Hspe1	ENSMUSG00000073676	2.34791	1.8932	2.0731	1.86293	1.94698	2.07082
Mrpl34	ENSMUSG00000034880	1.89414	1.78559	1.93492	1.74999	1.95856	2.06926
Adra2c	ENSMUSG00000045318	0.195202	1.31237	0.851795	1.81067	2.47244	2.06627
Ccdc107	ENSMUSG00000028461	1.8208	1.63436	1.92825	2.05162	1.9907	2.06623
Cuta	ENSMUSG00000024194	2.73598	2.15017	2.27668	2.1345	1.99707	2.06543
Atp1b2	ENSMUSG00000041329	1.75188	1.89636	1.48934	1.96143	2.02365	2.06046
Scd2	ENSMUSG00000025203	1.91579	2.0486	0.890858	2.12974	2.29609	2.05843
Fkbp8	ENSMUSG00000019428	1.6826	2.01288	1.73017	1.86429	1.98933	2.04976
Cuedc2	ENSMUSG00000036748	2.74111	2.19332	1.96444	2.22096	1.91654	2.04873
Gstm5	ENSMUSG00000004032	1.0796	1.98192	2.05066	2.1021	1.96015	2.0475
Saraf	ENSMUSG00000031532	3.4472	1.96264	2.3942	2.32418	1.52109	2.04537
Rab27a	ENSMUSG00000032202	0.738396	2.3869	1.66848	2.01182	2.63907	2.04481
Apoa1bp	ENSMUSG00000028070	2.20091	1.94301	2.52545	2.28249	1.56445	2.04119
Glo1	ENSMUSG00000024026	2.01041	1.86983	2.4818	2.10607	1.69423	2.03338
Mrps12	ENSMUSG00000045948	2.99601	1.69007	1.82966	1.89017	1.15705	2.02217
Tm2d1	ENSMUSG00000028563	0.927624	1.65826	1.44206	1.89118	1.47384	2.019
Ptov1	ENSMUSG00000038502	3.83326	1.9052	1.55714	1.76867	1.84906	2.01575
Gip	ENSMUSG00000014351	0.177443	1.69706	1.83245	1.99908	2.01034	2.01408
Bri3	ENSMUSG00000047843	2.52713	2.2365	1.7791	1.9114	2.12005	2.00812
Dnaja1	ENSMUSG00000028410	2.06056	2.1327	2.46988	2.4649	1.56955	2.00699
Dlgap1	ENSMUSG00000003279	0.353068	2.27298	1.04876	2.20964	2.62199	2.00528
Tmem9	ENSMUSG00000026411	1.57599	1.52178	1.57765	1.77538	1.36296	1.99752
Cnpy2	ENSMUSG00000025381	2.94132	1.75431	1.97431	1.62754	1.46935	1.99528
Stub1	ENSMUSG00000039615	4.41681	2.07115	2.20662	1.94461	1.80501	1.98525
Tmem72	ENSMUSG00000048108	0.171783	2.064	1.25828	1.9541	2.02737	1.98177
Psmd8	ENSMUSG00000030591	1.82503	1.70454	2.27164	1.78645	1.65913	1.98141
Sgk3	ENSMUSG00000025915	0.461164	1.94969	1.91321	2.03649	1.57469	1.97394
Serinc1	ENSMUSG00000019877	2.7248	1.8063	2.88818	1.88915	1.75142	1.97268
Lamtor5	ENSMUSG00000087260	2.52495	1.86258	1.96702	1.66771	1.55631	1.97047
Rhobtb2	ENSMUSG00000022075	0.167904	1.90071	0.83981	1.60475	2.44616	1.97015
2810428I15Rik	ENSMUSG00000058833	1.86792	1.64886	1.40094	1.88034	1.84487	1.96767
Myrf	ENSMUSG00000036098	0.0840667	3.43073	0.941857	2.1478	3.25288	1.96552
Lman1	ENSMUSG00000041891	2.48361	2.09017	2.10431	2.07899	1.82951	1.96281
Rnf5	ENSMUSG00000015478	1.3523	1.81149	2.27841	1.67987	2.0103	1.96164
Sdc4	ENSMUSG00000017009	1.93165	1.77562	0.755622	1.79826	2.44286	1.96018
Ccnd3	ENSMUSG00000034165	1.57893	1.8627	1.95923	2.02569	1.92518	1.95747
Gpc3	ENSMUSG00000055653	0.5846	2.30049	3.75689	2.82379	1.63139	1.95691
Pmp22	ENSMUSG00000018217	1.63266	1.84602	2.38227	1.88677	1.99711	1.9556
Atxn7l3b	ENSMUSG00000074748	3.04366	1.81716	1.24647	1.70761	2.01963	1.94851
Commd6	ENSMUSG00000075486	0.806874	1.86097	2.01737	2.03056	1.85613	1.94797
Adora2b	ENSMUSG00000018500	0.244085	1.586	1.80862	2.06855	1.28503	1.94722
Etfa	ENSMUSG00000032314	3.95892	1.91961	2.17519	2.2335	1.53203	1.94457
Sv2b	ENSMUSG00000053025	0.475732	1.54541	0.962856	1.51285	1.73492	1.94446
Tmco1	ENSMUSG00000052428	3.65047	1.88108	2.42577	2.1626	1.81894	1.94164
Mrpl36	ENSMUSG00000021607	1.14317	1.94869	2.08899	1.78937	2.0839	1.93951
Pigp	ENSMUSG00000022940	1.32479	1.84626	2.14484	1.82925	1.85835	1.93848
Mocs2	ENSMUSG00000015536	1.07536	2.09765	2.1455	1.86987	1.76534	1.93808
Tvp23b	ENSMUSG00000014177	1.53613	1.57367	1.4628	1.73253	1.15535	1.93492
Aco2	ENSMUSG00000022477	2.32278	2.10431	1.50032	2.36274	2.00271	1.93425
Rps8	ENSMUSG00000047675	4.355	1.68905	2.00271	1.75552	1.99577	1.9197
Rps10	ENSMUSG00000052146	4.80581	1.98083	1.67423	1.74243	2.00712	1.91853
Glrx5	ENSMUSG00000021102	2.41859	2.02201	2.50055	1.68617	1.65363	1.91715
Dusp6	ENSMUSG00000019960	0	1.72586	1.63983	2.09825	1.61912	1.91699
Rab5c	ENSMUSG00000019173	1.85265	1.97279	1.71565	1.71871	1.90247	1.9167
Tceal8	ENSMUSG00000051579	3.53916	2.02903	2.18274	2.15142	2.05534	1.9161
Commd3	ENSMUSG00000051154	1.71963	1.53031	1.90675	1.72874	1.16442	1.91208
Napa	ENSMUSG00000006024	1.29244	1.65857	1.86958	1.75168	1.53831	1.91022
Gm15222	ENSMUSG00000086746	0.583065	1.67093	0.911401	1.85987	2.75048	1.90942
Tuba1c	ENSMUSG00000043091	0.193491	1.46607	1.74452	1.86549	1.89836	1.90472
Snrpd2	ENSMUSG00000040824	3.0459	1.89991	1.7765	1.75228	1.9196	1.90348
Lamp2	ENSMUSG00000016534	4.06822	2.04912	3.2887	2.35943	1.37869	1.90122
Ubxn1	ENSMUSG00000071655	2.16773	1.69993	1.56929	1.5773	1.60958	1.90083
Slc24a5	ENSMUSG00000035183	2.95904	2.57086	2.78377	2.62374	1.49974	1.89957
Hist1h4i	ENSMUSG00000060639	0.396877	1.34539	1.76833	1.86315	1.33145	1.8982
Rps28	ENSMUSG00000067288	5.68327	2.03333	2.23039	1.71192	2.34133	1.89528
Hn1	ENSMUSG00000020737	1.32597	1.79842	2.20404	1.85304	1.41315	1.89476
Sptssa	ENSMUSG00000044408	2.64943	1.81443	1.88427	1.60466	1.48293	1.89457
1810043H04Rik	ENSMUSG00000078572	1.77887	2.06259	2.47388	2.05921	1.92902	1.89221
Plxnb2	ENSMUSG00000036606	1.54022	2.26484	1.11576	1.82525	2.27117	1.88961
Tspan31	ENSMUSG00000006736	3.54308	1.74721	2.63166	2.08444	1.63624	1.88846
Grcc10	ENSMUSG00000072772	1.67033	1.85269	2.18093	1.84272	1.72161	1.88801
Trappc6b	ENSMUSG00000020993	1.64294	1.59566	1.30462	1.59636	1.31052	1.88589
Cops6	ENSMUSG00000019494	2.97595	1.77464	1.98835	1.90824	1.54915	1.88448
1500011K16Rik	ENSMUSG00000051319	0.993962	1.93804	1.99278	1.8508	2.17213	1.8822
Pdia6	ENSMUSG00000020571	2.90768	1.96758	2.51017	2.33454	1.37122	1.8811
Ostc	ENSMUSG00000041084	3.60599	1.59407	2.1674	1.81752	1.47248	1.88061
Hibadh	ENSMUSG00000029776	4.94275	1.7838	2.51201	1.97214	1.29701	1.87996
Dpm3	ENSMUSG00000042737	2.73366	1.88071	1.70952	1.77267	1.92759	1.87891
Trappc6a	ENSMUSG00000002043	1.33355	1.77805	2.17484	1.69063	1.88206	1.87695
Pcbp4	ENSMUSG00000023495	1.85637	1.7044	1.43024	1.765	1.90076	1.87336
Srsf5	ENSMUSG00000021134	3.24786	1.96805	1.20228	1.77654	2.29363	1.87125
Mrps24	ENSMUSG00000020477	2.36919	1.52881	1.94579	1.72622	1.3746	1.86612
Elovl7	ENSMUSG00000021696	0.357122	1.50277	1.71	1.68737	1.41433	1.86518
Ndufs2	ENSMUSG00000013593	5.4127	1.96626	1.47254	2.1309	1.59739	1.86229
Pip4k2c	ENSMUSG00000025417	0.161649	2.37334	0.924608	1.75037	2.47172	1.86034
Ciapin1	ENSMUSG00000031781	0.508182	1.70038	2.26135	1.91573	1.66275	1.85727
Mrpl14	ENSMUSG00000023939	3.15155	1.72112	2.27896	1.75636	1.7224	1.85239
Zrsr2	ENSMUSG00000031370	0.469103	1.56391	1.16197	1.70086	1.66348	1.85189
Slc22a8	ENSMUSG00000063796	0.623874	2.3643	2.05744	2.12654	2.14421	1.85161
Ywhaq	ENSMUSG00000076432	3.35873	1.46014	2.08086	1.76734	1.17409	1.8506
Appl2	ENSMUSG00000020263	1.20206	1.76085	0.643353	1.89047	2.07379	1.84625
Sptbn1	ENSMUSG00000020315	4.28177	1.53225	0.495726	1.55631	1.82981	1.84296
Cbr1	ENSMUSG00000051483	1.76717	1.97129	2.17513	2.03682	1.85096	1.8411
Spr	ENSMUSG00000033735	1.19795	1.45412	1.70295	1.49928	1.43034	1.83854
Mrpl27	ENSMUSG00000024414	2.56884	1.94215	2.04001	1.8116	1.87796	1.8377
Sucla2	ENSMUSG00000022110	2.84913	1.40954	2.12667	1.90413	1.11876	1.83767
Gsx2	ENSMUSG00000035946	2.09061	1.51595	2.20534	1.73012	2.09413	1.83737
Anp32e	ENSMUSG00000015749	2.12732	1.76876	1.93567	1.64392	1.36591	1.83715
Mettl9	ENSMUSG00000030876	1.19388	1.68586	1.52202	1.8402	1.35358	1.83677
Vat1l	ENSMUSG00000046844	3.31682	1.74093	1.3162	1.77275	2.09457	1.83519
Rexo2	ENSMUSG00000032026	1.53258	2.06031	1.84877	2.03794	1.85441	1.8328
Kif5b	ENSMUSG00000006740	2.4229	1.44063	0.598795	1.85916	1.48213	1.83115
Txndc15	ENSMUSG00000021497	2.78027	1.48094	1.50478	1.82864	1.11054	1.83104
Pet100	ENSMUSG00000087687	1.87286	2.25456	2.29307	1.74276	2.53749	1.82419
Arl3	ENSMUSG00000025035	1.97577	2.02774	2.14067	1.57768	1.83512	1.82304
Rab11b	ENSMUSG00000077450	2.60608	1.78822	2.23802	1.74562	1.51356	1.82235
Wdr6	ENSMUSG00000066357	1.04162	1.9157	0.760059	2.07236	2.71645	1.81989
Vasn	ENSMUSG00000039646	0.4178	2.01393	1.19458	1.8548	2.34537	1.8185
Chchd1	ENSMUSG00000063787	1.3886	1.64783	2.26003	1.57052	1.60108	1.81745
Cml1	ENSMUSG00000057103	0.283477	1.93098	1.3285	1.94564	1.84617	1.81634
Lgals3bp	ENSMUSG00000033880	4.66725	1.2983	1.99727	1.85871	1.51169	1.81301
Eef1g	ENSMUSG00000071644	1.78732	1.32416	2.02856	1.67039	1.29686	1.81139
Nfe2l1	ENSMUSG00000038615	1.57789	1.943	1.03636	1.67792	2.43842	1.79826
Tmed4	ENSMUSG00000004394	1.96091	1.73242	2.12194	1.81112	1.38818	1.7975
Slco1c1	ENSMUSG00000030235	0.0942858	1.37539	1.35228	1.78024	1.77438	1.79556
Commd1	ENSMUSG00000051355	2.24977	1.46642	2.10217	1.62059	1.56564	1.79447
Eif3f	ENSMUSG00000031029	2.63038	1.4047	1.41492	1.51429	1.40992	1.79429
Syngr1	ENSMUSG00000022415	2.1229	1.70379	1.57951	1.71733	1.73639	1.79349
Dtx3	ENSMUSG00000040415	1.4503	1.87507	1.06681	1.73887	2.03811	1.78827
Lamtor4	ENSMUSG00000050552	1.84975	1.65964	1.68012	1.48816	2.18781	1.78827
Gldc	ENSMUSG00000024827	0.774234	1.43913	0.671652	1.44892	2.06395	1.7874
Clpp	ENSMUSG00000002660	3.21513	1.79457	1.70545	1.57325	1.68976	1.77783
Slc20a2	ENSMUSG00000037656	0.960359	1.69799	1.28866	1.79403	1.80188	1.77462
Mest	ENSMUSG00000051855	1.93954	1.02368	1.50999	1.71726	1.33171	1.76838
Capzb	ENSMUSG00000028745	5.63209	1.6899	2.25374	1.81285	1.49725	1.76789
Psmb5	ENSMUSG00000022193	2.17455	1.53249	1.89882	1.73957	1.3523	1.76605
Ctnnb1	ENSMUSG00000006932	2.46727	1.74503	0.583869	1.78949	1.60619	1.76487
Gnb1	ENSMUSG00000029064	1.37327	1.75088	0.945893	1.4936	2.70713	1.7645
Cirbp	ENSMUSG00000045193	2.88368	1.7709	1.75344	1.70023	1.45622	1.76318
Atp6v1b2	ENSMUSG00000006273	2.62585	1.63978	1.37133	1.76018	1.80298	1.75967
Abhd8	ENSMUSG00000007950	1.58809	1.72323	1.34586	1.84813	1.5143	1.75631
Aamdc	ENSMUSG00000035642	1.17001	1.86592	2.12677	1.74433	1.53021	1.7559
Cetn3	ENSMUSG00000021537	1.88174	1.81571	1.7601	1.74482	1.75609	1.75308
Mrps7	ENSMUSG00000046756	1.19418	2.00294	1.77065	1.65911	1.55341	1.75097
Smpd2	ENSMUSG00000019822	0.862065	2.00452	1.29151	2.07794	1.70287	1.74995
Gtf2i	ENSMUSG00000060261	1.05771	1.58966	0.944754	1.74355	2.33047	1.74789
Arpc2	ENSMUSG00000006304	4.1714	1.43798	2.65666	1.59548	1.12825	1.74761
Mrpl33	ENSMUSG00000106918	2.33194	1.59728	2.07347	1.54423	1.84747	1.74695
Polr2e	ENSMUSG00000004667	1.91045	1.58552	1.43794	1.59706	1.77144	1.74392
Echs1	ENSMUSG00000025465	2.2715	1.69112	1.38965	1.63587	1.30515	1.74074
Ctsz	ENSMUSG00000016256	1.84581	1.5648	1.93675	2.0713	1.45174	1.73936
Zfp579	ENSMUSG00000051550	0.330647	1.29436	0.93395	1.63533	2.11223	1.73635
Brk1	ENSMUSG00000033940	1.91862	1.64672	1.74223	1.54156	1.44925	1.73559
Spon1	ENSMUSG00000038156	2.42489	2.6199	1.34853	1.79266	2.15005	1.73262
Cntnap2	ENSMUSG00000039419	1.02194	1.37088	1.64601	1.51051	1.52213	1.73252
Fads3	ENSMUSG00000024664	0.333609	1.65575	1.46495	1.88464	1.67431	1.73027
Rogdi	ENSMUSG00000022540	0.593769	1.65275	1.94378	1.67858	1.59837	1.72761
Sox9	ENSMUSG00000000567	0.13963	1.30454	0.49668	1.24652	2.00269	1.72746
Rnaset2a	ENSMUSG00000095687	4.12147	3.04638	2.25565	2.14218	1.71118	1.72056
Cers4	ENSMUSG00000008206	0.726548	1.35307	1.32958	1.59824	1.51804	1.71842
Sqstm1	ENSMUSG00000015837	4.45112	1.59904	1.64613	1.72279	1.49587	1.71716
Plin2	ENSMUSG00000028494	0.742806	1.47633	1.50231	1.96538	1.30711	1.71662
Hexa	ENSMUSG00000025232	2.79696	1.58544	1.44634	1.93801	1.32592	1.71654
Tpi1	ENSMUSG00000023456	6.09178	1.79064	2.14247	1.67685	1.16815	1.71639
Slc31a1	ENSMUSG00000066150	1.31407	1.94703	1.62984	1.66562	1.09887	1.71375
Sdc2	ENSMUSG00000022261	3.35556	1.5634	1.84628	1.59234	1.10981	1.71104
Gsta2	ENSMUSG00000057933	0	1.91144	2.08567	2.01261	2.0353	1.70824
Sept4	ENSMUSG00000020486	0.674693	1.67245	2.35339	1.88615	1.36178	1.70768
Canx	ENSMUSG00000020368	2.70784	1.59039	1.97163	1.76572	1.14032	1.7064
Hsd17b12	ENSMUSG00000027195	9.42876	1.53872	1.67658	1.98677	1.51935	1.70059
Selm	ENSMUSG00000075702	3.28792	1.43622	1.57173	1.465	2.05436	1.69941
Fam195b	ENSMUSG00000061111	1.88103	1.89863	2.02931	1.67176	1.33358	1.69503
Yipf4	ENSMUSG00000024072	2.58886	1.29961	1.68278	1.59953	0.874416	1.69251
Acat1	ENSMUSG00000032047	4.66865	1.74422	1.96532	1.80591	1.50104	1.69196
Naa38	ENSMUSG00000059278	2.20547	1.61106	1.77225	1.59954	1.67791	1.69133
Tmem229b	ENSMUSG00000046157	0.0198034	2.48623	0.919761	1.80045	2.26682	1.69121
Mrpl28	ENSMUSG00000024181	2.20044	1.53484	1.44543	1.78615	1.52203	1.6905
Atp6v0d1	ENSMUSG00000013160	1.69931	1.69967	1.65208	1.66481	1.58409	1.68724
Usp50	ENSMUSG00000027364	0.833266	1.6271	1.8241	1.50932	2.00812	1.68686
Grpel1	ENSMUSG00000029198	2.30855	1.64071	2.09366	1.6162	1.65569	1.68426
Rps26	ENSMUSG00000025362	4.60545	1.55752	1.87581	1.39605	1.86935	1.68063
Baiap2l2	ENSMUSG00000018126	0.191619	1.83192	1.40261	1.39029	1.84423	1.6806
Gmpr	ENSMUSG00000000253	0.951271	2.38587	2.01611	1.95757	1.9125	1.67656
2310036O22Rik	ENSMUSG00000041203	2.31788	1.784	1.82807	1.55988	2.15734	1.67431
Anxa7	ENSMUSG00000021814	0.594848	1.35066	1.7758	1.72108	1.61786	1.67393
H2-Ke6	ENSMUSG00000073422	1.05176	1.5584	1.62333	1.54588	1.35505	1.6679
Nxf1	ENSMUSG00000010097	2.73818	1.51307	1.76827	1.53252	1.5404	1.666
Slc27a1	ENSMUSG00000031808	0.394787	1.69675	1.46146	1.79698	1.57035	1.66519
Stxbp2	ENSMUSG00000004626	0.759633	1.75803	1.69875	1.72235	1.73251	1.6634
Emc10	ENSMUSG00000008140	2.4518	1.51588	1.453	1.74091	1.19929	1.66196
Gm525	ENSMUSG00000072553	0	1.70084	1.54193	1.87058	2.10547	1.66178
Kif1a	ENSMUSG00000014602	1.17284	2.00456	0.483347	1.76264	2.21624	1.66079
Grina	ENSMUSG00000022564	2.8433	1.65469	1.16569	1.58465	1.56556	1.65951
Vamp2	ENSMUSG00000020894	2.31466	1.56677	1.89027	1.61745	1.65215	1.65403
Tmem30a	ENSMUSG00000032328	1.29621	1.58128	1.79792	1.72806	1.39266	1.6536
Pfdn2	ENSMUSG00000006412	3.00261	1.70565	1.97307	1.36792	1.86561	1.65163
Cyhr1	ENSMUSG00000053929	1.44875	1.44516	1.14115	1.48204	1.58155	1.64969
1110008P14Rik	ENSMUSG00000039195	1.67541	1.73468	1.75043	1.24287	1.66412	1.64962
Drap1	ENSMUSG00000024914	1.95495	1.47956	1.4225	1.35767	1.68139	1.64774
Ewsr1	ENSMUSG00000009079	2.22421	1.64399	1.67753	1.74531	1.94572	1.64762
Gnao1	ENSMUSG00000031748	0	1.41298	0.811502	1.17458	1.89425	1.64166
Ormdl3	ENSMUSG00000038150	0.842251	1.25942	1.41618	1.52845	1.52722	1.63544
Rab14	ENSMUSG00000026878	2.42676	1.56398	1.28668	1.50043	1.19247	1.63159
Alg14	ENSMUSG00000039887	1.57439	1.70653	2.13408	1.93784	1.48522	1.63067
Ppp4c	ENSMUSG00000030697	2.18492	1.6764	1.56112	1.60991	1.32229	1.62626
Lbh	ENSMUSG00000024063	1.15305	1.8142	0.852195	1.34041	2.15909	1.624
Map2k1	ENSMUSG00000004936	0.734864	1.29139	1.46619	1.4872	1.10722	1.62257
Sdhc	ENSMUSG00000058076	3.80203	1.89	1.78317	1.62496	1.81259	1.62175
Arpc5l	ENSMUSG00000026755	1.3207	1.51309	1.72964	1.28041	1.25249	1.61858
Msi2	ENSMUSG00000069769	1.05549	1.48657	0.69968	1.4119	1.57746	1.61808
Smim7	ENSMUSG00000044600	2.26938	1.38524	1.51088	1.39717	1.24018	1.6162
Tbcb	ENSMUSG00000006095	1.40099	1.59822	1.79427	1.81875	1.45098	1.61611
Col18a1	ENSMUSG00000001435	0.544916	2.37848	1.06732	1.75871	2.1751	1.6141
Guk1	ENSMUSG00000020444	1.60009	1.5972	1.66929	1.66744	1.37848	1.61378
Dpcd	ENSMUSG00000041035	0.671118	1.7552	1.62846	1.44808	1.41359	1.61312
Polr2f	ENSMUSG00000033020	3.25719	1.68625	2.23385	1.72689	2.07821	1.61195
Lrp8	ENSMUSG00000028613	0.193475	1.37239	0.482325	1.45601	1.79844	1.6105
Fam132a	ENSMUSG00000023571	1.19861	1.46123	0.863074	1.4986	1.28499	1.60995
Cgrrf1	ENSMUSG00000055128	1.20523	1.34873	1.26144	1.40514	1.2752	1.60975
Ap2s1	ENSMUSG00000008036	2.05442	1.73876	1.8906	1.39924	1.69598	1.60819
Sfrp5	ENSMUSG00000018822	0.307108	0.872677	2.15395	2.01853	1.18244	1.60739
Timm10b	ENSMUSG00000089847	1.81231	1.73569	1.93994	1.71146	1.62713	1.59958
Slc25a11	ENSMUSG00000014606	1.1492	1.32725	1.4169	1.31811	1.18337	1.59887
Eif1b	ENSMUSG00000006941	1.615	1.52876	1.81254	1.62636	1.39199	1.59732
Eif3h	ENSMUSG00000022312	2.5653	1.29302	1.45987	1.43501	1.51926	1.59223
Ppp1r11	ENSMUSG00000036398	1.56691	1.43995	1.59875	1.60151	1.75005	1.58827
Psmb7	ENSMUSG00000026750	1.47977	1.62843	1.73517	1.80644	1.44795	1.58711
Fam104a	ENSMUSG00000041629	2.16129	1.55896	1.25756	1.44045	1.61457	1.5862
Slc22a17	ENSMUSG00000022199	5.00401	1.78423	2.05847	1.87114	1.67536	1.58325
Mfap3l	ENSMUSG00000031647	0.677766	1.7473	0.658225	1.53809	1.54485	1.58162
Sema3b	ENSMUSG00000057969	1.05671	2.16579	1.57365	1.79434	1.95931	1.57756
Rtn4	ENSMUSG00000020458	4.56525	1.54412	1.35785	1.69828	1.12874	1.57742
Gpi1	ENSMUSG00000036427	4.3425	1.75651	2.57093	1.75928	1.62868	1.57698
Krtcap2	ENSMUSG00000042747	2.24945	1.64184	1.87099	1.43858	1.78526	1.57455
Slc6a9	ENSMUSG00000028542	0.343321	1.75668	1.00605	1.76931	2.1508	1.57396
Pon2	ENSMUSG00000032667	2.92289	1.70919	1.81436	1.81514	1.09028	1.57107
Prodh	ENSMUSG00000003526	1.59123	1.87932	1.2139	1.74311	1.78196	1.57055
Emc6	ENSMUSG00000047260	1.83311	1.67904	1.17923	1.47326	1.50738	1.5668
Tex264	ENSMUSG00000040813	2.28394	1.4919	1.12561	1.49351	1.34365	1.56644
Rps3a1	ENSMUSG00000028081	4.55102	1.24933	1.4828	1.3343	1.28869	1.56531
Myrip	ENSMUSG00000041794	0.126227	1.37431	0.784426	1.3773	1.7034	1.56513
Abcd3	ENSMUSG00000028127	0.731675	1.52449	1.11699	1.75329	1.29178	1.56197
Ndufs3	ENSMUSG00000005510	2.61863	1.50739	1.73198	1.59802	1.28644	1.56153
Abhd14b	ENSMUSG00000042073	2.55187	1.46278	1.33706	1.43751	1.59203	1.56121
Ufc1	ENSMUSG00000062963	1.14194	1.28768	1.22879	1.30438	1.18649	1.55605
Trappc2l	ENSMUSG00000015013	2.08407	1.46371	1.73754	1.44895	1.35345	1.55565
Psmb4	ENSMUSG00000005779	2.85356	1.57502	1.75337	1.84174	1.39387	1.55507
Ptma	ENSMUSG00000026238	8.00266	1.76541	1.75366	1.54365	1.79792	1.55264
Chd3	ENSMUSG00000018474	1.40272	1.43875	0.658978	1.5439	1.72947	1.55235
Tsg101	ENSMUSG00000014402	0.972159	1.3409	1.49818	1.39609	1.17514	1.55039
Slco1a4	ENSMUSG00000030237	0.0198034	1.57615	1.61016	1.68898	1.66886	1.54988
Cpq	ENSMUSG00000039007	4.6901	1.72685	1.85756	1.79127	1.26245	1.54448
Hcfc1r1	ENSMUSG00000023904	0.896468	1.78425	1.93507	1.36638	1.84267	1.54361
Abr	ENSMUSG00000017631	0.848819	1.81127	0.687227	1.37051	1.87705	1.54299
Csf1r	ENSMUSG00000024621	0.16382	1.59221	1.02999	1.54287	1.90238	1.54279
Uqcc3	ENSMUSG00000071654	1.56067	1.64445	1.53453	1.40463	1.79882	1.54022
Rab1a	ENSMUSG00000020149	1.93663	1.48406	1.7135	1.33982	1.21561	1.53889
Tmed2	ENSMUSG00000029390	1.62758	1.42082	1.65049	1.44942	0.910603	1.53856
Gdi2	ENSMUSG00000021218	1.60901	1.24555	1.22392	1.35888	1.08989	1.53825
Acad11	ENSMUSG00000090150	0.46253	1.47967	1.60751	1.44085	1.23393	1.53721
Snapin	ENSMUSG00000001018	0.856234	1.44531	1.75454	1.61886	1.39275	1.5366
Atp6v1a	ENSMUSG00000052459	1.7101	1.45166	0.964564	1.49379	1.3439	1.53632
Il11ra1	ENSMUSG00000073889	2.09875	1.37699	1.5365	1.52361	1.11248	1.52595
Eef1d	ENSMUSG00000055762	3.18974	1.42395	1.97724	1.45678	1.49089	1.52528
Map2k2	ENSMUSG00000035027	2.30626	1.42014	1.3981	1.32535	1.4186	1.52069
Wbp2	ENSMUSG00000034341	1.60422	1.58198	2.0339	1.42254	1.33473	1.51303
Mrpl54	ENSMUSG00000034932	2.04334	1.41811	1.23389	1.34143	1.57404	1.50977
Cisd2	ENSMUSG00000028165	1.97883	1.59793	1.89361	1.77268	1.54849	1.50727
Banf1	ENSMUSG00000024844	1.0076	1.52413	1.70908	1.23335	1.48079	1.50577
Bcap31	ENSMUSG00000002015	2.71675	1.51775	1.59952	1.69635	1.36531	1.49994
Polr2g	ENSMUSG00000071662	1.37176	1.43027	1.69941	1.2069	1.22051	1.49954
Eif4a2	ENSMUSG00000022884	2.77665	1.09404	1.70212	1.5419	0.87368	1.49728
Pigyl	ENSMUSG00000010607	1.17185	1.7429	1.59817	1.52023	1.49733	1.49531
Fuca1	ENSMUSG00000028673	3.21108	1.34126	1.77065	1.72561	1.14413	1.49515
Araf	ENSMUSG00000001127	1.70376	1.3324	1.27071	1.36956	1.37575	1.49449
Gpx8	ENSMUSG00000021760	3.36873	1.25673	1.62711	1.35802	1.28864	1.49422
Rnf181	ENSMUSG00000055850	0.695375	1.62639	1.9347	1.57026	1.656	1.49329
Ift20	ENSMUSG00000001105	0.983983	1.39557	1.74948	1.37814	1.69596	1.48994
St3gal4	ENSMUSG00000032038	0.435858	1.41099	1.54624	1.34373	1.42266	1.48898
Rpp21	ENSMUSG00000024446	1.83611	1.49336	1.37315	1.42315	1.76367	1.48862
Gsta1	ENSMUSG00000074183	0.14849	1.75656	1.83053	1.53507	1.266	1.48769
Tmem205	ENSMUSG00000040883	2.39968	1.4468	1.35675	1.52783	1.47434	1.48588
Ppfibp2	ENSMUSG00000036528	0.410878	1.60085	1.02289	1.4239	1.54696	1.48331
Six3	ENSMUSG00000038805	1.54837	1.36666	0.930507	1.10045	1.61645	1.4831
1110004F10Rik	ENSMUSG00000030663	1.71737	1.42582	1.74588	1.34912	1.19133	1.48249
Gclm	ENSMUSG00000028124	2.18497	1.37202	1.18274	1.42505	1.44733	1.47703
Prkar1a	ENSMUSG00000020612	5.29131	1.47522	1.56103	1.6034	1.2256	1.47454
Chmp4b	ENSMUSG00000038467	2.64996	1.29663	1.59723	1.28834	1.25668	1.46969
Smpdl3a	ENSMUSG00000019872	0.986266	2.03416	2.70879	2.11082	0.767636	1.46737
Hspa1a	ENSMUSG00000091971	0.301881	1.38896	0.587042	1.28917	2.43224	1.46706
Sod1	ENSMUSG00000022982	0.803118	1.56783	1.21876	1.24373	2.51841	1.46658
Sra1	ENSMUSG00000006050	1.78431	1.42241	1.66543	1.65357	1.65077	1.46599
Tmx1	ENSMUSG00000021072	1.6503	1.40601	1.80703	1.64566	1.05794	1.46457
Acaa1a	ENSMUSG00000036138	2.07508	1.44232	1.45785	1.40272	1.45302	1.46395
Ncl	ENSMUSG00000026234	2.8405	1.45571	2.03827	1.35363	1.8966	1.46385
Ube2e3	ENSMUSG00000027011	1.775	1.47188	1.32087	1.52343	1.09116	1.46309
Mrpl41	ENSMUSG00000036850	2.28898	1.42929	1.44759	1.24391	1.64664	1.46265
Spag7	ENSMUSG00000018287	1.33423	1.38755	1.29095	1.26175	1.56116	1.46259
Hsdl2	ENSMUSG00000028383	1.63662	1.3003	1.48605	1.57232	1.12439	1.46034
Atrnl1	ENSMUSG00000054843	0.704939	1.10756	0.346015	1.19582	1.26024	1.45492
Tceb1	ENSMUSG00000079658	2.90906	1.40658	1.32074	1.43335	1.72732	1.45462
Laptm4b	ENSMUSG00000022257	2.19578	1.27743	1.24169	1.48822	1.04125	1.45423
Acyp2	ENSMUSG00000060923	1.89442	1.30152	1.25122	1.28571	1.29236	1.45223
Isca2	ENSMUSG00000021241	1.05602	1.21338	1.08337	1.25851	1.20206	1.45152
Tspan5	ENSMUSG00000028152	1.19283	1.18782	1.30778	1.31001	1.37696	1.4481
Pdgfa	ENSMUSG00000025856	1.37707	1.24796	1.00708	1.35895	1.53815	1.44691
Acot1	ENSMUSG00000072949	0.543425	1.36371	1.41731	1.5661	0.889875	1.44607
Clstn1	ENSMUSG00000039953	1.41398	1.8045	1.12238	1.44734	1.87113	1.44518
Cotl1	ENSMUSG00000031827	0.26309	1.4154	1.9883	1.36778	1.37239	1.44284
1110065P20Rik	ENSMUSG00000078570	0.51047	1.30202	1.22139	1.22939	1.17733	1.44048
Ormdl2	ENSMUSG00000025353	0.813855	1.36113	1.67957	1.47167	1.07255	1.43854
Pfkl	ENSMUSG00000020277	0.958625	1.80221	1.5346	1.74263	1.37609	1.43675
Pdcd6	ENSMUSG00000021576	2.56308	1.24115	1.47792	1.55388	1.30082	1.43674
Ranbp1	ENSMUSG00000005732	4.52268	1.44917	2.02836	1.56891	1.47089	1.4358
Nog	ENSMUSG00000048616	0.4487	3.26129	1.44993	1.47704	1.58923	1.43561
Slirp	ENSMUSG00000021040	1.69331	1.65682	1.82568	1.44476	1.78138	1.43237
Trappc4	ENSMUSG00000032112	1.62273	1.09763	0.933264	1.48707	0.938343	1.43187
Srrm2	ENSMUSG00000039218	1.601	1.44767	0.918212	1.62003	1.50196	1.43142
Ndufa10	ENSMUSG00000026260	3.4009	1.55125	2.10901	1.7237	1.52211	1.4302
Pla2g16	ENSMUSG00000060675	1.31087	1.10034	1.35948	1.22197	1.39587	1.42936
Tubb2a	ENSMUSG00000058672	2.51336	1.60185	1.5742	1.37556	1.11325	1.42567
Aamp	ENSMUSG00000006299	1.98141	1.37988	1.33201	1.66374	1.22258	1.42453
Tmem234	ENSMUSG00000028797	2.09969	1.22744	1.43147	1.16197	1.13096	1.42433
Raly	ENSMUSG00000027593	1.55563	1.32904	1.56375	1.44822	1.02218	1.4235
Rps20	ENSMUSG00000028234	2.35424	1.43598	1.6849	1.30917	1.78294	1.42219
Abhd2	ENSMUSG00000039202	0.22593	1.24501	0.822886	1.16945	2.00644	1.42144
Dpy30	ENSMUSG00000024067	2.7284	1.54119	1.70689	1.38109	1.54107	1.42048
Pla2g12a	ENSMUSG00000027999	0.36667	1.42645	0.907679	1.28986	1.47195	1.42008
Map1lc3b	ENSMUSG00000031812	4.26492	1.49304	1.39854	1.30475	1.17209	1.41855
Txnl4a	ENSMUSG00000057130	1.12906	1.37789	1.53386	1.19105	1.42138	1.41583
Sf3b2	ENSMUSG00000024853	1.34043	1.16346	1.06027	1.39931	1.23102	1.40926
Sf3b5	ENSMUSG00000078348	2.1795	1.31819	1.44587	1.06832	1.49183	1.40915
Lgmn	ENSMUSG00000021190	1.24912	1.72658	2.54514	1.73183	1.12781	1.40851
Sdha	ENSMUSG00000021577	3.89104	1.2367	1.51855	1.47598	0.912341	1.40657
Ppp5c	ENSMUSG00000003099	1.70135	1.52892	1.27319	1.49371	1.43976	1.40263
Cdhr1	ENSMUSG00000021803	0.194298	0.701702	0.407859	0.963805	0.8577	1.40196
Tmem176a	ENSMUSG00000023367	5.53328	1.19869	1.27815	1.55018	1.20454	1.40095
Eif4g1	ENSMUSG00000045983	1.6238	1.37004	0.705642	1.45252	1.74083	1.39754
Arl6ip5	ENSMUSG00000035199	3.24619	1.19423	1.41193	1.39991	1.08257	1.39682
Jtb	ENSMUSG00000027937	1.33058	1.11455	1.20393	1.23801	0.994124	1.39607
Rnf187	ENSMUSG00000020496	2.15539	1.34425	1.12683	1.38252	1.24079	1.39477
Yif1a	ENSMUSG00000024875	1.53637	1.39875	1.22911	1.51659	1.00579	1.39443
Ier3ip1	ENSMUSG00000090000	2.25963	1.21214	1.55007	1.49988	1.11924	1.39429
Psmc4	ENSMUSG00000030603	1.5203	1.23462	1.56932	1.50219	1.20113	1.39395
Rhoa	ENSMUSG00000007815	2.67702	1.30182	1.68277	1.3182	1.28979	1.39376
Gde1	ENSMUSG00000033917	1.79572	1.41763	0.901154	1.43035	1.20068	1.39309
Stra13	ENSMUSG00000025144	1.56256	1.27375	1.07155	1.17911	1.6319	1.39302
Dhrs1	ENSMUSG00000002332	23.9269	1.6524	1.85254	1.14941	1.06483	1.39151
Mrpl17	ENSMUSG00000030879	2.19102	1.43595	1.81828	1.43862	1.36292	1.3915
Uqcrb	ENSMUSG00000021520	1.82265	1.47476	1.39943	1.19733	1.7662	1.38821
Jkamp	ENSMUSG00000005078	0.995287	1.17465	1.24409	1.34218	0.766438	1.38763
9530068E07Rik	ENSMUSG00000036275	2.11681	1.36846	1.18037	1.62839	1.49813	1.38547
2700060E02Rik	ENSMUSG00000021807	2.02619	1.22248	1.56903	1.21628	0.986879	1.3851
A2m	ENSMUSG00000030111	3.53726	1.40213	1.34384	1.51278	1.06475	1.38407
Acox1	ENSMUSG00000020777	1.176	1.39786	0.561668	1.14133	1.44144	1.38163
Rmdn3	ENSMUSG00000070730	0.349006	2.38663	1.57429	1.39028	1.28923	1.38144
Aktip	ENSMUSG00000031667	1.48301	1.17798	1.18562	1.28638	0.990193	1.38006
Elovl1	ENSMUSG00000006390	0.455788	2.74575	1.61501	1.3427	1.11747	1.37849
Bcas2	ENSMUSG00000005687	2.43928	1.2019	1.36544	1.34837	1.01388	1.37664
Phyh	ENSMUSG00000026664	2.71192	1.26438	1.806	1.55323	1.06362	1.3765
Myh14	ENSMUSG00000030739	0.0909475	1.19516	0.208977	1.07834	1.64349	1.37495
Dnajb11	ENSMUSG00000004460	1.43497	1.20474	1.41821	1.43002	1.08966	1.37376
Sf3b6	ENSMUSG00000037361	1.67622	1.24119	1.40594	1.18528	1.05314	1.37272
Rpn1	ENSMUSG00000030062	1.84281	1.34983	1.45683	1.58992	1.33013	1.37011
Anxa5	ENSMUSG00000027712	3.65724	1.43718	2.03771	1.53073	1.15283	1.36832
Rab11a	ENSMUSG00000004771	2.06293	1.32939	1.42263	1.19396	1.00089	1.36676
Bag1	ENSMUSG00000028416	2.06747	1.36135	1.67902	1.32301	1.10585	1.36653
Top1	ENSMUSG00000070544	1.05171	1.26818	0.76993	1.12373	1.43401	1.36553
Dhrs3	ENSMUSG00000066026	1.30697	1.10988	1.08142	1.50788	1.2968	1.36502
Vti1b	ENSMUSG00000021124	1.85345	1.17485	1.3881	0.998401	0.962052	1.36279
Ahcyl1	ENSMUSG00000027893	0.439303	1.10371	0.559277	1.21141	1.23447	1.36142
Pcbd2	ENSMUSG00000021496	1.59548	1.44842	1.75234	1.25266	1.57064	1.36017
Ubl3	ENSMUSG00000001687	1.34328	1.23203	1.0184	1.34677	1.28394	1.35673
Vimp	ENSMUSG00000075701	1.41653	1.5713	1.32549	1.38553	1.54404	1.3521
Pfn2	ENSMUSG00000027805	2.19285	1.28308	1.36765	1.28791	0.926697	1.35062
Dnajc3	ENSMUSG00000022136	1.4524	1.40326	1.01116	1.53861	1.04025	1.34779
Fkbp3	ENSMUSG00000020949	4.0356	1.30093	1.60408	1.37448	1.16538	1.34777
Eif5	ENSMUSG00000021282	2.71651	1.15696	1.26995	1.21841	0.907152	1.34766
Csde1	ENSMUSG00000068823	1.06569	1.31629	0.667401	1.33888	1.39248	1.34676
Snrpn	ENSMUSG00000102252	1.12715	1.0133	1.2498	1.10473	1.21183	1.34654
Slc19a1	ENSMUSG00000001436	1.31902	1.25559	1.19474	1.29074	1.10967	1.34534
Cct7	ENSMUSG00000030007	2.77058	1.1837	1.44551	1.3919	1.2162	1.34506
Rbm8a	ENSMUSG00000038374	1.98329	1.37272	1.50844	1.32822	1.48857	1.34454
Mtch2	ENSMUSG00000027282	1.88026	1.23439	1.51575	1.37731	0.988976	1.34441
Rbm47	ENSMUSG00000070780	0.193866	1.44733	0.579199	1.33289	1.65854	1.34422
Coq7	ENSMUSG00000030652	2.15175	1.32621	1.10986	1.07548	1.2844	1.34416
Trappc1	ENSMUSG00000049299	0.931471	1.25572	1.41246	1.27006	1.37739	1.34355
Plin3	ENSMUSG00000024197	1.28097	1.24035	0.935904	1.38237	0.988215	1.34146
Trp53inp2	ENSMUSG00000038375	1.33009	1.26056	0.462523	1.54787	1.65489	1.34011
Mff	ENSMUSG00000026150	2.85284	1.26327	1.2797	1.16079	0.905398	1.33901
Prkcq	ENSMUSG00000026778	0.575775	1.23116	0.884602	1.42974	1.23508	1.3381
Tomm22	ENSMUSG00000022427	1.8596	1.21914	1.23556	1.24494	1.0865	1.33699
Cops7a	ENSMUSG00000030127	1.65042	1.06022	1.27304	1.2819	0.988219	1.33646
Macrod1	ENSMUSG00000036278	0.707593	1.39504	1.61509	1.39599	1.20381	1.3351
Ptpra	ENSMUSG00000027303	0.804813	1.35747	1.12011	1.22784	1.57124	1.33365
Mrpl48	ENSMUSG00000030706	1.53964	1.14125	1.15353	1.1588	1.06583	1.33186
Eif4g3	ENSMUSG00000028760	1.28558	1.30558	0.320992	1.30123	1.58553	1.32792
Srsf1	ENSMUSG00000018379	1.86514	1.30546	0.546547	1.17644	1.65317	1.32707
Jam3	ENSMUSG00000031990	0.51772	0.570688	1.00645	1.26536	1.14338	1.3266
Asna1	ENSMUSG00000052456	2.31436	1.11074	1.1481	1.12515	1.06341	1.3241
Rpn2	ENSMUSG00000027642	1.65154	1.18244	2.1293	1.51885	0.876982	1.32323
Tcf25	ENSMUSG00000001472	2.13014	1.10583	0.873537	1.23615	1.59943	1.32252
4833439L19Rik	ENSMUSG00000025871	1.14658	1.0996	1.61978	1.14053	1.10852	1.31974
Tmem230	ENSMUSG00000027341	0.228429	1.0788	1.21826	1.20028	1.0324	1.31921
Cbx1	ENSMUSG00000018666	1.73823	1.31686	1.7177	1.26228	1.23196	1.31905
Ostf1	ENSMUSG00000024725	0.436696	1.1673	1.51453	1.24793	0.918552	1.31653
Ddx17	ENSMUSG00000055065	1.12232	1.18663	0.485217	0.988886	1.73714	1.31601
Bphl	ENSMUSG00000038286	1.64284	1.28566	1.50041	1.34227	0.897295	1.3156
Kif1b	ENSMUSG00000063077	1.02009	1.47035	0.692193	1.2383	1.58135	1.31345
Rps27rt	ENSMUSG00000050621	1.8884	1.10498	1.41578	1.0477	1.33758	1.31296
Acadl	ENSMUSG00000026003	1.82061	1.2784	1.65689	1.43493	1.00074	1.3125
Tuba4a	ENSMUSG00000026202	1.59845	1.33282	1.12572	1.3148	1.30069	1.3117
St3gal1	ENSMUSG00000013846	0.289354	1.37953	0.603678	1.24042	1.59981	1.31102
Tpp1	ENSMUSG00000030894	1.31376	1.21898	1.3335	1.08841	1.35073	1.3084
Bax	ENSMUSG00000003873	2.70125	1.23961	1.03647	1.201	1.30711	1.30781
Tmem55a	ENSMUSG00000028221	0.852902	1.2125	1.60173	1.35562	1.01986	1.30757
Polr1d	ENSMUSG00000029642	2.01753	1.23166	1.26558	1.10613	1.22247	1.30718
Mydgf	ENSMUSG00000019579	0.927177	1.16719	1.36192	1.27156	1.03606	1.30716
Cfl2	ENSMUSG00000062929	1.59495	1.19425	1.4807	1.24532	0.990276	1.30646
Sec11c	ENSMUSG00000024516	1.11875	1.20026	1.11036	1.15494	0.928343	1.30644
Tpd52	ENSMUSG00000027506	2.83682	1.426	1.63932	1.27851	1.17308	1.3051
Efcab14	ENSMUSG00000034210	0.625741	0.772492	0.672338	1.24396	1.12723	1.30508
Snw1	ENSMUSG00000021039	0.680259	1.22824	1.69351	1.34919	0.960871	1.30502
Tmed1	ENSMUSG00000032180	1.07937	1.369	0.987167	1.17777	1.10596	1.30449
Psma4	ENSMUSG00000032301	1.59388	1.28235	1.80084	1.28481	0.983718	1.30402
Tmem60	ENSMUSG00000045435	0.717091	1.06277	1.11603	1.04702	1.05225	1.30266
Tkt	ENSMUSG00000021957	7.32086	1.32527	1.01277	1.49575	1.42014	1.30191
Mrpl18	ENSMUSG00000057388	3.048	1.249	1.60082	1.26307	1.18272	1.30158
Gaa	ENSMUSG00000025579	2.20727	1.42885	1.7085	1.46177	1.45031	1.2989
Cdh3	ENSMUSG00000061048	0.915583	2.20007	0.813015	1.57312	2.03728	1.29657
Gnb2l1	ENSMUSG00000020372	2.53727	1.43497	1.05926	1.23666	1.39078	1.29552
Eif3c	ENSMUSG00000030738	1.4702	1.39852	1.01559	1.53908	1.29943	1.29535
Psmd7	ENSMUSG00000039067	3.2355	1.1602	1.37764	1.43482	0.834423	1.29409
S100a10	ENSMUSG00000041959	4.14181	1.63228	1.72941	1.15576	1.48086	1.29385
Gulp1	ENSMUSG00000056870	0.652666	1.09067	1.19414	1.26967	0.998631	1.29347
Cdv3	ENSMUSG00000032803	0.506421	1.20225	0.567777	1.24074	1.33235	1.29291
Fdx1	ENSMUSG00000032051	2.1677	1.47198	1.31789	1.35667	1.27038	1.29266
Sri	ENSMUSG00000003161	2.77057	1.18791	1.33109	1.25017	0.991594	1.29186
Abat	ENSMUSG00000057880	0.787371	1.08714	0.779845	1.24514	1.18853	1.28983
Ndfip2	ENSMUSG00000053253	1.2498	1.16236	1.81353	1.53967	0.82043	1.28906
Cript	ENSMUSG00000024146	0.79472	1.29854	1.69197	1.21813	1.04195	1.28369
Tmem9b	ENSMUSG00000031021	1.3771	1.1364	1.29537	1.3213	1.00741	1.28301
Il17re	ENSMUSG00000043088	0.112368	1.48791	1.1143	1.28874	1.20639	1.283
Rnh1	ENSMUSG00000038650	1.95986	1.30806	1.24578	1.5055	1.1912	1.28199
Hadh	ENSMUSG00000027984	1.20499	1.30126	1.2243	1.21457	1.03919	1.2812
Plce1	ENSMUSG00000024998	0.135218	1.23372	0.385836	1.0948	1.49054	1.27828
Prpf8	ENSMUSG00000020850	0.618506	1.16669	0.371912	1.04578	1.33264	1.27305
Ctsa	ENSMUSG00000017760	1.46664	1.39222	1.67988	1.56034	1.45157	1.26995
Slc38a3	ENSMUSG00000010064	0.622474	1.34189	0.869306	1.4183	1.62867	1.26855
S100a16	ENSMUSG00000074457	2.41123	1.49899	1.48649	1.13993	1.24894	1.26769
Ermap	ENSMUSG00000028644	0.143422	0.782428	1.19807	1.22137	1.24606	1.26672
Yipf3	ENSMUSG00000071074	1.05898	1.0141	1.05204	1.06042	0.981167	1.26619
Cox6b2	ENSMUSG00000051811	2.5903	1.0418	1.34489	1.09602	1.15491	1.26433
Mbd3	ENSMUSG00000035478	1.13922	0.94614	0.65383	1.01602	0.990765	1.26373
Vit	ENSMUSG00000024076	0.33721	1.29838	1.37563	1.27305	1.17847	1.26202
Mrpl57	ENSMUSG00000021967	1.17664	1.45116	1.25123	1.33914	1.69987	1.26187
Fus	ENSMUSG00000030795	3.28537	1.37448	0.615621	1.41772	2.03291	1.26137
Pink1	ENSMUSG00000028756	1.27384	1.17846	1.00141	1.16377	1.34693	1.26009
Kdsr	ENSMUSG00000009905	0.451724	1.12062	0.992666	1.08132	0.929477	1.25968
Polr2c	ENSMUSG00000031783	1.45519	1.20676	1.36369	1.31644	1.02007	1.25702
Gadd45gip1	ENSMUSG00000033751	2.0695	1.16837	1.54776	1.39009	1.24921	1.25595
Commd4	ENSMUSG00000032299	1.85035	1.34061	1.26809	1.23876	1.11344	1.25527
B230118H07Rik	ENSMUSG00000027165	1.34007	1.01441	0.959257	1.3141	1.0309	1.25513
Idh3a	ENSMUSG00000032279	3.41095	1.61021	1.76571	1.32583	1.02286	1.25416
Herpud1	ENSMUSG00000031770	1.12821	1.3997	1.06175	1.49301	1.05037	1.25348
Uqcrc2	ENSMUSG00000030884	3.14508	1.38455	1.70815	1.4772	1.23454	1.25286
Elof1	ENSMUSG00000013822	1.73203	1.09082	1.52833	1.14396	1.06115	1.25195
Txndc17	ENSMUSG00000020803	1.54322	1.39114	1.46116	1.06717	1.49699	1.25194
Rnaset2b	ENSMUSG00000094724	4.23007	1.7558	1.49114	1.26825	1.09827	1.25062
Npm1	ENSMUSG00000057113	3.04248	1.07891	1.59458	1.24692	0.971958	1.2506
Renbp	ENSMUSG00000031387	1.91516	1.27623	1.46809	1.43103	1.14859	1.24859
Tmem106c	ENSMUSG00000052369	1.43962	1.05838	1.14049	0.900194	1.02937	1.24837
Pgls	ENSMUSG00000031807	1.10812	1.19401	1.04576	1.14262	1.40207	1.24597
Rrp1	ENSMUSG00000061032	2.43461	1.18047	1.18524	1.00753	1.08666	1.24378
Ccdc124	ENSMUSG00000007721	1.89093	1.13301	1.17313	1.14211	1.35934	1.24285
Pea15a	ENSMUSG00000013698	2.40067	1.44207	1.54917	1.2345	1.2765	1.24052
Cers5	ENSMUSG00000023021	0.611866	0.991018	1.68884	1.28472	0.758665	1.24041
Tmem33	ENSMUSG00000037720	1.13667	1.33454	1.55953	1.40562	0.889279	1.23891
Tshr	ENSMUSG00000020963	0.155761	1.22193	0.973509	1.45267	1.33339	1.23706
Tef	ENSMUSG00000022389	0.154569	1.1361	0.458282	1.20108	1.58223	1.23499
Tmsb4x	ENSMUSG00000049775	39.2553	0.9564	3.76954	1.31149	1.40275	1.23459
Mrpl51	ENSMUSG00000030335	1.7309	1.28234	1.69186	1.32843	1.518	1.2315
Sin3b	ENSMUSG00000031622	1.16268	1.25836	1.06948	1.33185	1.21652	1.22882
Tyrp1	ENSMUSG00000005994	14.1307	2.37737	1.58434	1.52702	0.823044	1.22846
Manbal	ENSMUSG00000063019	0.602828	1.08571	1.42329	1.45316	1.11213	1.22651
Sirt2	ENSMUSG00000015149	1.04741	1.29114	1.67389	1.31812	1.47259	1.22636
Angptl4	ENSMUSG00000002289	0.187148	1.13153	1.17728	1.2796	1.16042	1.2254
Psmc5	ENSMUSG00000020708	1.39331	1.29287	1.24917	1.25947	1.12776	1.2211
Ppp2r1a	ENSMUSG00000007564	1.15577	1.03533	0.962053	1.22775	0.964583	1.21951
Ssr4	ENSMUSG00000002014	2.42578	1.16404	1.54672	0.996972	1.17501	1.21786
Lsm6	ENSMUSG00000031683	1.64343	1.26699	1.86279	1.06017	1.49341	1.21776
Csnk1a1	ENSMUSG00000024576	1.28036	1.20432	0.723892	1.14369	1.17593	1.21748
Pop5	ENSMUSG00000060152	1.51757	1.09127	0.929338	0.928341	0.968217	1.21615
Ssr2	ENSMUSG00000041355	2.31206	1.17279	1.18889	1.21059	0.955804	1.21463
Ctbp1	ENSMUSG00000037373	1.58778	1.21837	1.01722	1.11706	1.39637	1.21307
Coq9	ENSMUSG00000031782	0.742374	1.15166	1.5284	1.23395	0.859383	1.21202
Psmd4	ENSMUSG00000005625	1.37296	1.35702	1.62285	1.32924	1.27181	1.20762
Got1	ENSMUSG00000025190	1.93993	1.09902	1.36523	0.977544	0.908966	1.2073
Mlana	ENSMUSG00000024806	58.0505	3.43123	1.73422	1.27586	1.59973	1.20714
Ube2b	ENSMUSG00000020390	2.27004	1.41469	1.56022	1.08795	1.12094	1.20705
Yif1b	ENSMUSG00000030588	1.6956	1.05246	1.03708	1.29714	0.926005	1.20388
Lypla1	ENSMUSG00000025903	1.63738	1.13181	1.26536	1.22274	0.939931	1.20287
Scamp3	ENSMUSG00000028049	1.6403	1.09948	1.55357	1.33787	0.740829	1.19988
Smarca4	ENSMUSG00000032187	0.503691	1.12286	0.522078	1.07415	1.39774	1.19977
Cops5	ENSMUSG00000025917	0.647445	1.21545	1.16009	1.13953	0.945659	1.19802
Hnrnpf	ENSMUSG00000042079	2.46119	1.07638	1.40164	1.24002	1.08665	1.19745
Cers2	ENSMUSG00000015714	2.52676	1.19247	1.06661	1.26072	1.12205	1.19503
Mrpl43	ENSMUSG00000025208	1.52418	1.07904	1.33504	1.08627	0.938771	1.19215
Use1	ENSMUSG00000002395	1.27788	1.08338	1.25658	1.11197	1.1156	1.18998
Arfgef2	ENSMUSG00000074582	0.4349	1.16845	0.560079	1.15158	1.3092	1.18899
Krcc1	ENSMUSG00000053012	1.24168	1.07192	1.77437	1.19116	1.04604	1.18538
Snrpd3	ENSMUSG00000020180	2.21835	1.17492	1.38048	1.13514	1.04134	1.18532
Fdft1	ENSMUSG00000021273	0.397704	1.23683	0.90344	1.44176	0.895586	1.18374
Ctf1	ENSMUSG00000042340	1.30877	1.09193	0.8996	1.13763	1.02616	1.183
Man2a2	ENSMUSG00000038886	0.210338	1.31826	0.334172	1.14071	1.39023	1.18261
Tsc22d1	ENSMUSG00000022010	19.3315	1.06851	1.13399	1.28553	1.02639	1.18113
Rab18	ENSMUSG00000073639	1.75463	0.970999	1.31962	1.1624	0.607592	1.17946
Mrpl12	ENSMUSG00000039640	3.55789	1.20184	1.04197	1.0989	0.979326	1.17545
Loxl1	ENSMUSG00000032334	1.35022	1.08116	1.00079	1.17398	1.17463	1.17441
Cacybp	ENSMUSG00000014226	1.79514	1.11927	1.28698	1.23459	1.0914	1.17239
Aga	ENSMUSG00000031521	2.0511	1.0308	1.41321	1.40349	0.98269	1.1713
Fcor	ENSMUSG00000089665	0.507878	1.39796	1.18247	1.09989	1.5782	1.17061
Anapc16	ENSMUSG00000020107	0.72119	1.07877	1.28903	1.02048	1.11056	1.16961
Ctnnbip1	ENSMUSG00000028988	1.35869	1.16956	0.703924	1.00503	1.09607	1.16787
Hadhb	ENSMUSG00000059447	2.55141	1.2239	1.1629	1.36113	0.893691	1.16619
Polr3e	ENSMUSG00000030880	0.155964	2.21683	1.13228	1.38707	1.43359	1.16439
Sccpdh	ENSMUSG00000038936	0.345453	0.887014	0.700781	1.21721	0.887746	1.16424
Ptgis	ENSMUSG00000017969	0.24742	0.956771	1.31327	1.27276	0.927226	1.16402
Tmed3	ENSMUSG00000032353	1.613	0.875068	1.23206	1.03997	0.763696	1.16311
Otx2os1	ENSMUSG00000098682	0.503217	1.23043	0.910868	1.174	1.58884	1.16245
1110001J03Rik	ENSMUSG00000019689	4.2361	1.2753	1.1973	1.10554	1.26872	1.16228
Pnisr	ENSMUSG00000028248	0.986572	1.18287	0.338997	0.97836	1.71861	1.16049
Tmem47	ENSMUSG00000025666	0.461546	1.23481	1.38949	1.08253	0.988017	1.16036
Mapk6	ENSMUSG00000042688	0.22666	1.15618	0.714354	1.22107	1.01306	1.16034
Igf1r	ENSMUSG00000005533	1.69361	1.15839	0.419711	1.14778	1.51234	1.15738
Cflar	ENSMUSG00000026031	0.865481	1.08926	0.564838	1.02264	1.35719	1.15702
Hnrnpm	ENSMUSG00000059208	2.36187	1.09826	0.936306	1.23447	0.981844	1.15653
Arhgef12	ENSMUSG00000059495	1.72149	1.03743	0.416211	1.08339	1.3667	1.15626
Pnkd	ENSMUSG00000026179	2.45637	1.16145	1.19912	1.13842	1.3504	1.15288
Higd1a	ENSMUSG00000038412	0.579809	1.02595	1.60813	1.02308	0.83876	1.15282
Isca1	ENSMUSG00000044792	0.590755	0.935706	1.33611	0.998223	0.838101	1.15199
Ogt	ENSMUSG00000034160	1.36529	1.25381	0.17429	1.1763	1.66753	1.15169
Nudc	ENSMUSG00000028851	1.40053	1.1231	1.72916	1.11563	1.23022	1.15059
Igfbp5	ENSMUSG00000026185	20.6088	3.80538	0.79791	1.24626	2.12093	1.14975
Lgals1	ENSMUSG00000068220	6.46536	1.46126	1.53583	1.22753	1.28232	1.14874
2310039H08Rik	ENSMUSG00000062619	1.35877	1.11714	1.10784	0.925457	1.3067	1.14862
Cltc	ENSMUSG00000047126	0.462509	1.01225	0.492722	0.95718	0.949316	1.14703
Syf2	ENSMUSG00000028821	1.76732	0.979676	1.08622	1.08895	1.10592	1.14633
Rtn1	ENSMUSG00000021087	0.15553	1.2687	0.652965	1.21478	1.00544	1.14611
Gm1673	ENSMUSG00000070858	0.339954	1.23675	1.11038	1.22681	1.53013	1.14567
Psmc2	ENSMUSG00000028932	1.36007	1.01834	1.42762	1.30432	0.873735	1.14562
Hdgf	ENSMUSG00000004897	1.17417	1.06192	1.06222	0.939394	0.914131	1.14485
Churc1	ENSMUSG00000090258	1.33534	1.0288	1.12896	0.998886	0.96423	1.14293
Sec13	ENSMUSG00000030298	1.95483	1.10923	1.52035	1.1043	1.00789	1.14114
Gm5617	ENSMUSG00000042293	0.501767	1.12788	1.61041	1.01469	1.18435	1.14076
Slc12a2	ENSMUSG00000024597	0.356786	0.750768	0.183094	0.786621	0.85165	1.1389
Mrpl55	ENSMUSG00000036860	1.24351	1.07163	1.12044	0.934076	1.07821	1.13835
Scap	ENSMUSG00000032485	0.237671	0.985804	0.640222	1.10629	1.142	1.13828
Lamtor3	ENSMUSG00000091512	1.63103	1.12514	1.16066	1.19722	0.873993	1.13715
Tmem14c	ENSMUSG00000021361	0.465571	0.986829	1.40118	1.08821	0.820821	1.13308
Pgp	ENSMUSG00000043445	1.57566	1.10648	0.978443	0.973467	1.01412	1.13305
Serbp1	ENSMUSG00000036371	3.26693	0.902567	0.70478	1.07653	1.05657	1.13229
Nfib	ENSMUSG00000008575	1.76685	0.93643	0.318275	0.849106	1.22405	1.13222
Commd8	ENSMUSG00000029213	0.712648	1.16576	1.48711	1.14045	0.918289	1.13143
Msmo1	ENSMUSG00000031604	1.59674	1.27843	1.29543	1.43902	0.635128	1.13134
Anp32a	ENSMUSG00000032249	2.64091	1.64057	1.39653	1.13775	1.49005	1.12988
1110008F13Rik	ENSMUSG00000027637	1.89325	0.825375	0.95612	0.80513	0.435676	1.12827
Ccdc74a	ENSMUSG00000041617	0.630549	1.45092	1.20725	1.07688	1.34773	1.12804
Smim11	ENSMUSG00000051989	2.83993	1.17285	1.32337	1.12704	1.23532	1.12769
Prnp	ENSMUSG00000079037	1.76601	1.01348	0.991829	1.05716	0.87156	1.12692
Rab24	ENSMUSG00000034789	1.623	1.08154	0.831473	1.09452	1.02874	1.12679
Ins2	ENSMUSG00000000215	0.223521	1.62692	1.55633	1.37801	1.48398	1.12625
Hagh	ENSMUSG00000024158	1.05753	1.14205	1.29641	1.08414	1.07457	1.1259
Mrps16	ENSMUSG00000049960	0.650682	1.12433	1.32325	1.18435	1.15267	1.12353
Psma6	ENSMUSG00000021024	1.07807	0.958931	1.30343	1.04206	0.635258	1.12272
Gltscr2	ENSMUSG00000041560	1.67105	0.96201	1.26816	1.02309	0.947411	1.12255
2210013O21Rik	ENSMUSG00000086316	1.26512	1.01359	0.70848	0.988424	1.16089	1.12192
Exosc3	ENSMUSG00000028322	1.09754	0.948338	1.26157	0.909261	1.10844	1.12014
Mtx2	ENSMUSG00000027099	2.04671	1.0934	1.16211	1.21564	0.897476	1.11963
Polr2j	ENSMUSG00000039771	2.03507	1.14783	1.39614	0.965506	1.19506	1.1162
Sarnp	ENSMUSG00000078427	2.18878	1.12842	1.58925	1.20049	0.87596	1.11552
Tmem51	ENSMUSG00000040616	0.334081	1.02276	0.871517	1.19651	0.931357	1.11514
Pbxip1	ENSMUSG00000042613	2.46987	1.59105	0.859818	1.2134	1.34672	1.11269
Pde6d	ENSMUSG00000026239	1.26657	1.05607	1.10162	0.981486	0.917047	1.11216
Azin2	ENSMUSG00000028789	0.198183	1.28282	1.10442	1.14073	1.15119	1.11162
Bad	ENSMUSG00000024959	1.38502	0.970646	0.911406	1.0555	0.967039	1.11095
Capza2	ENSMUSG00000015733	1.03295	0.885473	1.45058	0.904575	0.545848	1.10663
Ltbp3	ENSMUSG00000024940	1.14502	1.09342	0.449763	0.906248	1.36431	1.10631
Pafah1b1	ENSMUSG00000020745	0.947505	0.915713	0.675672	1.08672	1.16224	1.10572
Nid2	ENSMUSG00000021806	1.62269	1.1922	0.88067	1.04064	1.23439	1.10481
Gns	ENSMUSG00000034707	3.69625	1.89287	0.770492	1.18567	1.58743	1.10398
Kdelr1	ENSMUSG00000002778	2.72525	1.03014	0.898132	1.25612	1.08315	1.10367
Ssb	ENSMUSG00000068882	3.68544	0.934838	1.03865	1.22041	1.09126	1.10333
Col4a4	ENSMUSG00000067158	0.219945	1.25378	0.801864	1.18386	1.43141	1.10257
Sar1a	ENSMUSG00000020088	1.84397	0.923117	0.785059	1.1553	0.967163	1.10204
0610009B22Rik	ENSMUSG00000007777	1.98476	1.13454	1.47291	1.16165	1.00014	1.10191
Rrbp1	ENSMUSG00000027422	0.504501	1.23836	0.841015	1.23433	1.24845	1.09976
Fam103a1	ENSMUSG00000038646	1.20047	1.11745	1.57956	0.963242	0.970996	1.0974
Mcee	ENSMUSG00000033429	3.29565	1.1314	1.36628	0.99148	1.41944	1.09681
C1qbp	ENSMUSG00000018446	3.24154	1.1272	0.935354	1.04961	1.14608	1.09679
Tpgs1	ENSMUSG00000020308	1.45357	1.20724	1.08928	1.11751	1.06308	1.09677
Arhgef18	ENSMUSG00000004568	0.555737	0.961101	0.407926	0.928636	1.20637	1.09541
Zfp467	ENSMUSG00000068551	1.40014	0.801783	1.09218	0.925245	1.12862	1.09533
Gemin7	ENSMUSG00000044709	1.07413	0.987979	1.02509	0.996999	0.950631	1.09316
Chac2	ENSMUSG00000020309	0.0444599	1.30751	1.30535	1.26915	1.12181	1.09064
Mrps28	ENSMUSG00000040269	0.991926	0.997964	0.777034	1.01143	0.982889	1.08868
Rpl22	ENSMUSG00000028936	3.85038	1.20166	1.29835	1.1588	1.39785	1.08536
Tm9sf3	ENSMUSG00000025016	1.22055	0.931032	1.03836	0.965593	0.62677	1.08402
Cetn2	ENSMUSG00000031347	1.72416	1.15598	1.23162	0.911384	0.878383	1.08338
Csnk2b	ENSMUSG00000024387	1.85301	0.867566	1.08475	0.957549	1.00656	1.08328
Cebpzos	ENSMUSG00000062691	0.966798	0.943075	0.884475	0.842035	0.960002	1.08316
Klhdc8b	ENSMUSG00000032609	0.632112	1.21563	0.766522	1.15791	1.07491	1.0826
Rpl35	ENSMUSG00000062997	2.78922	1.09845	1.38861	0.905338	1.18449	1.08188
Rab3ip	ENSMUSG00000064181	0.361054	0.965841	1.07246	0.979821	0.816686	1.08043
Mrps17	ENSMUSG00000034211	1.32179	0.89195	1.22824	0.869858	0.872423	1.07821
Mpv17l	ENSMUSG00000022679	0.0675288	1.02632	1.1094	1.14842	1.03761	1.07753
Wfdc2	ENSMUSG00000017723	0.273457	1.1851	0.964178	1.06627	1.11476	1.07713
Bnip3l	ENSMUSG00000022051	0.931083	0.94663	0.959889	0.900703	0.947235	1.07666
Rpl36al	ENSMUSG00000049751	2.57812	1.11476	1.21949	0.976676	0.985626	1.07627
Fam58b	ENSMUSG00000049489	0.720618	0.995588	0.933505	1.04046	0.756052	1.07477
Col4a3	ENSMUSG00000079465	0	1.37942	0.547942	1.15035	1.31153	1.07395
Decr1	ENSMUSG00000028223	0.516334	0.779429	0.968002	1.06245	0.794281	1.07388
Cd164	ENSMUSG00000019818	1.0138	1.13107	1.05965	1.01963	1.12582	1.07368
Tcn2	ENSMUSG00000020432	2.25961	1.85855	1.17827	1.22989	1.17155	1.07302
Bccip	ENSMUSG00000030983	3.05809	1.0753	1.58944	1.17049	0.826909	1.07156
Arhgdia	ENSMUSG00000025132	2.32386	1.02652	1.27466	1.0893	0.969715	1.07154
Mrps34	ENSMUSG00000038880	1.6059	0.973209	1.25171	0.77658	0.896483	1.07128
Bola2	ENSMUSG00000047721	1.4923	1.08489	1.07553	0.928966	1.42614	1.0712
Xbp1	ENSMUSG00000020484	2.99835	1.27979	1.14455	1.26931	0.916983	1.07072
Wipi1	ENSMUSG00000041895	0.351757	1.09009	0.898827	1.04332	1.43207	1.07058
Plekhj1	ENSMUSG00000035278	0.633754	0.997784	0.947774	1.0762	1.12331	1.06822
Atp6v0a1	ENSMUSG00000019302	1.14064	1.28052	0.836841	1.01344	1.50111	1.06821
Mat2b	ENSMUSG00000042032	1.54996	0.876722	0.686918	0.936886	0.643039	1.06583
Ccdc90b	ENSMUSG00000030613	1.68193	1.0228	1.06144	0.957126	0.834422	1.06579
Metap2	ENSMUSG00000036112	1.6435	0.997133	1.06766	1.1698	0.972511	1.06539
Nckap1	ENSMUSG00000027002	0.969604	0.95225	0.52915	1.02019	1.1201	1.0652
Gja1	ENSMUSG00000050953	11.002	1.39108	1.92453	1.35854	0.838007	1.06349
Ccdc47	ENSMUSG00000078622	1.98158	1.05409	0.719604	1.17955	1.11795	1.06132
Nptn	ENSMUSG00000032336	1.61963	0.9116	1.39394	1.15752	0.734434	1.06063
Nucb1	ENSMUSG00000030824	1.67225	1.18633	1.34484	1.37579	1.03651	1.05933
Arf3	ENSMUSG00000051853	0.715641	1.00413	0.375864	0.951808	1.22779	1.05652
Pdia4	ENSMUSG00000025823	0.870872	1.511	1.67087	1.3756	1.14333	1.05609
Rab37	ENSMUSG00000020732	0.115623	0.418944	0.976572	1.16441	0.898551	1.05515
Ctnnal1	ENSMUSG00000038816	1.47661	1.31319	1.47285	0.899343	1.22387	1.0547
Vdac3	ENSMUSG00000008892	1.97428	0.941188	1.02474	0.930022	0.617353	1.05105
Pld3	ENSMUSG00000003363	1.47374	1.14844	1.21575	1.26467	0.86216	1.05021
Prpf40a	ENSMUSG00000061136	0.911711	1.02655	0.844644	1.08452	0.957798	1.04901
Arpc1a	ENSMUSG00000029621	2.43353	1.01247	0.998046	1.07619	1.21366	1.04774
Serpinb6a	ENSMUSG00000060147	0.805227	1.04749	1.16934	1.09644	0.789486	1.04755
Efhd2	ENSMUSG00000040659	0.775845	0.905065	1.33303	0.95372	1.32341	1.04706
Fhl1	ENSMUSG00000023092	0.875133	1.16246	0.907686	1.20067	1.09081	1.04701
Srebf1	ENSMUSG00000020538	0.361163	0.867591	0.580192	0.96972	1.2481	1.046
Bpnt1	ENSMUSG00000026617	0.646504	0.878807	1.30983	1.04814	0.639253	1.04588
Commd10	ENSMUSG00000042705	0.814151	1.08	1.47376	1.08434	0.793628	1.04559
Idh3b	ENSMUSG00000027406	3.36443	1.08852	0.88614	1.0706	0.864163	1.04549
Wdr83os	ENSMUSG00000059355	1.26211	0.989666	0.952397	0.99476	0.966751	1.04538
Sfr1	ENSMUSG00000025066	1.59132	1.03147	1.11652	1.00039	0.967838	1.04344
Adipor2	ENSMUSG00000030168	0.785731	1.26298	0.63626	1.1663	1.41748	1.04303
Bola1	ENSMUSG00000015943	0.893398	0.872828	1.15298	0.813939	1.11474	1.03975
Smim20	ENSMUSG00000061461	2.0485	0.866001	0.791645	0.919683	0.802774	1.03825
Aco1	ENSMUSG00000028405	0.423887	0.847153	0.941019	1.15605	1.08595	1.03769
Mvb12a	ENSMUSG00000031813	0.935199	0.888484	1.04171	0.883373	0.845712	1.0373
Itfg1	ENSMUSG00000031703	1.02947	0.863989	1.93915	1.19632	0.484944	1.03358
Papss1	ENSMUSG00000028032	1.1909	1.10528	0.721658	1.03411	1.12244	1.0319
Eif6	ENSMUSG00000027613	1.69202	0.845608	1.10406	1.0116	0.687641	1.03179
C1d	ENSMUSG00000000581	3.01625	0.986925	1.27132	0.93304	0.804309	1.03145
Psma5	ENSMUSG00000068749	1.65705	1.05534	1.30881	1.20681	0.882386	1.03118
Wbp1	ENSMUSG00000030035	0.445027	0.763184	1.08384	1.0058	0.896608	1.03071
Nktr	ENSMUSG00000032525	0.633678	1.04573	0.271448	1.01446	1.34548	1.03067
Eny2	ENSMUSG00000022338	2.123	1.08319	1.42018	1.04938	1.06845	1.02657
Fbxo9	ENSMUSG00000001366	1.46431	0.909683	0.637699	0.843161	0.657028	1.02627
Snx17	ENSMUSG00000029146	1.50702	0.828992	0.809236	0.912152	0.855159	1.02609
Phb2	ENSMUSG00000004264	2.35867	1.06257	0.840649	0.859038	0.94324	1.02597
Ubxn4	ENSMUSG00000026353	1.19973	1.03042	0.761971	1.09522	1.03053	1.02517
Gsk3b	ENSMUSG00000022812	1.26736	0.857375	0.650524	1.00228	1.10342	1.02449
Nlk	ENSMUSG00000017376	0.0870958	0.707156	0.336506	0.771046	1.17533	1.02389
Mpv17	ENSMUSG00000107283	0.790795	0.912651	0.774038	0.890768	0.790331	1.02234
Fam162a	ENSMUSG00000003955	0.741994	1.00782	1.30196	0.91774	1.03916	1.0222
Selt	ENSMUSG00000075700	2.39452	1.09467	0.842282	1.21226	1.25259	1.02168
Snrnp70	ENSMUSG00000063511	1.30241	0.93836	0.406966	0.873816	1.24889	1.02149
Tmem14a	ENSMUSG00000025933	0.541733	0.96466	0.82882	0.796892	0.792962	1.02145
Poldip2	ENSMUSG00000001100	1.4879	0.979926	1.12096	0.998082	0.715042	1.02037
Tomm5	ENSMUSG00000078713	0.959824	0.909026	1.00673	0.867864	0.846575	1.01996
Sfpq	ENSMUSG00000028820	1.18039	0.767587	0.515073	0.797268	0.931242	1.01962
Yipf1	ENSMUSG00000057375	0.372094	1.02785	0.971399	1.12818	0.685064	1.01948
Hif1a	ENSMUSG00000021109	1.20654	0.927825	0.401822	1.01148	0.759401	1.01947
Ptpn13	ENSMUSG00000034573	0.474074	0.87966	0.274552	1.07877	1.03796	1.01855
Paqr9	ENSMUSG00000064225	0.386082	0.981124	0.333645	0.884581	0.919692	1.01831
Rab28	ENSMUSG00000029128	0.896567	0.700531	0.756932	0.841874	0.54483	1.01813
Mpdu1	ENSMUSG00000018761	1.02977	0.949625	0.951523	0.963719	0.846457	1.01772
Lurap1l	ENSMUSG00000048706	1.04042	0.978699	0.716355	0.979522	0.77962	1.01769
Tgds	ENSMUSG00000022130	0.653929	0.812003	1.03371	1.02158	0.663896	1.01536
Mea1	ENSMUSG00000002768	1.08949	0.815951	0.901025	0.792267	0.838844	1.01488
Itpr1	ENSMUSG00000030102	0.649206	0.95363	0.445525	1.04438	1.07252	1.01485
Uhmk1	ENSMUSG00000026667	0.564383	0.77927	0.389871	0.816625	0.816686	1.01453
Slc26a7	ENSMUSG00000040569	0.676895	0.715032	0.772203	1.03942	0.868534	1.01427
Paqr4	ENSMUSG00000023909	0	1.04064	0.67201	0.984134	1.04127	1.01406
Ppp2ca	ENSMUSG00000020349	1.01554	0.752918	0.360397	0.91294	0.87941	1.01341
Ypel3	ENSMUSG00000042675	1.58329	1.15445	1.30912	1.27166	1.14177	1.01317
Mrpl24	ENSMUSG00000019710	1.2406	0.844207	0.896716	0.915735	0.800297	1.01292
Cox7a2l	ENSMUSG00000024248	2.65845	0.813916	1.18681	0.930836	0.827551	1.01185
Azin1	ENSMUSG00000037458	0.399682	0.735887	0.96954	0.977398	0.888936	1.01169
Emc2	ENSMUSG00000022337	1.50171	0.943144	1.3283	1.09909	0.88552	1.01156
Dnajc15	ENSMUSG00000022013	1.02403	1.12011	1.13188	1.1528	1.03557	1.0099
Pcmt1	ENSMUSG00000019795	1.01812	0.881714	1.00411	0.941528	0.779891	1.00953
Copz1	ENSMUSG00000060992	1.32814	0.970303	1.38118	1.1483	0.663214	1.00869
Zcrb1	ENSMUSG00000022635	1.34531	1.07166	1.27399	1.10939	1.24927	1.00853
Pex2	ENSMUSG00000040374	1.03845	0.797661	0.917191	0.907903	0.644995	1.00833
Mtmr10	ENSMUSG00000030522	0.464765	1.21738	0.416975	0.923212	1.40437	1.00755
Fam189a2	ENSMUSG00000071604	0.768932	0.961853	0.340907	0.952453	1.4321	1.00669
Lrrc58	ENSMUSG00000034158	0.999691	0.994003	0.4109	0.840209	1.17459	1.00618
Thoc7	ENSMUSG00000053453	2.29455	1.05434	0.989784	0.965622	0.910919	1.00586
Msi1	ENSMUSG00000054256	0.441829	1.42067	0.57671	1.14276	1.56469	1.00556
Dnajb2	ENSMUSG00000026203	1.28366	1.07334	0.66983	0.910152	1.03772	1.00523
Bud31	ENSMUSG00000038722	1.26358	0.893063	0.959263	0.791311	0.992621	1.00497
Lsm1	ENSMUSG00000037296	1.93933	0.832685	0.899131	0.972105	0.903864	1.00342
Gprc5b	ENSMUSG00000008734	0.12462	1.00063	0.708471	1.04955	1.0644	1.00299
Rnf14	ENSMUSG00000060450	1.25462	1.10638	0.857415	0.897347	0.864511	1.00151
Tsc22d4	ENSMUSG00000029723	1.17151	0.819007	0.7846	0.680458	0.868005	1.00145
Srsf2	ENSMUSG00000034120	1.42901	0.962274	0.726215	0.969591	1.03151	1.00096
Hnrnpc	ENSMUSG00000060373	1.66166	0.963697	1.01593	0.874861	0.948664	1.00003
Atxn10	ENSMUSG00000016541	1.59716	0.874218	0.953985	1.152	0.905227	0.999031
Snx15	ENSMUSG00000024787	0.175672	1.08329	1.02818	1.19918	0.921221	0.99883
Man1a	ENSMUSG00000003746	0.141532	1.31908	1.44911	1.30166	0.872866	0.998807
Lmbrd1	ENSMUSG00000073725	1.20373	0.995621	1.78323	1.1772	0.842024	0.998575
Gpr146	ENSMUSG00000044197	0.5218	1.19948	0.609916	1.1247	1.28677	0.998156
Zfyve21	ENSMUSG00000021286	1.40869	0.973378	0.992724	1.02135	0.814495	0.99773
Haghl	ENSMUSG00000061046	0.587039	1.15711	0.96989	1.09721	0.989813	0.997417
Cib1	ENSMUSG00000030538	0.430255	0.987091	1.28504	0.952182	0.904149	0.996459
Ndufv1	ENSMUSG00000037916	3.50919	0.991047	1.16213	1.16957	0.786674	0.996382
Ddost	ENSMUSG00000028757	2.09397	1.04397	1.26037	1.10406	0.725484	0.995579
Dnlz	ENSMUSG00000075467	0.661267	0.846599	0.857993	0.920752	1.10958	0.99524
Esd	ENSMUSG00000021996	2.31818	0.996252	1.17179	1.01991	0.872946	0.995088
Zwint	ENSMUSG00000019923	1.45573	0.812443	1.36851	1.05637	0.758605	0.992938
Usmg5	ENSMUSG00000071528	0.92274	0.966704	1.08377	0.852319	1.10984	0.992773
Apoo	ENSMUSG00000079508	1.14102	1.0317	1.45707	1.08331	0.820781	0.990557
1110004E09Rik	ENSMUSG00000022972	0.844814	1.25556	1.22736	1.27169	1.04985	0.990503
Sult1c1	ENSMUSG00000023943	0.207209	1.69862	0.932293	1.20625	1.40188	0.990048
Strap	ENSMUSG00000030224	0.526848	0.869334	1.27766	0.947058	0.898522	0.989392
Bcar1	ENSMUSG00000031955	0.480234	1.09423	0.627557	1.04166	1.14818	0.988203
Gas6	ENSMUSG00000031451	3.9918	0.966377	0.840519	0.965859	0.907111	0.987665
Anp32b	ENSMUSG00000028333	1.13704	0.842653	0.698203	0.856693	0.837498	0.98736
Nol7	ENSMUSG00000063200	2.67033	0.980155	0.993311	0.888632	0.88748	0.985906
Fuca2	ENSMUSG00000019810	1.01184	1.03514	1.66398	1.23539	0.752379	0.985325
Srsf3	ENSMUSG00000071172	2.07692	0.877317	0.861583	0.916509	0.694911	0.985279
Limch1	ENSMUSG00000037736	0.13476	0.955388	0.268915	0.960635	1.06361	0.984418
Paics	ENSMUSG00000029247	2.42343	0.811015	0.838527	0.874682	0.802352	0.983991
D10Jhu81e	ENSMUSG00000053329	1.99126	0.938242	1.12879	0.776413	0.809256	0.983947
Wipf3	ENSMUSG00000086040	0.241285	0.894295	0.296461	0.815869	1.14459	0.982374
Macf1	ENSMUSG00000028649	1.67529	1.0201	0.314711	0.880633	1.15251	0.981261
Arpc3	ENSMUSG00000029465	2.37313	1.11625	1.34703	1.26128	1.00958	0.980551
Carkd	ENSMUSG00000031505	1.31786	1.00922	0.684745	1.17036	0.959783	0.980185
Tmem258	ENSMUSG00000036372	2.33176	0.941587	1.39308	1.0368	1.39151	0.980039
Chrac1	ENSMUSG00000068391	1.40961	0.948568	1.28733	0.886613	0.870209	0.979094
Stx7	ENSMUSG00000019998	1.28125	1.12814	1.15873	0.859329	0.764579	0.978961
Lrp10	ENSMUSG00000022175	1.55299	0.898382	0.94731	1.03719	1.02749	0.978739
Fzd4	ENSMUSG00000049791	0.434669	1.08935	0.546813	0.946931	1.08325	0.977134
Dazap2	ENSMUSG00000000346	2.08448	1.12788	1.43672	1.05529	0.944098	0.976245
G6pc3	ENSMUSG00000034793	1.53588	0.813966	0.995085	1.06494	0.842031	0.974147
Smco4	ENSMUSG00000058173	1.00667	0.686669	0.977383	0.761813	0.908729	0.974015
Clybl	ENSMUSG00000025545	1.60228	1.06444	1.10934	0.924308	0.79743	0.974008
Os9	ENSMUSG00000040462	0.718013	0.966993	1.20946	1.04243	0.937885	0.973414
Dclk1	ENSMUSG00000027797	0.2907	0.688435	0.358261	0.855348	0.640935	0.97338
Txndc9	ENSMUSG00000058407	0.79391	0.864933	1.25178	1.00977	0.760381	0.972679
Slmo2	ENSMUSG00000016257	1.09998	0.928835	0.855227	0.907717	0.783559	0.972102
Fryl	ENSMUSG00000070733	0.979997	0.966485	0.170253	0.812921	1.20401	0.971988
Fam122a	ENSMUSG00000074922	0.608947	0.770707	0.660557	0.916053	0.850262	0.971875
Mpv17l2	ENSMUSG00000035559	0.477703	0.822064	0.934074	0.851506	0.634296	0.971157
Ankrd40	ENSMUSG00000020864	0.23805	0.99979	0.642658	0.915812	1.14702	0.97067
Stip1	ENSMUSG00000024966	1.45913	1.06615	1.05878	1.05448	1.0173	0.968185
Msrb2	ENSMUSG00000023094	0.736513	0.70807	0.950756	0.906234	0.607376	0.967644
Eif5b	ENSMUSG00000026083	1.23989	1.0877	0.758559	1.02621	1.32261	0.967456
Zmat5	ENSMUSG00000009076	1.04207	0.976532	1.12221	0.943833	1.02994	0.966897
Tmem106b	ENSMUSG00000029571	0.486205	0.847435	0.709631	0.792859	0.774818	0.965995
Cldn1	ENSMUSG00000022512	0.0689346	1.00027	0.74245	1.03919	1.01523	0.964716
St6galnac2	ENSMUSG00000057286	0.544172	1.08309	0.879437	0.732454	1.00492	0.964487
Cops4	ENSMUSG00000035297	0.821656	0.694867	1.16849	0.845136	0.639506	0.963281
Pdcd5	ENSMUSG00000030417	1.45694	0.994494	1.02445	0.900096	0.948332	0.963009
Pcif1	ENSMUSG00000039849	1.00892	1.09552	0.999998	0.794031	1.15213	0.961912
Ttc3	ENSMUSG00000040785	1.69778	0.853499	0.303554	0.750564	0.839758	0.961836
Ldha	ENSMUSG00000063229	5.62056	1.16098	1.07827	1.04153	0.620286	0.961269
Rsu1	ENSMUSG00000026727	1.51119	1.03192	1.46607	1.06806	0.799965	0.959808
Mcfd2	ENSMUSG00000024150	0.98508	1.11632	1.10641	1.18064	0.636196	0.959618
Rabgap1	ENSMUSG00000035437	0.674305	0.840431	0.700826	1.05834	1.13901	0.959345
Golgb1	ENSMUSG00000034243	1.61387	0.882027	0.321389	0.855667	1.12181	0.957911
Tgoln1	ENSMUSG00000056429	0.799453	0.865363	0.634285	1.01544	0.82785	0.957242
Sept7	ENSMUSG00000001833	1.85078	1.04322	1.27187	1.2825	0.797716	0.957162
Dock7	ENSMUSG00000028556	0.556136	0.933444	0.40889	0.924062	0.979312	0.956472
Wdr61	ENSMUSG00000061559	1.91541	0.937236	1.1888	1.1347	0.637917	0.956232
H13	ENSMUSG00000019188	2.86524	0.898126	1.0943	1.02277	0.931913	0.955208
Rpl7l1	ENSMUSG00000063888	0.797123	0.820938	0.777967	0.971485	0.779219	0.953558
Sh3bgrl3	ENSMUSG00000028843	1.36812	0.660792	1.54156	0.771207	0.825156	0.9525
Oard1	ENSMUSG00000040771	0.792194	0.754138	0.894866	0.863779	0.716758	0.952351
Slc25a39	ENSMUSG00000018677	1.24341	0.813084	1.07223	0.872454	0.772326	0.952344
Kank1	ENSMUSG00000032702	0.370363	0.784766	0.312271	0.867474	0.798205	0.951816
Bace2	ENSMUSG00000040605	1.4199	1.20303	1.21525	1.18001	0.839519	0.951561
Gstt3	ENSMUSG00000001665	0.333947	0.664901	0.712865	0.855229	0.761143	0.949852
Ndufaf3	ENSMUSG00000070283	0.860791	0.808792	0.861407	0.892599	1.00517	0.949192
Mtdh	ENSMUSG00000022255	1.70379	0.877353	1.0147	0.943249	0.897082	0.949068
Spock1	ENSMUSG00000056222	1.76126	0.575858	0.574949	0.844504	0.575671	0.948821
Fap	ENSMUSG00000000392	0.162103	1.06009	1.23603	1.09075	0.800043	0.948584
Serf2	ENSMUSG00000074884	1.62528	0.948906	1.18484	0.860801	0.931757	0.948376
Luc7l2	ENSMUSG00000029823	2.34161	0.911775	0.673329	0.823823	0.920386	0.948359
Calcoco1	ENSMUSG00000023055	0.453779	0.842046	0.578046	0.794747	1.00349	0.945451
Rbm7	ENSMUSG00000042396	1.57922	0.939195	1.09346	1.01639	0.781187	0.942614
Smarca2	ENSMUSG00000024921	0.320448	0.848849	0.398829	0.935883	0.851815	0.942271
Prmt1	ENSMUSG00000109324	2.38899	0.94269	1.20169	0.9586	0.736671	0.940531
Gm16286	ENSMUSG00000024571	0.991273	0.860955	1.02255	0.853589	0.686859	0.939407
Padi2	ENSMUSG00000028927	0.247448	1.37812	0.373543	0.937236	1.13887	0.939312
Toporsos	ENSMUSG00000028407	0.733349	0.963226	1.06367	0.960483	1.28085	0.935969
Mrpl52	ENSMUSG00000010406	1.50202	0.928172	0.862525	0.740485	1.0281	0.934788
Mitf	ENSMUSG00000035158	0.527406	0.756412	0.207559	0.825965	1.04114	0.934378
Desi1	ENSMUSG00000022472	0.160446	0.819784	0.979515	1.11015	1.03418	0.933811
Dnaja2	ENSMUSG00000031701	0.908305	0.759643	1.20081	0.953068	0.754118	0.933494
Atp11a	ENSMUSG00000031441	0.593043	1.00151	0.354511	1.01269	1.13836	0.932035
Mthfd2l	ENSMUSG00000029376	0.796741	1.14966	1.17183	0.77778	1.06756	0.932006
Pde4dip	ENSMUSG00000038170	0.383742	0.735844	0.474347	0.894176	1.14545	0.931603
Zfand5	ENSMUSG00000024750	0.972604	0.931512	0.790939	0.884796	0.858415	0.930914
Cwc15	ENSMUSG00000004096	2.10268	1.12754	2.02524	0.821706	1.46267	0.930439
Psmd12	ENSMUSG00000020720	1.72597	0.902817	1.40532	1.09433	0.756204	0.930106
Rraga	ENSMUSG00000070934	1.257	0.922473	1.57306	1.00897	0.766659	0.930074
Ctsf	ENSMUSG00000083282	2.53237	0.979235	0.875821	1.22884	0.609938	0.928693
Snhg20	ENSMUSG00000086859	1.5715	1.0277	0.43493	1.09127	1.40018	0.927965
Ptges	ENSMUSG00000050737	0.246174	1.30128	0.70084	0.844247	0.856179	0.926523
G3bp2	ENSMUSG00000029405	0.174511	0.739752	0.640535	1.0449	0.733452	0.926249
Wwc1	ENSMUSG00000018849	0.7572	1.00668	0.313302	0.881039	1.12475	0.9251
Derl2	ENSMUSG00000018442	1.45157	0.709232	0.713118	0.820838	0.694665	0.924379
Acot7	ENSMUSG00000028937	0.710417	0.868576	1.02238	0.96842	0.787877	0.924001
Mrpl30	ENSMUSG00000026087	1.83642	1.04556	0.989547	0.976992	1.15941	0.921481
Rbbp7	ENSMUSG00000031353	1.68722	0.790322	1.11194	0.992381	0.554599	0.920842
Gm561	ENSMUSG00000074754	1.31181	1.11164	1.1232	0.955969	0.968885	0.920505
Cdc37	ENSMUSG00000019471	1.81196	0.78411	0.962678	0.829078	0.834387	0.920358
Tmem242	ENSMUSG00000004945	1.00143	1.02227	1.79597	0.901141	1.07255	0.920344
Arhgap5	ENSMUSG00000035133	1.12841	0.928441	0.818048	0.817441	0.863129	0.920268
Gtf3c6	ENSMUSG00000019837	0.838041	0.87492	0.954802	0.974817	1.06327	0.91874
Neu1	ENSMUSG00000007038	0.457348	0.862502	0.737886	0.892395	0.819779	0.918399
Nap1l1	ENSMUSG00000058799	1.3505	0.677194	0.557493	0.805678	0.728129	0.918367
Ddx39b	ENSMUSG00000019432	1.47998	0.894132	0.933827	0.871878	0.921539	0.918302
Hmgcs1	ENSMUSG00000093930	1.39622	0.949921	0.721898	1.02556	1.07859	0.917822
Cpa2	ENSMUSG00000071553	0.0198034	0.784823	0.855749	0.907628	0.861135	0.917763
Ccdc12	ENSMUSG00000019659	1.13512	0.916055	0.73197	0.964246	1.12963	0.91681
Trim8	ENSMUSG00000025034	0.879928	0.921151	0.573182	0.829819	1.22422	0.916545
Hacd3	ENSMUSG00000033629	0.985303	0.984647	0.824444	1.05556	0.854888	0.916509
Eef1b2	ENSMUSG00000025967	1.34772	0.81597	0.68789	0.85971	0.943275	0.916218
Tprgl	ENSMUSG00000029030	1.42643	0.983366	0.889242	0.837352	0.674048	0.915439
Soat1	ENSMUSG00000026600	0.36298	1.09775	0.516716	0.911001	1.02391	0.914963
Dctn2	ENSMUSG00000025410	1.11163	0.845035	0.937502	0.871244	0.9542	0.913988
Hspa4	ENSMUSG00000020361	0.59528	0.830837	0.347662	0.916761	0.936039	0.913986
Imp3	ENSMUSG00000032288	0.820777	0.788557	0.697539	0.671819	0.923564	0.913775
Rpl39	ENSMUSG00000079641	1.55976	0.797672	1.03992	0.832279	1.08792	0.913335
Lhx2	ENSMUSG00000000247	0.871794	0.752013	0.801167	0.786875	0.901225	0.913084
Npepps	ENSMUSG00000001441	0.816344	0.812159	0.333863	0.944032	1.00438	0.912985
Txn1	ENSMUSG00000028367	4.0171	1.04075	1.1872	0.908054	1.08712	0.912346
Galm	ENSMUSG00000035473	0.584101	1.08876	1.39009	0.953663	0.891856	0.91166
Vapb	ENSMUSG00000054455	1.12962	0.899343	0.976015	0.813744	0.770928	0.911141
Atg3	ENSMUSG00000022663	1.01709	0.836613	0.984773	0.90279	0.737119	0.910889
Ginm1	ENSMUSG00000040006	2.17283	0.850397	0.902825	0.96831	0.683323	0.910568
Epdr1	ENSMUSG00000002808	0.47487	1.09189	0.919053	0.978954	0.669715	0.910557
Lasp1	ENSMUSG00000038366	0.526417	0.962364	0.534758	0.905969	1.27009	0.910484
Fads1	ENSMUSG00000010663	0.853204	0.868621	0.529151	1.0441	0.915681	0.910457
Actr3	ENSMUSG00000026341	0.514767	0.877243	0.735038	0.981874	0.759715	0.909935
Tfg	ENSMUSG00000022757	1.21171	0.851188	0.884036	0.874539	0.752416	0.908773
Psmc1	ENSMUSG00000021178	1.79514	0.984339	1.07917	0.928069	0.764447	0.905155
Sdf2l1	ENSMUSG00000022769	0.906838	1.05078	1.17789	0.845165	0.713151	0.904257
Dnajb9	ENSMUSG00000014905	2.02096	1.04502	1.16243	1.20539	0.680496	0.903936
Dnajc8	ENSMUSG00000054405	2.60035	0.889929	1.22229	0.944277	0.920369	0.902792
Eif3g	ENSMUSG00000070319	1.63084	0.877855	1.02656	0.846946	0.78639	0.901999
BC029214	ENSMUSG00000047617	0.591916	0.89784	1.12626	0.870908	0.891248	0.901447
Brd2	ENSMUSG00000024335	1.63057	0.93795	0.246698	0.727679	1.08556	0.900191
Gstt1	ENSMUSG00000001663	0.729686	0.646907	1.0679	0.950622	0.833983	0.899948
Qdpr	ENSMUSG00000015806	0.823324	0.722008	1.02556	0.855913	0.538101	0.898788
Nacc2	ENSMUSG00000026932	0.33872	0.747854	0.353825	0.845626	0.925804	0.898165
Tm2d3	ENSMUSG00000078681	1.47237	0.74289	0.932226	0.744247	0.581445	0.898013
Rnf10	ENSMUSG00000041740	1.18004	0.890615	1.01421	0.978218	1.10634	0.896822
Mtss1	ENSMUSG00000022353	0.420362	0.789175	0.441556	0.774682	0.972705	0.895662
Tmem251	ENSMUSG00000046675	0.955392	0.990048	0.79873	1.00813	0.878357	0.894949
Tifa	ENSMUSG00000046688	0.119845	0.87996	0.897093	0.99766	0.678699	0.894445
Ostm1	ENSMUSG00000038280	0.200186	0.656376	0.757699	0.95449	0.890881	0.894363
Sf3b1	ENSMUSG00000025982	1.08683	0.824352	0.310784	0.916813	0.980108	0.894032
2700029M09Rik	ENSMUSG00000038005	0.548579	0.839647	1.2814	0.756835	0.837679	0.892655
Lhfpl2	ENSMUSG00000045312	0.936248	0.911072	0.479756	0.869053	1.10438	0.892542
Bbip1	ENSMUSG00000084957	0.958769	0.710524	0.998958	0.796756	0.764826	0.892065
Rbms1	ENSMUSG00000026970	2.03837	0.881749	0.427292	0.743055	1.07994	0.889984
Ptges2	ENSMUSG00000026820	0.682178	1.23581	0.712773	0.777378	0.712011	0.889698
Snapc5	ENSMUSG00000032398	0.516781	0.994722	1.25402	0.821533	1.08485	0.888444
Ptms	ENSMUSG00000030122	5.12425	1.33136	1.05538	0.841437	1.41912	0.888423
Tm7sf3	ENSMUSG00000040234	0.686075	0.940805	1.00327	0.893118	0.793085	0.887926
Snx10	ENSMUSG00000038301	0.480776	0.947519	0.876633	0.812561	0.73585	0.887125
Cldn10	ENSMUSG00000022132	0	0.219105	0.659955	0.962962	0.538772	0.887081
Tubb5	ENSMUSG00000001525	1.90178	0.858255	1.7211	1.03528	0.79481	0.887034
Emc4	ENSMUSG00000027131	1.12605	0.802508	0.89924	0.841697	0.753695	0.886068
Ube2k	ENSMUSG00000029203	1.23606	0.850496	0.787607	0.875795	0.804563	0.885406
Atp6v1h	ENSMUSG00000033793	0.853603	0.73674	0.918508	0.990748	1.08713	0.884792
Hspa9	ENSMUSG00000024359	4.37689	0.810577	0.884083	0.950628	0.723099	0.88448
Cfap36	ENSMUSG00000020462	0.377469	0.902035	1.3212	0.909051	0.870746	0.884438
Ptp4a2	ENSMUSG00000028788	0.767654	0.944529	0.610144	0.816786	1.09684	0.883274
Cdipt	ENSMUSG00000030682	0.539608	0.945422	0.817735	0.822592	0.970259	0.881983
Cyb5b	ENSMUSG00000031924	0.382726	0.799634	0.337005	0.631185	0.7321	0.881675
Apbb1	ENSMUSG00000037032	0.888176	0.989695	1.03245	0.888337	0.7853	0.881212
Ccdc167	ENSMUSG00000024018	0.394776	0.886853	1.16499	0.95538	1.05814	0.88119
Fundc1	ENSMUSG00000025040	0.9896	0.830673	0.917149	0.68217	0.591232	0.881021
Pon3	ENSMUSG00000029759	1.14853	0.7956	1.37148	0.877142	0.671066	0.880845
Znhit1	ENSMUSG00000059518	1.51496	0.793111	1.09554	0.710165	0.926753	0.880009
Clcn3	ENSMUSG00000004319	0.253768	0.888189	0.636861	0.824604	0.768929	0.878871
Mid1ip1	ENSMUSG00000008035	0.775553	0.894953	0.637064	0.951514	0.797102	0.878585
Rps4x	ENSMUSG00000031320	3.9041	0.719515	0.935114	0.756871	0.532256	0.878552
Unc50	ENSMUSG00000026111	2.30572	0.855878	1.06206	1.005	0.672331	0.877524
Agtrap	ENSMUSG00000029007	0.282115	0.835119	0.481381	0.778018	0.929645	0.877483
Nfic	ENSMUSG00000055053	0.60148	0.880081	0.443015	0.807023	1.12044	0.877115
Pxmp2	ENSMUSG00000029499	0.325951	0.934364	0.86216	0.688912	0.72721	0.876099
Pbx1	ENSMUSG00000052534	0.776428	0.673437	0.155017	0.594089	0.5593	0.87568
Olfm1	ENSMUSG00000026833	0.423689	0.789485	0.407979	0.757825	1.07489	0.874724
Psmd2	ENSMUSG00000006998	1.18211	0.839648	0.677827	1.07587	0.842947	0.873694
Nek6	ENSMUSG00000026749	0.163324	0.884494	0.824165	0.850057	0.849705	0.872469
Sorl1	ENSMUSG00000049313	0.181637	0.748303	0.414232	0.755126	0.847365	0.872104
Fgfr2	ENSMUSG00000030849	0.476935	0.851251	0.426879	0.899756	1.27349	0.869874
Tpra1	ENSMUSG00000002871	0.752264	0.81624	0.654469	0.962827	0.968757	0.869685
Sypl	ENSMUSG00000020570	1.1239	0.919113	1.01668	0.890049	0.486056	0.869103
Epn1	ENSMUSG00000035203	1.00922	0.753407	0.609134	0.685622	0.880262	0.868973
Gsr	ENSMUSG00000031584	0.0574267	0.762409	1.02382	1.02832	0.58914	0.868864
Ube2e1	ENSMUSG00000021774	1.55546	0.728706	0.507863	0.710739	0.551215	0.868361
Hdac3	ENSMUSG00000024454	1.14952	0.824228	0.869385	0.826469	0.798285	0.867694
Eif2s2	ENSMUSG00000074656	1.1213	0.929574	1.63766	1.06658	0.840049	0.867589
Ahsa1	ENSMUSG00000021037	1.56468	0.741819	0.738273	0.795197	0.626195	0.867576
Ing2	ENSMUSG00000063049	0.706915	0.85727	0.405131	0.837688	0.726639	0.867414
Kcnq1ot1	ENSMUSG00000101609	1.7825	0.787057	0.175941	0.85939	1.30214	0.867028
Taf6l	ENSMUSG00000003680	1.24242	0.724456	0.84626	0.750065	0.734756	0.865458
Gpr143	ENSMUSG00000025333	0	0.812051	0.907263	0.958401	0.553043	0.864241
Tmem108	ENSMUSG00000042757	0.0545688	1.23725	0.587142	0.887538	1.16708	0.863879
Hnrnpu	ENSMUSG00000039630	1.60984	0.777446	0.670586	0.851126	0.958395	0.863528
Mrpl49	ENSMUSG00000007338	0.426309	0.822618	0.961376	0.860715	0.806652	0.863494
Apopt1	ENSMUSG00000037787	1.06634	0.754267	0.955421	0.721245	0.802194	0.86271
Kcnq4	ENSMUSG00000028631	1.71823	0.761842	0.348282	0.776929	1.11654	0.862519
Wbp4	ENSMUSG00000022023	0.463169	0.841121	0.761601	0.972771	0.842674	0.86238
Luc7l3	ENSMUSG00000020863	0.972668	0.827122	0.284959	0.996127	0.967363	0.862301
Gyg	ENSMUSG00000019528	0.537567	0.682717	0.779332	0.928857	0.55391	0.86044
Eif3i	ENSMUSG00000028798	1.68724	0.797802	0.833811	0.95609	0.710145	0.860153
Mrps25	ENSMUSG00000014551	0.88287	0.706995	0.95372	0.713117	0.760408	0.859502
Pde1c	ENSMUSG00000004347	0.241198	0.737776	0.289763	0.724589	0.879685	0.859041
Irf2bp2	ENSMUSG00000051495	1.34196	0.875635	0.462338	0.844838	1.05261	0.856792
Pcyt2	ENSMUSG00000025137	0.912935	1.12481	0.864645	0.998372	1.07202	0.856142
Dcps	ENSMUSG00000032040	1.15243	0.824213	0.865813	0.798917	0.621558	0.85612
Clptm1	ENSMUSG00000002981	1.24027	0.901197	1.53519	0.894936	0.798781	0.85588
Stard3nl	ENSMUSG00000003062	0.483753	0.774931	0.680752	0.755659	0.656127	0.855514
Lamtor1	ENSMUSG00000030842	1.8091	1.04712	1.19455	0.822261	0.917266	0.853574
Usf2	ENSMUSG00000058239	1.07245	0.862117	0.844956	0.758817	0.86186	0.851098
Rabggtb	ENSMUSG00000038975	1.34123	0.722281	0.840749	0.752303	0.542201	0.850882
Cmpk1	ENSMUSG00000028719	0.929032	0.982386	0.974465	0.774652	0.788645	0.850162
Prpf19	ENSMUSG00000024735	0.930735	0.818874	0.518584	0.935316	0.815338	0.849379
Insig2	ENSMUSG00000003721	0.642969	0.674878	0.647627	0.770132	0.497104	0.848427
Mgst3	ENSMUSG00000026688	1.72795	0.866274	0.732799	0.877737	0.761329	0.8477
Fam204a	ENSMUSG00000057858	0.666168	0.728202	0.925362	0.788698	0.844151	0.847215
Rdh14	ENSMUSG00000020621	1.0567	0.769533	0.546804	0.679225	0.60609	0.847187
Osbpl1a	ENSMUSG00000044252	0.687913	0.932369	0.709362	0.943681	0.812552	0.845967
Ssna1	ENSMUSG00000026966	0.713777	0.828478	0.935465	0.693305	0.852078	0.845747
Slc7a5	ENSMUSG00000040010	0.0396069	2.07482	0.767298	0.995438	1.48943	0.845263
Nsfl1c	ENSMUSG00000027455	1.53346	0.852751	1.04421	0.738421	0.77585	0.844677
Rsl1d1	ENSMUSG00000005846	1.53313	0.777526	0.955053	0.903164	0.731265	0.844313
Csrp1	ENSMUSG00000026421	0.453287	0.985418	0.910686	0.734378	0.973385	0.843847
Prpf38b	ENSMUSG00000027881	0.954998	0.762053	0.449755	0.671633	0.922527	0.843607
Asah1	ENSMUSG00000031591	2.37562	0.898461	1.60655	1.08725	0.530884	0.843095
Stx3	ENSMUSG00000041488	0.185539	0.856942	0.469012	1.01652	0.887773	0.841503
Cnih1	ENSMUSG00000015759	0.469799	0.688772	0.829379	0.906984	0.486673	0.841007
Zc3h15	ENSMUSG00000027091	0.517482	0.815358	1.04428	0.897489	0.881118	0.840487
Gm973	ENSMUSG00000047361	0.139772	0.972886	0.36245	0.781821	0.795489	0.839982
Mrpl11	ENSMUSG00000024902	1.15712	0.890666	0.955553	0.774063	0.839641	0.838977
Nrn1l	ENSMUSG00000044287	0	0.625675	0.848615	0.795591	0.833048	0.83851
Id1	ENSMUSG00000042745	4.19234	0.131639	0.42525	0.646872	0.688241	0.838237
Tob1	ENSMUSG00000037573	0.87082	0.805766	0.744066	0.736352	0.788572	0.837773
Pja2	ENSMUSG00000024083	0.538238	0.873318	0.583156	0.904557	0.799146	0.836725
Cycs	ENSMUSG00000063694	2.79186	0.895953	1.13976	0.8315	0.71808	0.836407
Polr2i	ENSMUSG00000019738	1.06629	0.910543	1.01468	0.749703	0.85128	0.835762
Med10	ENSMUSG00000021598	0.543232	0.877921	0.914265	0.872181	0.860479	0.835488
Itgb5	ENSMUSG00000022817	0.988905	0.87674	0.846821	0.884224	0.885532	0.834842
Pura	ENSMUSG00000043991	1.12034	0.917322	0.307817	0.753597	0.850553	0.834539
Timm17b	ENSMUSG00000031158	1.0171	0.605832	0.615346	0.568181	0.566581	0.834531
Cebpb	ENSMUSG00000056501	2.52745	0.699551	1.25027	0.585569	0.686629	0.833888
Fam32a	ENSMUSG00000003039	0.763377	0.545768	0.825897	0.569087	0.434089	0.833754
Krt10	ENSMUSG00000019761	1.08862	0.657703	0.655299	0.620465	0.823723	0.833197
Ahi1	ENSMUSG00000019986	0	0.705074	0.326161	0.671176	0.95994	0.831506
Hnrnpl	ENSMUSG00000015165	1.38469	0.919448	0.525131	0.821615	0.9237	0.830416
Rad23b	ENSMUSG00000028426	0.715721	0.746027	0.673656	0.758694	0.759566	0.829117
Eif4e	ENSMUSG00000028156	1.26967	0.706422	0.873802	0.776243	0.579582	0.828096
Arl1	ENSMUSG00000060904	0.958664	0.821579	0.542116	0.690017	0.739304	0.828086
Copz2	ENSMUSG00000018672	1.65748	0.783024	1.02855	0.754284	0.770097	0.827607
Snrpa	ENSMUSG00000061479	1.09473	0.798198	0.87469	0.796142	0.801014	0.82731
Trim35	ENSMUSG00000022043	1.7733	0.751508	0.756702	0.945737	0.622006	0.824907
Gm2a	ENSMUSG00000000594	3.04004	0.903977	0.784228	0.733071	0.935935	0.824529
Scamp1	ENSMUSG00000021687	0.700143	0.758864	0.489974	0.905867	0.729983	0.824181
Tmx2	ENSMUSG00000050043	1.12034	0.797187	1.09815	0.949305	0.763998	0.823495
Snf8	ENSMUSG00000006058	0.632584	0.829612	0.849642	0.723071	0.809686	0.823373
Sgta	ENSMUSG00000004937	0.898618	0.878088	0.560725	0.778275	0.670364	0.82308
Rad23a	ENSMUSG00000003813	1.31973	0.744698	1.03797	0.925975	0.631156	0.822895
Utrn	ENSMUSG00000019820	1.09266	0.981441	0.18321	0.928461	0.927794	0.822187
Zfp385a	ENSMUSG00000000552	1.65056	0.720318	1.06265	0.811244	0.957456	0.821464
Surf1	ENSMUSG00000015790	0.955177	0.789277	0.866297	0.848983	0.653945	0.820766
Cct4	ENSMUSG00000007739	1.30773	0.682634	0.749738	0.881766	0.607749	0.82021
Ddx24	ENSMUSG00000041645	1.3276	0.847339	0.515255	1.01044	0.845031	0.819269
Gpr180	ENSMUSG00000022131	6.45438	0.629855	0.608294	0.910904	0.653056	0.817715
Ppp1r35	ENSMUSG00000029725	1.03949	0.713312	0.816451	0.710373	0.85197	0.817066
Ppt1	ENSMUSG00000028657	1.00854	0.863133	0.807194	0.786369	0.687336	0.816979
Tsn	ENSMUSG00000026374	1.52211	0.669311	0.565163	0.738683	0.717776	0.816956
Tor1aip2	ENSMUSG00000050565	0.694575	0.706552	0.678435	0.659817	0.574813	0.815789
Ccnd2	ENSMUSG00000000184	2.37635	0.192591	0.403739	0.749952	0.537561	0.814055
2300009A05Rik	ENSMUSG00000032403	1.79569	0.906604	1.16504	0.772984	1.25315	0.81265
Psmd14	ENSMUSG00000026914	1.07271	0.608595	1.54547	0.83025	0.368242	0.811688
Fnta	ENSMUSG00000015994	1.4246	0.704987	0.886094	0.640749	0.427274	0.810604
Ilf2	ENSMUSG00000001016	1.07464	0.772571	0.609243	0.669807	0.837839	0.808915
Rab34	ENSMUSG00000002059	1.76317	0.640694	0.40877	0.612426	0.59302	0.808641
Snrpe	ENSMUSG00000090553	1.95037	0.735481	0.787289	0.798225	0.890087	0.807547
Snrpd1	ENSMUSG00000002477	1.55904	0.800309	0.957843	0.823764	0.848962	0.807018
Rps19bp1	ENSMUSG00000051518	0.798757	0.764759	0.748929	0.843742	1.05016	0.806856
Pdrg1	ENSMUSG00000027472	1.35659	0.776057	1.08074	0.696554	0.697968	0.805381
Akr1e1	ENSMUSG00000045410	0.243066	0.650966	0.65636	0.546251	0.524193	0.80494
Pabpc1	ENSMUSG00000022283	1.5271	0.720084	0.948733	0.919191	0.840423	0.804223
Dbndd2	ENSMUSG00000017734	0.175929	1.66567	0.676708	0.621339	0.822971	0.804058
Cnn2	ENSMUSG00000004665	0.462189	0.655007	0.807357	0.865651	0.560409	0.80273
Ccdc141	ENSMUSG00000044033	0.817021	0.955791	0.311609	0.806467	1.00223	0.802024
0610037L13Rik	ENSMUSG00000028608	1.06971	0.766664	1.02273	0.836239	0.967878	0.800468
Chd4	ENSMUSG00000063870	1.51459	0.785973	0.154646	0.811166	1.08764	0.799531
Btbd10	ENSMUSG00000038187	2.89235	0.812308	0.598208	0.779431	0.577097	0.79943
Gdf11	ENSMUSG00000025352	0.22704	0.851374	0.12962	0.698019	0.950348	0.799247
Sec11a	ENSMUSG00000025724	1.56433	0.78047	0.60184	0.735653	0.701685	0.797292
Rab20	ENSMUSG00000031504	0.145407	0.779764	0.808084	0.838228	0.687594	0.796681
Rilpl2	ENSMUSG00000029401	0.227745	0.730086	0.66467	0.734075	0.785229	0.796262
Sat2	ENSMUSG00000069835	0.37744	0.820409	0.684849	0.676026	0.886665	0.795213
Morf4l2	ENSMUSG00000031422	1.43787	0.81347	0.789693	0.737715	0.603683	0.794246
Uap1l1	ENSMUSG00000026956	2.33544	1.01912	1.10115	0.857501	0.664939	0.794162
Cpt1a	ENSMUSG00000024900	0.520051	0.584647	0.227222	0.643566	0.695317	0.793271
Ogdh	ENSMUSG00000020456	1.2131	1.00452	0.465888	0.698002	1.11584	0.793114
Fam84b	ENSMUSG00000072568	0.111887	0.744828	0.293887	0.692035	0.654358	0.792946
Bet1	ENSMUSG00000032757	0.855258	0.741731	1.02406	0.760475	0.610357	0.792667
Hspd1	ENSMUSG00000025980	1.79389	0.66288	0.815955	0.766364	0.552804	0.79209
Bmp2	ENSMUSG00000027358	1.12296	0.787601	0.583482	0.734825	0.676471	0.791648
Actn4	ENSMUSG00000054808	0.757134	0.87432	0.515095	0.766285	0.993116	0.791239
Coq2	ENSMUSG00000029319	0.585235	0.722748	0.820548	0.771222	0.530504	0.790985
Ubxn6	ENSMUSG00000019578	1.26494	0.69331	0.520479	0.669736	0.612505	0.789907
Ncoa1	ENSMUSG00000020647	0.357235	0.622672	0.254571	0.521099	0.850989	0.788827
Egln2	ENSMUSG00000058709	0.86647	0.761024	0.923551	0.762834	0.614615	0.78877
Wdr89	ENSMUSG00000045690	1.28068	0.642842	1.12785	0.690909	0.864964	0.788487
Bmyc	ENSMUSG00000049086	1.92234	0.793936	0.659641	0.638176	0.878044	0.788255
Mrps26	ENSMUSG00000037740	1.65556	0.664974	0.544608	0.67891	0.588289	0.787986
Cbx5	ENSMUSG00000009575	2.06401	0.863751	0.534115	0.700439	0.774641	0.787903
Serhl	ENSMUSG00000058586	0.783656	0.83078	0.665246	0.761556	0.822207	0.786166
Pxn	ENSMUSG00000029528	0.535872	0.892569	0.539194	0.869452	1.25845	0.786103
Phactr3	ENSMUSG00000027525	0.102402	0.38014	0.651216	0.815936	0.668346	0.7857
Dctn6	ENSMUSG00000031516	0.804407	0.732462	0.522965	0.662601	0.683481	0.785611
Mmadhc	ENSMUSG00000026766	0.594479	0.629071	0.783841	0.804867	0.667111	0.78484
Irak2	ENSMUSG00000060477	0.879302	0.884887	0.461541	0.898152	0.97668	0.784514
Mad2l2	ENSMUSG00000029003	0.320087	0.772371	1.00934	0.961889	0.61175	0.784098
Efemp2	ENSMUSG00000024909	1.08662	0.692819	0.73751	0.901056	0.683014	0.783673
Nsmce1	ENSMUSG00000030750	1.36079	0.712838	0.829004	0.827732	0.569126	0.783155
Gcsh	ENSMUSG00000034424	1.98381	0.696407	0.906108	0.650761	0.640624	0.782345
Ndufa9	ENSMUSG00000000399	3.21621	0.879263	0.858261	0.902568	0.77873	0.781801
Atp2a2	ENSMUSG00000029467	0.882084	0.78001	0.361541	0.779865	0.827371	0.78139
Spire2	ENSMUSG00000010154	0.17228	0.814696	0.664845	0.75987	0.864886	0.781073
Zfp428	ENSMUSG00000064264	0.601016	0.888735	1.00029	0.82479	0.914901	0.781072
Fermt2	ENSMUSG00000037712	0.192853	0.791628	0.855448	0.773164	0.829237	0.780649
Yaf2	ENSMUSG00000022634	1.73523	0.671136	0.846385	0.74924	0.823028	0.780523
Folr1	ENSMUSG00000001827	14.3408	1.50029	0.966548	1.01025	0.622504	0.780375
Ywhab	ENSMUSG00000018326	1.23541	0.764196	0.666345	0.710461	0.773911	0.779848
Creld1	ENSMUSG00000030284	0.866413	0.679741	0.614374	0.949026	0.843029	0.779759
Tex2	ENSMUSG00000040548	0.337171	0.978404	0.223271	0.803375	1.20888	0.779679
Lyrm2	ENSMUSG00000045854	0.391598	0.852279	1.51568	0.812205	0.830373	0.778771
Derl1	ENSMUSG00000022365	1.07048	0.794103	0.688796	0.8739	0.641142	0.777539
Cct3	ENSMUSG00000001416	1.36409	0.81026	0.712062	0.892846	0.735857	0.777314
Rapgef4	ENSMUSG00000049044	0.221216	0.793457	0.524283	0.788477	1.04295	0.776847
Atp2b2	ENSMUSG00000030302	0.183315	0.749003	0.308483	0.706646	0.931612	0.776248
Srrm1	ENSMUSG00000028809	0.828486	0.640122	0.598438	0.943077	0.713591	0.776139
Tc2n	ENSMUSG00000021187	0.285986	0.656961	0.622567	0.837595	0.970797	0.776013
S100a13	ENSMUSG00000042312	1.44177	0.849819	1.1594	0.638382	0.902568	0.775183
Slc39a12	ENSMUSG00000036949	0.615715	0.830252	1.31424	0.959928	0.613102	0.775052
Por	ENSMUSG00000005514	0.474097	0.72368	0.517033	0.763992	0.79564	0.774473
Cdc14a	ENSMUSG00000033502	0.323191	0.688342	0.345926	0.703422	0.777101	0.773076
Elavl1	ENSMUSG00000040028	0.785236	0.757775	0.919871	0.850207	0.791147	0.77276
As3mt	ENSMUSG00000003559	0.580584	0.714885	0.870519	0.829434	0.543372	0.771809
Cct8	ENSMUSG00000025613	1.73527	0.779452	0.978881	0.894603	0.84474	0.771389
Mkks	ENSMUSG00000027274	1.29921	0.770512	1.15086	0.679839	0.733869	0.771167
Smim19	ENSMUSG00000031534	3.08252	0.61332	0.862702	0.763385	0.603379	0.77073
Txnl1	ENSMUSG00000024583	1.1801	0.720641	0.823745	0.792131	0.616089	0.769866
Ywhaz	ENSMUSG00000022285	0.664167	0.745383	0.595943	0.597754	0.990597	0.7696
Tmem238	ENSMUSG00000030431	1.01411	0.676237	0.55041	0.610773	0.88805	0.769113
R3hdm4	ENSMUSG00000035781	1.28433	0.77609	0.462785	0.776937	0.985299	0.769046
Chchd6	ENSMUSG00000030086	0.408124	0.740916	0.850825	0.694589	0.497843	0.768814
Arfrp1	ENSMUSG00000038671	0.642554	0.730291	0.790684	0.687106	0.638926	0.76874
Hnrnph3	ENSMUSG00000020069	1.1	0.73782	1.10566	0.836599	0.713579	0.76867
Med8	ENSMUSG00000006392	0.680186	0.777296	0.52025	0.766728	0.648117	0.768091
Gipc1	ENSMUSG00000019433	1.65194	0.744622	0.746926	0.780777	0.574141	0.767835
Smox	ENSMUSG00000027333	0.0825982	0.68967	0.636751	0.832445	0.69927	0.767508
2010320M18Rik	ENSMUSG00000100691	0.41166	0.847856	1.18111	0.766647	0.697583	0.767493
Cdc34	ENSMUSG00000020307	0.328728	0.578859	0.677882	0.510804	0.64244	0.766479
Exosc4	ENSMUSG00000034259	0.927845	0.65013	0.616337	0.616148	0.668739	0.765721
Sec22b	ENSMUSG00000027879	0.674754	0.732156	0.73071	0.576742	0.580503	0.765648
Lage3	ENSMUSG00000015289	1.00488	0.826473	0.825302	0.790831	0.904896	0.765544
Tmem167	ENSMUSG00000012422	0.899356	0.674922	0.63362	0.82764	0.638475	0.765542
Nr2e1	ENSMUSG00000019803	0.153931	0.349647	0.534297	0.669266	0.554977	0.765445
Gdi1	ENSMUSG00000015291	1.5993	0.666459	0.432996	0.875982	0.610959	0.765387
Pfdn6	ENSMUSG00000024309	1.67105	0.921975	0.700958	0.593731	1.09497	0.76524
Lpgat1	ENSMUSG00000026623	0.649955	0.693796	0.161746	0.782966	0.747792	0.764781
Gabrb3	ENSMUSG00000033676	0.310486	0.93442	0.358025	0.840411	0.963224	0.764651
Cyb5r3	ENSMUSG00000018042	1.47823	0.672979	0.495879	0.675687	0.618159	0.763645
Ssr1	ENSMUSG00000021427	0.778161	0.832914	0.310591	0.771115	0.910274	0.763391
Mlycd	ENSMUSG00000074064	0.52639	0.642818	0.854312	0.673668	0.695617	0.763291
Ildr2	ENSMUSG00000040612	0.212868	0.631434	0.301514	0.696705	0.5788	0.762272
Erlec1	ENSMUSG00000020311	1.11264	0.709888	0.723517	0.704571	0.437363	0.762153
Hes6	ENSMUSG00000067071	0.462578	0.64569	0.541123	0.656087	0.572724	0.761954
Oca2	ENSMUSG00000030450	0.438643	0.810782	0.866057	0.85421	0.79455	0.761418
March2	ENSMUSG00000079557	1.40477	0.812133	0.918066	0.79327	0.606354	0.761032
Psmd13	ENSMUSG00000025487	0.831519	0.69945	0.821708	0.713424	0.57848	0.761015
Fundc2	ENSMUSG00000031198	2.1154	0.708185	0.973368	0.698995	0.646519	0.760839
Mrpl2	ENSMUSG00000002767	1.65229	0.649753	0.618954	0.568298	0.528793	0.760825
BC029722	ENSMUSG00000074649	1.41633	0.849223	0.694951	0.869474	0.79351	0.759864
Fnbp1	ENSMUSG00000075415	0.0358257	0.890095	0.187585	0.60737	0.985534	0.759258
Alkbh6	ENSMUSG00000042831	0.494045	0.778589	0.958361	0.804041	0.776584	0.75848
Gbas	ENSMUSG00000029432	1.41608	0.749807	1.25567	0.878488	0.639225	0.75805
Ppp1r37	ENSMUSG00000051403	0.513282	0.720015	0.411505	0.674827	1.0097	0.75788
Atp6v1c1	ENSMUSG00000022295	1.35229	0.80687	0.804883	0.936537	0.747999	0.757227
Ankrd12	ENSMUSG00000034647	0.475036	0.620682	0.238685	0.59797	0.879823	0.756478
Cfap20	ENSMUSG00000031796	0.571431	0.809343	0.754955	0.824442	0.546233	0.755995
Dmpk	ENSMUSG00000030409	0.267445	0.718562	0.429404	0.750601	0.915221	0.755654
Lman2	ENSMUSG00000021484	1.48631	0.847999	0.792581	0.808174	0.84325	0.755443
Rbbp6	ENSMUSG00000030779	1.28685	0.858681	0.542596	0.685893	1.00389	0.755411
2310011J03Rik	ENSMUSG00000020133	0.507878	0.654115	0.645953	0.663687	0.614719	0.755035
Atf4	ENSMUSG00000042406	0.6201	0.736064	0.542395	0.579532	1.07856	0.753924
Mtfr1l	ENSMUSG00000046671	0.927527	0.643148	0.71265	0.787784	0.53639	0.753756
Nadk	ENSMUSG00000029063	0.832717	0.783536	0.75049	0.827514	0.780105	0.752831
Immp1l	ENSMUSG00000042670	2.04106	0.654817	1.14408	0.675997	0.650477	0.752656
Emg1	ENSMUSG00000004268	1.82163	0.760354	0.861131	0.667424	0.538951	0.752419
Hnrnpab	ENSMUSG00000020358	1.31794	0.73813	0.515993	0.510618	0.741319	0.752417
Zdhhc2	ENSMUSG00000039470	0.873469	0.841417	0.252344	0.649082	0.631005	0.752116
Hadha	ENSMUSG00000025745	0.890925	0.787575	0.493039	0.679319	0.854287	0.750726
Itpk1	ENSMUSG00000057963	0.289562	0.997572	0.52545	0.637123	0.859683	0.75065
Tyro3	ENSMUSG00000027298	0.0198034	0.520997	0.488543	0.663072	0.77289	0.75052
Pycr2	ENSMUSG00000026520	1.16337	0.669695	0.635369	0.687055	0.497146	0.750239
Smap1	ENSMUSG00000026155	0.971265	0.790145	0.881727	0.885616	0.839302	0.750134
Aprt	ENSMUSG00000006589	1.4017	0.911294	0.501184	0.779666	0.791743	0.749744
Zcchc17	ENSMUSG00000028772	0.500379	0.718145	1.21345	0.698431	0.721139	0.748188
G3bp1	ENSMUSG00000018583	1.67979	0.592337	0.278307	0.692539	0.579326	0.747841
Pepd	ENSMUSG00000063931	1.08988	0.66506	1.00965	0.91252	0.645255	0.74782
Pdcl3	ENSMUSG00000026078	1.74232	0.853052	0.761118	0.725599	0.708717	0.747388
Prrc2b	ENSMUSG00000039262	1.19706	0.748812	0.195519	0.817719	0.876488	0.747345
Bmp7	ENSMUSG00000008999	0.925654	0.820829	0.445655	0.696926	0.812791	0.747078
Sap30	ENSMUSG00000031609	2.38233	0.728598	0.845326	0.573586	0.862152	0.746838
Fam73a	ENSMUSG00000054942	0.133749	0.568545	0.300879	0.647004	0.802565	0.746408
Snx5	ENSMUSG00000027423	1.27539	0.619518	0.915514	0.797213	0.523655	0.745899
Scoc	ENSMUSG00000063253	1.24972	0.720902	0.77261	0.793732	0.767559	0.744133
Pitpnc1	ENSMUSG00000040430	0.0320436	0.673978	0.256879	0.581341	0.942386	0.743512
Bod1	ENSMUSG00000044502	0.339106	0.766334	0.557746	0.762876	1.11103	0.743032
Slc30a5	ENSMUSG00000021629	0.226129	0.650538	0.438591	0.811132	0.595723	0.742845
Ctage5	ENSMUSG00000021000	0.444	0.776502	0.598657	0.744727	0.768807	0.742518
Cops8	ENSMUSG00000034432	0.879687	0.671677	0.864629	0.690408	0.578993	0.742122
Jagn1	ENSMUSG00000051256	1.13015	0.655106	0.361059	0.766535	0.322893	0.741251
Aff4	ENSMUSG00000049470	1.00559	0.745943	0.296135	0.673558	0.787453	0.741005
Ube3a	ENSMUSG00000025326	1.07704	0.636448	0.232556	0.769664	0.568131	0.740924
Zmat2	ENSMUSG00000001383	1.21446	0.69991	0.91403	0.657374	0.690307	0.740359
Stx4a	ENSMUSG00000030805	1.28356	0.873004	0.823974	0.78295	0.718875	0.740254
Ensa	ENSMUSG00000038619	1.05882	0.671666	0.740733	0.522247	0.845177	0.739646
Gpcpd1	ENSMUSG00000027346	0.458126	0.790202	0.305356	0.838611	1.07107	0.739228
Chchd3	ENSMUSG00000053768	1.37466	0.71971	0.861519	0.620999	0.798714	0.739154
Slc38a1	ENSMUSG00000023169	0.220109	0.646641	0.827217	0.895972	0.686483	0.73911
B230219D22Rik	ENSMUSG00000045767	1.11125	0.780054	0.764688	0.739939	0.51619	0.739071
Supt4a	ENSMUSG00000020485	1.1034	0.763208	0.480985	0.607465	0.704045	0.738259
Ccs	ENSMUSG00000034108	0.921013	0.646828	0.707647	0.614981	0.588935	0.737795
Gtf3c1	ENSMUSG00000032777	0.284367	0.734624	0.0772158	0.585615	1.02548	0.737386
Elovl6	ENSMUSG00000041220	0.544364	0.638034	0.1668	0.617217	0.599684	0.736144
Mtpn	ENSMUSG00000029840	1.03966	0.671426	0.57314	0.549822	0.614676	0.735985
Hp1bp3	ENSMUSG00000028759	2.55471	0.674675	0.274135	0.651561	0.816138	0.734895
Chtop	ENSMUSG00000001017	0.66889	0.773736	0.722017	0.661875	0.712866	0.734577
Aip	ENSMUSG00000024847	0.405942	0.680717	1.07493	0.615892	0.620369	0.734567
Ide	ENSMUSG00000056999	1.21024	0.673079	0.175192	0.727833	0.820388	0.733112
Crb3	ENSMUSG00000044279	0.0901121	0.792734	0.707557	0.825662	0.835704	0.731971
Avpi1	ENSMUSG00000018821	0.547588	0.776389	0.764373	0.659412	0.842492	0.731946
Fbxo27	ENSMUSG00000037463	0.399719	0.768375	0.826093	0.873681	0.775557	0.730752
Parva	ENSMUSG00000030770	0.438709	0.79134	0.495159	0.728531	0.764144	0.730054
Hnrnph1	ENSMUSG00000007850	0.748886	0.66915	0.726439	0.726139	0.733004	0.729775
Ahcyl2	ENSMUSG00000029772	3.43947	0.937497	0.423953	0.770914	1.03251	0.72976
Nipsnap3b	ENSMUSG00000015247	0.588697	0.65513	0.753571	0.696021	0.528664	0.729426
Max	ENSMUSG00000059436	1.72194	0.756707	0.654472	0.661358	0.70367	0.729329
Mrpl32	ENSMUSG00000015672	1.26012	0.788385	0.716888	0.766496	0.724332	0.726019
Mat2a	ENSMUSG00000053907	2.1004	1.02843	0.622043	0.63813	0.848136	0.725714
Mgat1	ENSMUSG00000020346	0.536134	0.606983	0.537472	0.680644	0.736111	0.725488
Nrep	ENSMUSG00000042834	1.52151	0.952472	0.385726	0.681591	0.574685	0.724678
Wrnip1	ENSMUSG00000021400	0.872462	0.63349	0.451204	0.631575	0.640933	0.724286
Ccnl2	ENSMUSG00000029068	0.542451	0.752323	0.313807	0.752872	0.868579	0.724228
Creb3	ENSMUSG00000028466	1.24929	0.672592	0.575606	0.811747	0.588589	0.723952
Stk11	ENSMUSG00000003068	0.905186	0.736129	0.414966	0.667199	0.769545	0.723802
Tomm6	ENSMUSG00000033475	1.04663	0.65582	0.901724	0.654784	0.746767	0.723717
Fopnl	ENSMUSG00000022677	0.535713	0.637185	0.930535	0.615489	0.503581	0.723582
Cdc123	ENSMUSG00000039128	0.958082	0.75712	0.803946	0.795572	0.736014	0.722811
Ppa1	ENSMUSG00000020089	0.235437	0.657358	0.74492	0.752381	0.586696	0.722773
Tpst1	ENSMUSG00000034118	0.457293	0.646545	0.85774	0.903258	0.575265	0.722303
Srsf6	ENSMUSG00000016921	2.06611	0.767761	0.615858	0.726527	0.570812	0.722213
Uba1	ENSMUSG00000001924	0.623977	0.716246	0.260849	0.6579	0.782778	0.722161
Tusc2	ENSMUSG00000010054	0.762774	0.595192	0.951954	0.649915	0.477341	0.722039
Vmp1	ENSMUSG00000018171	0.836427	0.707727	0.759348	0.826333	0.422253	0.721857
Marc2	ENSMUSG00000073481	1.06848	0.824421	0.646109	0.954374	0.668398	0.721797
Sptbn2	ENSMUSG00000067889	0	0.514685	0.160878	0.662546	0.933961	0.721355
Pafah1b2	ENSMUSG00000003131	1.28547	0.816619	0.702143	0.558299	0.748497	0.720347
Bcl7b	ENSMUSG00000029681	0.846341	0.676942	0.594667	0.513366	0.668185	0.720237
Tmsb10	ENSMUSG00000079523	5.23217	0.500035	0.768858	0.626498	0.85405	0.720232
Eif4h	ENSMUSG00000040731	0.805406	0.864953	0.856043	0.726697	0.795826	0.719938
Snrnp27	ENSMUSG00000001158	2.31972	0.713985	0.557042	0.733111	0.716237	0.719883
Ift43	ENSMUSG00000007867	0.893699	0.730661	0.704467	0.682149	0.689743	0.71968
Mut	ENSMUSG00000023921	0.219472	0.542435	0.183241	0.647491	0.438177	0.719568
Ift57	ENSMUSG00000032965	1.84365	0.581739	0.65105	0.951035	0.630808	0.718962
Tspan4	ENSMUSG00000025511	0.410699	0.728661	0.709275	0.676934	0.616872	0.718923
Ugdh	ENSMUSG00000029201	0.7049	0.860665	1.11726	0.918565	0.542837	0.718744
Ube2r2	ENSMUSG00000036241	1.63539	0.709418	0.610473	0.6974	0.773006	0.718605
Prkaca	ENSMUSG00000005469	0.295979	0.719368	0.726034	0.781316	0.909119	0.718072
Dcaf11	ENSMUSG00000022214	0.352461	0.699994	0.791055	0.702557	0.69296	0.717645
l7Rn6	ENSMUSG00000062797	1.233	0.735021	0.80525	0.763703	0.552915	0.717314
Aars	ENSMUSG00000031960	0.867833	0.708436	0.691688	0.812099	0.858204	0.717281
Rab1b	ENSMUSG00000024870	0.712402	0.652388	0.519608	0.637024	0.860225	0.716925
Ei24	ENSMUSG00000062762	1.03502	0.627595	0.80729	0.708452	0.587153	0.716572
Dcaf8	ENSMUSG00000026554	0.80991	0.781894	0.411165	0.636573	0.928331	0.716496
Jakmip2	ENSMUSG00000024502	0	0.696834	0.566429	0.672567	0.709791	0.716436
Nars	ENSMUSG00000024587	1.60555	0.694682	0.884238	0.703214	0.799998	0.715877
Bin1	ENSMUSG00000024381	0.211213	0.535373	0.82703	0.588316	0.57155	0.715598
Nhp2	ENSMUSG00000001056	0.791558	0.769948	0.700054	0.511699	0.693316	0.715453
Cux1	ENSMUSG00000029705	0.777258	0.703511	0.395086	0.58188	0.968825	0.715264
Chchd4	ENSMUSG00000034203	0.872667	0.711946	0.387587	0.549698	0.35027	0.714915
Mrpl21	ENSMUSG00000024829	1.95268	0.719265	0.776264	0.642056	0.72853	0.714855
Ephx1	ENSMUSG00000038776	0.302063	0.674084	0.475219	0.734674	0.787571	0.714673
Tcp1	ENSMUSG00000068039	0.728081	0.584624	0.525882	0.710222	0.518594	0.713335
Yeats4	ENSMUSG00000020171	0.71956	0.482044	0.730221	0.557253	0.59283	0.712405
Sgms1	ENSMUSG00000040451	0.283639	0.583528	0.504868	0.597749	0.697306	0.712274
Tmem55b	ENSMUSG00000035953	0.853308	0.640754	0.660438	0.608738	0.627328	0.71199
Mageh1	ENSMUSG00000047238	2.02094	0.54685	0.306774	0.659715	0.458523	0.711406
Rpp25l	ENSMUSG00000036114	0.638018	0.728448	0.524393	0.681571	0.757289	0.711182
Cyb561d2	ENSMUSG00000037190	0.36079	0.69598	0.565844	0.654883	0.477289	0.709859
Gnptg	ENSMUSG00000035521	1.39783	0.760839	0.579185	0.696655	0.607974	0.70954
Tmem38a	ENSMUSG00000031791	0.195587	0.618291	0.790544	0.673147	0.622911	0.708966
Rab6a	ENSMUSG00000030704	1.19497	0.526352	0.617807	0.598045	0.374427	0.707924
Maf1	ENSMUSG00000022553	0.767471	0.5501	0.608948	0.659738	0.461571	0.706918
Alkbh7	ENSMUSG00000002661	1.64313	0.759324	0.652416	0.726693	0.706372	0.706696
Snta1	ENSMUSG00000027488	0.236447	0.609583	0.495501	0.624567	0.608953	0.706181
Gm3764	ENSMUSG00000097156	0	0.703188	0.278155	0.691049	0.94818	0.706129
Ankrd44	ENSMUSG00000052331	4.33671	0.798597	0.198377	0.652016	0.928742	0.705497
Mrps11	ENSMUSG00000030611	0.937744	0.71441	0.679509	0.683141	0.649896	0.705463
Tex261	ENSMUSG00000014748	0.77305	0.704429	0.539314	0.622888	0.424934	0.705092
Psmd3	ENSMUSG00000017221	0.629491	0.594236	0.414571	0.823347	0.784159	0.70498
Sdsl	ENSMUSG00000029596	0.655369	0.702015	0.634013	0.631432	0.531193	0.704694
Psmd1	ENSMUSG00000026229	0.753802	0.643526	0.561652	0.861402	0.721129	0.704685
Eci2	ENSMUSG00000021417	1.26442	0.809283	0.858402	0.737885	0.612443	0.704628
Creld2	ENSMUSG00000023272	0.926149	0.750775	0.834944	0.821443	0.711539	0.704576
Dync1h1	ENSMUSG00000018707	0.742289	0.71993	0.148274	0.552229	0.809716	0.7039
Snap47	ENSMUSG00000009894	0.998124	0.616805	0.886772	0.805539	0.570136	0.702675
Naa20	ENSMUSG00000002728	2.35024	0.736422	0.604886	0.698432	0.681565	0.70245
B3gat3	ENSMUSG00000071649	0.32627	0.631489	0.52489	0.708546	0.734445	0.702282
Arpc5	ENSMUSG00000008475	1.46471	0.799801	0.846554	0.643418	0.598833	0.701949
Ackr3	ENSMUSG00000044337	1.11555	0.724228	0.890633	0.723459	0.791654	0.701765
Psme2	ENSMUSG00000079197	1.49838	0.678187	0.654683	0.687492	0.589315	0.701519
Arhgef3	ENSMUSG00000021895	0.232077	0.634138	0.480941	0.698292	0.683118	0.700913
Kif1bp	ENSMUSG00000036955	0.962153	0.532099	0.398564	0.706686	0.533064	0.69815
Bhlhe40	ENSMUSG00000030103	2.18442	0.806719	0.624735	0.857074	0.768369	0.698072
Papola	ENSMUSG00000021111	1.55763	0.612688	0.692028	0.63086	0.739347	0.697991
Iqcc	ENSMUSG00000040795	0.330846	0.594169	0.738268	0.736647	0.675915	0.697988
Tollip	ENSMUSG00000025139	0.453938	0.743832	0.57949	0.656861	1.09016	0.697582
Surf4	ENSMUSG00000014867	1.11727	0.697701	0.742652	0.702817	0.712973	0.697024
Nudt16l1	ENSMUSG00000022516	0.717613	0.763314	0.829345	0.584244	0.670754	0.696839
Il18	ENSMUSG00000039217	1.09942	0.660917	0.580104	0.858354	0.703105	0.696146
Auh	ENSMUSG00000021460	0.983422	0.612649	0.947392	0.736099	0.650812	0.695623
Sh3bgrl	ENSMUSG00000031246	1.0284	0.607066	0.96662	0.622108	0.461353	0.695535
Dda1	ENSMUSG00000074247	1.03472	0.594391	0.80083	0.68333	0.656573	0.694743
Psmd6	ENSMUSG00000021737	1.45889	0.562814	0.916235	0.698043	0.3892	0.694666
Ncor1	ENSMUSG00000018501	1.17777	0.63694	0.336526	0.561837	0.598582	0.694221
Prrc2a	ENSMUSG00000024393	0.495935	0.659677	0.315098	0.583345	0.893753	0.693988
Abhd16a	ENSMUSG00000007036	2.29679	0.637128	0.675488	0.776983	0.530017	0.693916
Megf9	ENSMUSG00000039270	0.0510738	0.623155	0.220273	0.616544	0.533141	0.692609
Tpd52l2	ENSMUSG00000000827	0.882781	0.79819	0.507507	0.723693	0.647113	0.692458
Tmc6	ENSMUSG00000025572	0.0198034	0.849307	0.387916	0.793696	0.720111	0.69236
E2f4	ENSMUSG00000014859	0.0358257	0.661742	0.832239	0.620484	0.652494	0.69167
Ppp1cb	ENSMUSG00000014956	0.734726	0.578917	0.582233	0.7069	0.610768	0.691083
Denr	ENSMUSG00000023106	1.3741	0.863696	0.767567	0.653134	0.742084	0.690072
Wbp11	ENSMUSG00000030216	0.833013	0.877063	0.686223	0.699686	0.757716	0.688739
Prdx3	ENSMUSG00000024997	2.23251	0.754589	0.872204	0.742884	0.534128	0.688676
Gnai2	ENSMUSG00000032562	2.1065	0.583621	0.459801	0.603301	0.718153	0.688622
Phlpp2	ENSMUSG00000031732	0.0889197	0.453492	0.126028	0.478336	0.692612	0.688533
Rap1a	ENSMUSG00000068798	0.975959	0.710936	0.714649	0.779736	0.510754	0.688476
Cdip1	ENSMUSG00000004071	0.721627	0.681225	0.595333	0.702081	0.728141	0.688048
Hes1	ENSMUSG00000022528	2.22647	0.791778	0.645773	1.03028	1.0057	0.687605
Snrpg	ENSMUSG00000057278	3.20616	0.65999	0.78592	0.642934	0.789221	0.687139
Yrdc	ENSMUSG00000028889	1.02095	0.585463	0.615983	0.627928	0.547218	0.68643
Mkln1	ENSMUSG00000025609	0.530915	0.674172	0.347617	0.742469	0.846582	0.686149
Ndufs5	ENSMUSG00000028648	0.608065	0.694443	0.565802	0.662326	0.712072	0.685862
Ccdc53	ENSMUSG00000020056	0.420391	0.761403	0.829577	0.621048	0.494815	0.685523
Cyba	ENSMUSG00000006519	4.5942	0.576998	0.944141	0.595146	0.629588	0.684997
Phf5a	ENSMUSG00000061360	0.788226	0.602149	0.727728	0.523074	0.669592	0.684975
Llph	ENSMUSG00000020224	1.38395	0.660773	0.622424	0.546755	0.634184	0.684275
Stk16	ENSMUSG00000026201	0.942936	0.601308	0.365609	0.634041	0.535423	0.683817
Cnih4	ENSMUSG00000062169	1.55341	0.707536	0.938619	0.710756	0.619766	0.683619
Cox19	ENSMUSG00000045438	0.66146	0.712699	0.937161	0.621684	0.619109	0.682723
Hdhd2	ENSMUSG00000025421	1.08203	0.560453	0.684343	0.704117	0.531649	0.682296
Ddah1	ENSMUSG00000028194	0.303771	0.429913	0.540416	0.58274	0.437066	0.682104
Ddx3y	ENSMUSG00000069045	0.663524	0.539622	0.447891	0.552385	0.849679	0.681511
Galnt10	ENSMUSG00000020520	1.00114	0.791648	0.415822	0.86236	0.918194	0.681345
Cfdp1	ENSMUSG00000031954	1.34539	0.639742	0.587078	0.62963	0.645577	0.681316
Slc12a4	ENSMUSG00000017765	0.061709	0.588552	0.484193	0.595905	0.743221	0.681043
Hmox2	ENSMUSG00000004070	1.55167	0.62389	0.654509	0.534421	0.466303	0.680912
Tmem218	ENSMUSG00000032121	0.352178	0.550846	0.787247	0.656939	0.603651	0.680736
Mospd3	ENSMUSG00000037221	0.964705	0.634525	0.635138	0.614899	0.645842	0.68057
1700123O20Rik	ENSMUSG00000040822	1.00334	0.714159	0.8368	0.653335	0.703704	0.68041
Acsl3	ENSMUSG00000032883	2.44414	0.419023	0.950296	0.708034	0.592448	0.680385
Ube2d2a	ENSMUSG00000091896	1.27859	0.636624	0.706061	0.602074	0.442078	0.679532
Fbln5	ENSMUSG00000021186	1.2798	0.408412	0.83772	0.760473	0.359254	0.679193
Pkig	ENSMUSG00000035268	0.417974	0.623308	0.64123	0.678188	0.57946	0.678771
Stk39	ENSMUSG00000027030	0	0.4673	0.456596	0.603944	0.511169	0.678477
Apold1	ENSMUSG00000090698	0.0198034	0.54208	0.323309	0.699012	0.684812	0.678398
Ndfip1	ENSMUSG00000024425	0.559166	0.558674	0.718296	0.696728	0.684537	0.678327
Erp29	ENSMUSG00000029616	1.26731	0.656582	0.50963	0.648906	0.807592	0.678187
Actr10	ENSMUSG00000021076	1.2674	0.60217	0.516337	0.765459	0.465311	0.678121
Magoh	ENSMUSG00000028609	0.955487	0.65772	0.93667	0.593302	0.700022	0.677989
Dpm1	ENSMUSG00000078919	1.02953	0.684631	0.644458	0.733068	0.533832	0.677924
Fubp1	ENSMUSG00000028034	0.885797	0.715419	0.638014	0.935414	0.779583	0.676802
Stoml2	ENSMUSG00000028455	1.01483	0.610194	1.02941	0.66844	0.622416	0.67604
Plk5	ENSMUSG00000035486	3.47767	0.745058	0.748054	0.854095	0.761787	0.675776
Rhoj	ENSMUSG00000046768	0.619417	0.666698	0.685945	0.661435	0.635988	0.675702
Nudt14	ENSMUSG00000002804	0.286303	0.550754	0.823724	0.56856	0.451971	0.674968
Puf60	ENSMUSG00000002524	2.27418	0.692334	1.13536	0.788174	0.83026	0.674789
Snap23	ENSMUSG00000027287	0.255603	0.578549	0.497689	0.613592	0.485727	0.674314
Fam63a	ENSMUSG00000038712	0.0625896	0.613776	0.36306	0.70848	0.721279	0.674268
Creg1	ENSMUSG00000040713	2.41603	0.702496	0.974156	0.616482	0.652564	0.673851
Cxx1b	ENSMUSG00000067924	0.484505	0.615509	0.810351	0.604494	0.686337	0.673744
Rnf152	ENSMUSG00000047496	0.0396069	0.434149	0.232933	0.439568	0.585215	0.672985
Cct2	ENSMUSG00000034024	1.22915	0.683733	0.748893	0.705195	0.973661	0.672416
Tspan6	ENSMUSG00000067377	0.860873	0.676402	0.767861	0.670457	0.523309	0.672277
Parl	ENSMUSG00000033918	1.35792	0.738855	0.684951	0.76554	0.66813	0.672277
Sort1	ENSMUSG00000068747	0.545751	0.694595	0.499882	0.527971	0.751676	0.67206
Med30	ENSMUSG00000038622	0.806038	0.542808	0.444862	0.693015	0.495866	0.671828
Dnajc7	ENSMUSG00000014195	0.893386	0.650803	0.722931	0.530553	0.619183	0.671771
Tmem80	ENSMUSG00000025505	0.538732	0.598726	0.604088	0.619995	0.723939	0.671733
Emc3	ENSMUSG00000030286	0.986386	0.598528	0.650039	0.687909	0.575549	0.671477
Uso1	ENSMUSG00000029407	0.567772	0.690832	0.3291	0.70814	0.677892	0.671412
Pmvk	ENSMUSG00000027952	1.71383	0.569667	0.707134	0.600341	0.48021	0.670845
Rasgrp3	ENSMUSG00000071042	0.095236	1.26341	0.425062	0.66582	0.859044	0.670669
Rab3a	ENSMUSG00000031840	0.433329	0.61139	0.620447	0.695341	0.531081	0.670255
Bcat1	ENSMUSG00000030268	0.058067	0.598907	0.766249	0.743984	0.60218	0.669344
Ptprf	ENSMUSG00000033295	0.479356	0.608422	0.320383	0.807334	0.711306	0.669263
Fam120a	ENSMUSG00000038014	0.420466	0.691044	0.107109	0.629772	0.709241	0.668657
Trmt112	ENSMUSG00000038812	0.839575	0.602669	0.722659	0.570759	0.76492	0.668322
Dtymk	ENSMUSG00000026281	0.995896	0.58288	0.867749	0.552076	0.497014	0.667723
Mtor	ENSMUSG00000028991	0.100421	0.692302	0.170236	0.717872	0.823392	0.666778
Fgfr1	ENSMUSG00000031565	0.935139	0.647202	0.253927	0.607167	0.714628	0.666755
Rfk	ENSMUSG00000024712	0.510722	0.661547	0.791336	0.497628	0.522025	0.666623
Islr	ENSMUSG00000037206	5.79267	0.793539	0.467237	0.709071	0.67545	0.666575
U2af1	ENSMUSG00000061613	1.03135	0.656218	0.726965	0.576249	0.58771	0.66606
Ddit4	ENSMUSG00000020108	1.09187	0.49118	0.388331	0.739831	0.672696	0.665854
Cnot7	ENSMUSG00000031601	0.387484	0.588627	0.879118	0.667993	0.556906	0.665814
Lpin2	ENSMUSG00000024052	0.136558	0.625556	0.334343	0.556997	0.740064	0.665424
Maea	ENSMUSG00000079562	2.89831	0.692266	0.619448	0.661951	0.677594	0.66474
Abhd12	ENSMUSG00000032046	0.606943	0.580305	0.848449	0.714326	0.476539	0.664721
Tram1	ENSMUSG00000025935	1.13492	0.660961	0.955243	0.710773	0.487649	0.663755
Coprs	ENSMUSG00000031458	0.551659	0.744648	0.578949	0.655986	0.654302	0.663362
Mkrn1	ENSMUSG00000029922	1.22238	0.615315	1.47833	0.681458	0.631031	0.66295
Zbtb4	ENSMUSG00000018750	0.526062	0.488887	0.205837	0.575341	0.923157	0.662817
Trip12	ENSMUSG00000026219	0.460457	0.584793	0.193534	0.752599	0.656256	0.662262
Tiprl	ENSMUSG00000040843	1.37449	0.538131	1.21209	0.736784	0.589539	0.661892
Cipc	ENSMUSG00000034157	0.138314	0.707706	0.254175	0.548707	0.801934	0.661788
Ifit3	ENSMUSG00000074896	2.25137	0.530352	0.918337	0.617162	0.647635	0.661745
Cnot6	ENSMUSG00000020362	0.743417	0.481856	0.161585	0.69588	0.621891	0.661537
Nudt19	ENSMUSG00000034875	1.35859	0.661789	0.930609	0.589619	0.550369	0.660696
Tmem70	ENSMUSG00000025940	0.651736	0.556953	0.48989	0.662594	0.371019	0.660199
Aldh9a1	ENSMUSG00000026687	0.329717	0.667362	0.587896	0.618926	0.577289	0.659723
Hk1	ENSMUSG00000037012	0.670075	0.663452	0.384047	0.684219	0.671378	0.659319
Hdlbp	ENSMUSG00000034088	0.930553	0.654353	0.190247	0.621084	0.738454	0.658331
Dcun1d5	ENSMUSG00000032002	0.836404	0.593675	0.699323	0.591537	0.505112	0.658252
H2afz	ENSMUSG00000037894	1.38102	0.633807	0.898243	0.537308	0.487269	0.657917
Zdhhc12	ENSMUSG00000015335	0.42644	0.451003	0.42615	0.436187	0.392277	0.657148
Chchd7	ENSMUSG00000042198	0.625953	0.600258	0.573925	0.549117	0.704219	0.657133
Clcn2	ENSMUSG00000022843	0.0927309	0.84255	0.533307	0.716792	0.921582	0.656199
Mrpl4	ENSMUSG00000003299	1.22675	0.674321	0.713864	0.727959	0.698753	0.656086
Thra	ENSMUSG00000058756	2.23158	0.652077	0.329814	0.654393	0.813027	0.655801
Ube2m	ENSMUSG00000005575	0.622289	0.642579	0.43655	0.424107	0.731596	0.655748
Cd320	ENSMUSG00000002308	0.749996	0.63012	0.494516	0.796332	0.537905	0.655423
Tmem199	ENSMUSG00000051232	0.322915	0.528158	0.749893	0.442492	0.485607	0.655076
Srek1ip1	ENSMUSG00000021716	1.64395	0.855491	0.546597	0.858957	0.737432	0.654957
Becn1	ENSMUSG00000035086	0.774324	0.693296	0.379528	0.635869	0.435087	0.654734
Stxbp3	ENSMUSG00000027882	0.652489	0.653425	0.598191	0.697173	0.573946	0.654668
4933434E20Rik	ENSMUSG00000027942	0.789411	0.632652	0.571545	0.624223	0.626411	0.653648
Cs	ENSMUSG00000005683	1.04195	0.703337	0.453636	0.660037	0.798968	0.65311
Rtn4rl1	ENSMUSG00000045287	0.175588	0.640407	0.221786	0.56967	0.602466	0.652676
Fbxo6	ENSMUSG00000055401	0.761477	0.609785	0.392966	0.577832	0.55612	0.651857
Sdhaf1	ENSMUSG00000074211	0.607357	0.601242	0.830472	0.589428	0.582445	0.651808
F8a	ENSMUSG00000078317	0.755093	0.574463	0.480696	0.53944	0.559717	0.6518
Zfp637	ENSMUSG00000059689	0.32595	0.721943	0.879467	0.588992	0.744766	0.650546
Srsf11	ENSMUSG00000055436	1.98506	0.659603	0.259296	0.728634	0.732605	0.649762
Copb1	ENSMUSG00000030754	0.826547	0.598313	0.33901	0.720532	0.415413	0.649648
Tmem126a	ENSMUSG00000030615	1.29116	0.630695	0.843044	0.697272	0.462146	0.649491
Clptm1l	ENSMUSG00000021610	0.542562	0.689942	0.341239	0.582801	0.683408	0.6483
2210016F16Rik	ENSMUSG00000021550	1.09005	0.597376	0.824113	0.763851	0.631768	0.647763
Tmem192	ENSMUSG00000025521	0.516092	0.761359	0.735225	0.681984	0.434161	0.647704
Vat1	ENSMUSG00000034993	0.744118	0.642649	0.456472	0.684932	0.708203	0.64758
Ivd	ENSMUSG00000027332	0.778091	0.58116	0.445192	0.587576	0.685562	0.647384
Acot8	ENSMUSG00000017307	0.518051	0.558637	0.619695	0.757585	0.612353	0.647206
Dtnbp1	ENSMUSG00000057531	0.556559	0.901345	0.603878	0.647571	0.678189	0.646927
Timm22	ENSMUSG00000020843	0.626091	0.63301	0.901327	0.607032	0.499847	0.646794
Rnf167	ENSMUSG00000040746	0.94913	0.623896	0.487177	0.603554	0.703621	0.646688
[truncated: 11,842 more rows]

## Sheet: FeaturesAvgExp_R2_Subpopulation
	ENSEMBLID	ProgenitorRPE	MatureRPE
Ttr	ENSMUSG00000061808	669.443	1294.89
Ptgds	ENSMUSG00000015090	483.704	586.789
Cst3	ENSMUSG00000027447	269.71	462.646
Rgr	ENSMUSG00000021804	158.061	233.738
Malat1	ENSMUSG00000002985	175.085	169.05
Apoe	ENSMUSG00000092341	179.948	163.807
Mt1	ENSMUSG00000031765	94.7134	132.56
Trf	ENSMUSG00000032554	77.9892	121.289
Rbp1	ENSMUSG00000023175	53.8856	93.2775
Rdh5	ENSMUSG00000025350	53.7926	88.8792
Bsg	ENSMUSG00000046402	59.6352	88.5856
Clu	ENSMUSG00000022037	78.9251	82.7535
Ftl1	ENSMUSG00000050708	53.9804	57.2089
Arl6ip1	ENSMUSG00000030654	36.0192	55.1556
Rpe65	ENSMUSG00000028174	26.07	51.038
Rlbp1	ENSMUSG00000039194	24.2321	42.2399
Fth1	ENSMUSG00000025351	45.1882	41.057
Cd63	ENSMUSG00000019505	42.0175	33.0379
Slc16a8	ENSMUSG00000032988	16.0723	30.7305
Ctsd	ENSMUSG00000024661	23.6323	29.9951
Car14	ENSMUSG00000020044	21.7808	28.5764
Cox8a	ENSMUSG00000038526	34.1048	27.8998
Mt2	ENSMUSG00000007891	16.4469	27.8469
Timp3	ENSMUSG00000031762	16.9311	27.7744
Chchd10	ENSMUSG00000035885	26.5158	27.5514
Mt3	ENSMUSG00000049422	14.8679	27.2925
Ndufa4	ENSMUSG00000030695	29.7116	26.9862
Slc25a4	ENSMUSG00000031760	32.001	25.8608
Ubb	ENSMUSG00000075706	31.6867	25.4347
Rdh10	ENSMUSG00000022425	15.0836	25.0655
Aldoa	ENSMUSG00000029632	30.2152	24.8735
Dbi	ENSMUSG00000025921	18.8295	23.3562
Gpx4	ENSMUSG00000031633	15.2588	22.3647
Tspan3	ENSMUSG00000037706	17.503	22.1059
Enpp2	ENSMUSG00000026385	13.8698	21.384
Krt18	ENSMUSG00000032324	15.6457	20.2455
Sepw1	ENSMUSG00000023043	14.0918	20.2075
Cox4i1	ENSMUSG00000041571	33.0969	18.9965
Cd81	ENSMUSG00000004207	26.1481	18.7335
Psap	ENSMUSG00000093674	15.3532	17.5783
Vamp8	ENSMUSG00000031818	13.3554	17.4816
S100a1	ENSMUSG00000044080	17.355	17.4009
Ndufa13	ENSMUSG00000002588	18.3166	16.5212
Calm2	ENSMUSG00000033307	19.7079	15.2403
Ndufb11	ENSMUSG00000028003	13.2715	15.0042
Pon1	ENSMUSG00000050732	7.65965	14.9695
Chchd2	ENSMUSG00000036438	14.9187	14.8174
Hist1h2bc	ENSMUSG00000036199	11.8775	14.6802
Lrat	ENSMUSG00000070493	7.41641	14.6784
Fam213a	ENSMUSG00000055839	10.7246	14.1388
Prdx1	ENSMUSG00000028691	14.7214	14.09
Tceb2	ENSMUSG00000020163	12.0381	14.0425
Uqcr11	ENSMUSG00000031059	13.8617	13.7989
Cltb	ENSMUSG00000079436	11.5435	13.54
Taldo1	ENSMUSG00000047547	10.5077	13.404
Mif	ENSMUSG00000019970	8.62246	13.3826
Npc2	ENSMUSG00000021792	12.5538	12.6262
Tmem59	ENSMUSG00000026576	10.201	12.4775
Tmem27	ENSMUSG00000028618	9.41344	12.3873
Rps14	ENSMUSG00000015401	18.5732	12.3052
Uqcrq	ENSMUSG00000018102	13.8159	12.1028
Cryab	ENSMUSG00000035242	15.1293	11.9269
Tmbim6	ENSMUSG00000017754	10.8129	11.9116
Kcnj13	ENSMUSG00000015656	6.19352	11.5605
Atp5j	ENSMUSG00000033379	16.1354	11.5442
Uqcr10	ENSMUSG00000044894	13.8134	11.4388
Ndufv3	ENSMUSG00000026473	8.79834	11.2692
Cox6a1	ENSMUSG00000059534	15.1903	11.2196
Glul	ENSMUSG00000024608	19.2653	11.1795
Igfbp7	ENSMUSG00000023010	13.2755	11.1022
Tmem98	ENSMUSG00000032060	7.86899	11.097
Laptm4a	ENSMUSG00000025503	24.2308	11.0642
Atp1b1	ENSMUSG00000021242	9.91327	10.9848
Rpl41	ENSMUSG00000041697	12.8983	10.8888
Pltp	ENSMUSG00000024038	6.06317	10.8528
Rd3l	ENSMUSG00000037742	6.03091	10.841
Sgk1	ENSMUSG00000027602	14.9455	10.8261
Ndufc2	ENSMUSG00000035413	13.2899	10.8032
Ldhb	ENSMUSG00000022890	13.3674	10.385
Atp6v0b	ENSMUSG00000019370	9.78718	10.3139
Cystm1	ENSMUSG00000018293	7.76991	10.2005
Park7	ENSMUSG00000020585	8.21722	9.90734
B2m	ENSMUSG00000028964	11.5506	9.84762
Calm1	ENSMUSG00000030246	11.5643	9.82842
Ckb	ENSMUSG00000027570	9.81227	9.64723
Cox6b1	ENSMUSG00000035674	16.59	9.61106
Tspo	ENSMUSG00000050856	9.41535	9.61065
Map1lc3a	ENSMUSG00000053931	9.52164	9.59125
Etfb	ENSMUSG00000056174	6.51442	9.50308
Mdh1	ENSMUSG00000036751	11.0772	9.46339
Atp5h	ENSMUSG00000046727	9.94876	9.4532
Oaz1	ENSMUSG00000028645	8.07193	9.32279
Atp6v1e1	ENSMUSG00000034566	6.74022	9.31157
Calm3	ENSMUSG00000001270	6.2391	9.29173
Selk	ENSMUSG00000041736	10.5524	9.23995
Ndufa3	ENSMUSG00000006127	6.72985	9.06355
Slc2a1	ENSMUSG00000004610	12.7314	9.04042
Cnn3	ENSMUSG00000030108	12.8732	9.0247
Col8a2	ENSMUSG00000035530	5.54207	8.91395
Slc6a13	ENSMUSG00000019210	7.9235	8.8532
Cox7a2	ENSMUSG00000023004	11.5648	8.70997
Ctsb	ENSMUSG00000030647	9.83812	8.61923
Pfn1	ENSMUSG00000060802	12.162	8.53668
Rpl13a	ENSMUSG00000001175	10.3864	8.50238
Myeov2	ENSMUSG00000036256	6.04927	8.49077
Tuba1b	ENSMUSG00000042682	12.3227	8.45962
Eef1a1	ENSMUSG00000073616	9.67176	8.41171
Inpp5k	ENSMUSG00000032330	4.12845	8.36407
Atp5b	ENSMUSG00000016559	18.6417	8.29021
Atp5k	ENSMUSG00000074129	7.03454	8.28894
Ndufa7	ENSMUSG00000020321	9.32299	8.27179
Smdt1	ENSMUSG00000032327	7.90371	8.2709
Atp6v0e	ENSMUSG00000021939	7.2004	8.27078
Eif1	ENSMUSG00000032482	11.5432	8.2627
Atp5j2	ENSMUSG00000036169	10.3235	8.17943
Tmem256	ENSMUSG00000070394	5.32337	8.08221
Itm2b	ENSMUSG00000041881	15.1097	8.06633
Cox6c	ENSMUSG00000025393	14.8486	8.04474
Slc9a3r1	ENSMUSG00000022452	5.21246	8.04321
Scp2	ENSMUSG00000074227	6.74044	8.02937
Ociad2	ENSMUSG00000038690	9.73624	8.02207
Spint2	ENSMUSG00000029153	9.44361	7.93349
Stra6	ENSMUSG00000028603	5.6392	7.79956
Sostdc1	ENSMUSG00000014313	5.46345	7.77753
Col9a3	ENSMUSG00000022108	4.7536	7.75207
Ict1	ENSMUSG00000020733	5.41533	7.71203
H2afj	ENSMUSG00000018858	6.53808	7.66826
Sep15	ENSMUSG00000091402	11.5407	7.56654
Ndufa2	ENSMUSG00000024758	7.66306	7.47096
0610012G03Rik	ENSMUSG00000107002	5.10282	7.45438
Eci1	ENSMUSG00000018585	6.50296	7.4511
Cspg5	ENSMUSG00000015575	3.35247	7.33665
Uqcrh	ENSMUSG00000084786	10.191	7.32568
Degs1	ENSMUSG00000024132	12.3756	7.23524
Actb	ENSMUSG00000003072	8.54776	7.19549
Ubl5	ENSMUSG00000032902	5.7175	7.1669
Pfdn5	ENSMUSG00000060032	6.87548	7.14431
Rsph10b	ENSMUSG00000037072	3.83774	7.13316
Atp5f1	ENSMUSG00000025868	8.68525	7.13262
Gm11744	ENSMUSG00000021270	4.72011	7.11325
Gsta4	ENSMUSG00000052397	8.92436	7.07298
Gnas	ENSMUSG00000014294	9.4571	6.97949
Rnf13	ENSMUSG00000045763	5.24095	6.97221
Ndufc1	ENSMUSG00000002379	6.9475	6.96573
Atp5d	ENSMUSG00000025321	5.97467	6.93513
Higd2a	ENSMUSG00000038633	5.68476	6.91674
Atox1	ENSMUSG00000026830	7.44233	6.90624
Prr13	ENSMUSG00000005161	4.02363	6.88113
Rtn3	ENSMUSG00000046330	4.28507	6.84851
Ubc	ENSMUSG00000041028	10.683	6.8133
Basp1	ENSMUSG00000075410	2.59786	6.78339
Hspa8	ENSMUSG00000032388	8.78782	6.75375
Spg21	ENSMUSG00000037852	6.24856	6.74899
Ezr	ENSMUSG00000018567	4.0409	6.73879
Ndufa11	ENSMUSG00000000326	5.85544	6.69839
Cpe	ENSMUSG00000037152	3.24328	6.64995
Atp5e	ENSMUSG00000032959	7.11828	6.57774
Slc16a1	ENSMUSG00000000563	2.39417	6.54129
H3f3b	ENSMUSG00000022949	10.2287	6.50101
Slc25a5	ENSMUSG00000036503	11.5746	6.43485
Swi5	ENSMUSG00000002416	6.8019	6.40669
Ndufb2	ENSMUSG00000027523	6.01398	6.3978
Ermn	ENSMUSG00000032348	4.06609	6.38047
Prdx2	ENSMUSG00000016319	7.61067	6.36536
Dct	ENSMUSG00000044627	53.6641	6.3551
Gabarap	ENSMUSG00000015092	9.66291	6.34117
1810058I24Rik	ENSMUSG00000024953	3.82104	6.19577
Prdx5	ENSMUSG00000063882	9.25012	6.16538
Ndufa1	ENSMUSG00000001289	6.24437	6.13845
Dapl1	ENSMUSG00000023048	8.68161	6.10616
Hsp90aa1	ENSMUSG00000016252	3.14482	6.0991
2010107E04Rik	ENSMUSG00000039105	5.55354	6.08882
Edf1	ENSMUSG00000021290	5.43465	6.06249
Nme1	ENSMUSG00000037601	5.47896	6.06243
Itgb8	ENSMUSG00000059824	2.56792	6.05063
Akr1a1	ENSMUSG00000036299	5.5247	6.03894
Cnbp	ENSMUSG00000008348	7.62368	6.02365
Nedd8	ENSMUSG00000024935	4.5911	5.99917
BC031181	ENSMUSG00000030744	5.5767	5.99464
Trpm3	ENSMUSG00000004558	3.91264	5.98073
Ghitm	ENSMUSG00000006333	6.11553	5.96851
Rps9	ENSMUSG00000073155	9.27892	5.92932
Ndufb7	ENSMUSG00000020644	6.333	5.80831
Hnrnpa2b1	ENSMUSG00000028692	8.08936	5.79986
Rps3	ENSMUSG00000010376	8.33022	5.74644
Ndufb10	ENSMUSG00000004980	7.00436	5.69125
Timm8b	ENSMUSG00000068196	4.12089	5.67181
Slc1a1	ENSMUSG00000022129	4.06364	5.57396
Cyb5a	ENSMUSG00000016427	6.4122	5.52183
Dbp	ENSMUSG00000075569	2.63162	5.47567
Atp6v1g1	ENSMUSG00000052387	5.85015	5.44958
Rpl37a	ENSMUSG00000019362	9.43889	5.41808
D8Ertd738e	ENSMUSG00000037266	5.17893	5.37621
Rpl32	ENSMUSG00000030057	8.17056	5.37198
Rsrp1	ENSMUSG00000022820	6.74002	5.35347
Hmgcs2	ENSMUSG00000033938	2.50276	5.32934
Dynlrb1	ENSMUSG00000056851	5.09061	5.31638
Pcbp2	ENSMUSG00000039016	7.20113	5.29377
Rbx1	ENSMUSG00000028639	5.14534	5.2853
Ybx1	ENSMUSG00000023944	8.18008	5.26802
Calml4	ENSMUSG00000071648	3.9324	5.25583
Atp6v1f	ENSMUSG00000061904	5.62513	5.21669
Clic6	ENSMUSG00000040048	3.1233	5.19748
Cox7b	ENSMUSG00000040952	6.58202	5.18303
Acsl6	ENSMUSG00000022474	2.65375	5.1552
Ndrg2	ENSMUSG00000024074	3.72892	5.13912
Slc25a3	ENSMUSG00000047459	13.2797	5.13376
Rrh	ENSMUSG00000004285	3.56434	5.12945
Skp1a	ENSMUSG00000020333	4.50962	5.1248
Ramp2	ENSMUSG00000027875	2.65376	5.12385
Rom1	ENSMUSG00000028132	2.77135	5.06725
Clta	ENSMUSG00000020022	6.51195	5.02458
Pla2g5	ENSMUSG00000041193	4.58201	5.00185
Ddt	ENSMUSG00000026989	4.56726	4.9843
Ndufa12	ENSMUSG00000022400	6.35633	4.97034
Pmm1	ENSMUSG00000061518	2.70896	4.93542
Dad1	ENSMUSG00000001666	5.79905	4.89742
Psmb2	ENSMUSG00000020849	6.56025	4.88772
Cox14	ENSMUSG00000022174	6.63752	4.87103
Pdpn	ENSMUSG00000028478	5.69093	4.84296
Srp14	ENSMUSG00000031231	5.36872	4.78095
Anapc13	ENSMUSG00000028837	3.70681	4.77607
Pcolce	ENSMUSG00000057841	7.18439	4.77423
Ndufa6	ENSMUSG00000028012	5.09071	4.76339
Tma7	ENSMUSG00000032294	3.49258	4.72222
Pkm	ENSMUSG00000053898	9.39823	4.72122
Minos1	ENSMUSG00000091537	4.98042	4.72108
Rpl26	ENSMUSG00000035048	6.41921	4.69761
Spcs1	ENSMUSG00000036309	4.20986	4.62292
Ech1	ENSMUSG00000060938	5.23063	4.62182
Ndufa5	ENSMUSG00000024944	6.39949	4.60757
1810037I17Rik	ENSMUSG00000064215	4.15796	4.57892
Tmem56	ENSMUSG00000021848	3.48119	4.57616
Slc6a20a	ENSMUSG00000024646	2.79976	4.54119
Atp5a1	ENSMUSG00000027566	9.10056	4.54056
Smim14	ENSMUSG00000059796	6.5655	4.53595
Hsbp1	ENSMUSG00000090247	5.00882	4.5346
Fuom	ENSMUSG00000037822	4.10943	4.53453
Psma7	ENSMUSG00000023089	5.76638	4.53275
Ndufb3	ENSMUSG00000041841	4.60163	4.52793
Sub1	ENSMUSG00000008683	9.19826	4.48942
Ndufb9	ENSMUSG00000020219	7.23173	4.48479
App	ENSMUSG00000025428	11.4684	4.46115
Mdk	ENSMUSG00000027239	10.4749	4.45588
Col8a1	ENSMUSG00000008668	2.05849	4.41273
Romo1	ENSMUSG00000032246	4.21046	4.41072
Ndufs6	ENSMUSG00000036814	5.44774	4.37013
Rps19	ENSMUSG00000031839	8.51554	4.3577
Scand1	ENSMUSG00000028583	3.11772	4.35736
Shfm1	ENSMUSG00000017188	5.61028	4.34471
Slc48a1	ENSMUSG00000006057	3.5413	4.33659
Tbca	ENSMUSG00000067847	3.71714	4.3194
Hint2	ENSMUSG00000007892	3.59586	4.31541
Timm13	ENSMUSG00000021917	4.92627	4.29268
Uqcc2	ENSMUSG00000009549	4.53644	4.28568
Rps18	ENSMUSG00000023020	8.23568	4.26476
Hint1	ENSMUSG00000020153	6.17507	4.21878
Ndufs7	ENSMUSG00000022450	6.28359	4.21284
Hsp90ab1	ENSMUSG00000054091	6.23248	4.211
Rplp1	ENSMUSG00000081534	5.32242	4.20048
Gnb2	ENSMUSG00000042541	6.22048	4.17511
Arl2	ENSMUSG00000029455	2.69095	4.17053
Coa3	ENSMUSG00000020483	4.8723	4.13202
Rabac1	ENSMUSG00000025466	7.96038	4.1193
Otx2	ENSMUSG00000022354	2.85307	4.10946
Ndufb4	ENSMUSG00000003814	4.21772	4.0905
Ndufb6	ENSMUSG00000026032	5.41175	4.08151
Cox5b	ENSMUSG00000029713	6.27091	4.05608
Rpl8	ENSMUSG00000029718	5.19519	4.04945
Ywhae	ENSMUSG00000028470	3.58976	4.04656
Psmb6	ENSMUSG00000026457	3.537	4.03027
Vapa	ENSMUSG00000021606	4.47209	4.02061
Adipor1	ENSMUSG00000063524	3.77642	3.99563
Cstb	ENSMUSG00000002058	4.78283	3.98893
Rpl14	ENSMUSG00000003380	8.68344	3.98529
Tspan7	ENSMUSG00000024208	4.81375	3.97005
Plekhb1	ENSMUSG00000020267	1.25051	3.90936
Cox17	ENSMUSG00000053398	3.26534	3.89533
Dynll2	ENSMUSG00000040249	5.14698	3.88791
Cisd1	ENSMUSG00000028945	3.94361	3.88552
Pebp1	ENSMUSG00000029174	3.13287	3.86124
Psmb1	ENSMUSG00000050608	4.32882	3.86009
Rheb	ENSMUSG00000022205	4.4736	3.84075
Mdh2	ENSMUSG00000024091	6.5796	3.83594
Mrps18a	ENSMUSG00000026864	3.53973	3.8331
Tonsl	ENSMUSG00000003970	4.14133	3.82992
Atp5c1	ENSMUSG00000022892	5.49081	3.81745
Rps2	ENSMUSG00000025794	4.7	3.81131
Cfl1	ENSMUSG00000059323	4.30879	3.77147
Sys1	ENSMUSG00000034452	2.35544	3.7508
Rps5	ENSMUSG00000031708	7.80695	3.74561
Ndufb5	ENSMUSG00000025488	7.0627	3.72919
Ndufb8	ENSMUSG00000023967	6.13085	3.72855
Hmgn1	ENSMUSG00000056201	2.72507	3.71097
Fez2	ENSMUSG00000039323	2.84531	3.69906
Slc24a1	ENSMUSG00000046229	1.92156	3.69517
Ndufs4	ENSMUSG00000012848	3.32123	3.68651
Tecr	ENSMUSG00000078851	5.18289	3.67028
H1f0	ENSMUSG00000040681	3.4887	3.65001
Crim1	ENSMUSG00000034994	2.19519	3.64392
Eif5a	ENSMUSG00000030862	4.86008	3.63371
Bdh2	ENSMUSG00000046516	3.97763	3.61784
Hist3h2a	ENSMUSG00000018286	3.3987	3.61529
Pole4	ENSMUSG00000028780	3.33073	3.60012
Id2	ENSMUSG00000022774	3.35631	3.5942
Eif4a1	ENSMUSG00000027187	2.94866	3.58419
Unc119	ENSMUSG00000026365	3.56302	3.5738
Uqcrfs1	ENSMUSG00000025204	5.20639	3.55451
Sdhaf4	ENSMUSG00000014769	3.3383	3.55245
Suclg1	ENSMUSG00000037710	2.57501	3.53649
Aldh2	ENSMUSG00000022841	4.80044	3.53386
Atraid	ENSMUSG00000005054	3.34951	3.51719
Prdx6	ENSMUSG00000056121	5.93422	3.49891
Rhoc	ENSMUSG00000051695	4.5397	3.48844
Ndufa8	ENSMUSG00000063457	4.75173	3.48497
Ncbp2	ENSMUSG00000028962	2.84877	3.48198
Rps15a	ENSMUSG00000028167	3.42371	3.48145
[truncated: 13,524 more rows]
