# Supplementary material for: Single-Cell RNA Sequencing Reveals Molecular Features of Heterogeneity in the Murine Retinal Pigment Epithelium
Source: Int J Mol Sci. 2022 Sep 8;23(18):10419. doi: 10.3390/ijms231810419 (PMC9499471; doi:10.3390/ijms231810419)
Supplement: Supplementary file 1 [file ijms-23-10419-s001.zip › Data S1.xlsx]

## Sheet: R1_MarkerGenes
GeneSymbol	ENSEMBLID	avg_log2FC	pct.1	pct.2	p_val_adj	cluster
Reln	ENSMUSG00000042453	2.363	0.561	0.001	5.9733e-292	C1
Map1b	ENSMUSG00000052727	2.88507	0.649	0.006	6.06413e-263	C1
Nupr1	ENSMUSG00000030717	2.05686	0.456	0.003	5.39931e-203	C1
Emp3	ENSMUSG00000040212	2.08459	0.439	0.002	1.70076e-199	C1
Serpina3n	ENSMUSG00000021091	3.21515	0.509	0.005	2.9139e-198	C1
Cited4	ENSMUSG00000070803	1.71776	0.474	0.004	5.78105e-195	C1
Tgfb2	ENSMUSG00000039239	2.12471	0.474	0.004	2.84456e-189	C1
Angptl2	ENSMUSG00000004105	1.46842	0.351	0	1.40318e-188	C1
Cacng4	ENSMUSG00000020723	1.66972	0.351	0.001	1.14418e-179	C1
Spag5	ENSMUSG00000002055	2.07329	0.439	0.004	4.3081e-176	C1
Fxyd1	ENSMUSG00000036570	1.59239	0.368	0.002	6.28201e-174	C1
Pax6	ENSMUSG00000027168	3.02085	0.772	0.027	5.67886e-171	C1
Nbl1	ENSMUSG00000041120	2.3693	0.368	0.002	8.96267e-161	C1
Gm20383	ENSMUSG00000107412	3.26375	0.719	0.025	4.09547e-157	C1
Car2	ENSMUSG00000027562	1.85317	0.368	0.003	1.13627e-154	C1
Pdlim4	ENSMUSG00000020388	2.0581	0.351	0.003	3.18341e-145	C1
Gfra1	ENSMUSG00000025089	1.55047	0.316	0.002	8.91951e-138	C1
Stac	ENSMUSG00000032502	1.1269	0.281	0.002	5.55744e-125	C1
Efemp1	ENSMUSG00000020467	2.52024	0.579	0.02	6.42656e-124	C1
Rab27b	ENSMUSG00000024511	1.44503	0.263	0.001	2.52991e-122	C1
Mfap4	ENSMUSG00000042436	2.60625	0.211	0	7.4032e-118	C1
Cadm1	ENSMUSG00000032076	2.522	0.649	0.03	8.47441e-117	C1
Aebp1	ENSMUSG00000020473	1.46904	0.351	0.005	5.94878e-114	C1
Necab2	ENSMUSG00000031837	1.18013	0.228	0.001	4.58378e-110	C1
Synpr	ENSMUSG00000056296	1.32916	0.211	0	2.39333e-108	C1
Emb	ENSMUSG00000021728	0.898352	0.211	0	2.39333e-108	C1
Papss2	ENSMUSG00000024899	1.34223	0.281	0.003	6.23812e-108	C1
Dkk3	ENSMUSG00000030772	3.84172	0.947	0.094	2.4904e-104	C1
Cdkn2c	ENSMUSG00000028551	1.19158	0.298	0.004	1.48204e-103	C1
Gsta3	ENSMUSG00000025934	3.81213	0.86	0.074	4.20205e-103	C1
Gsn	ENSMUSG00000026879	3.34822	0.474	0.017	4.85631e-97	C1
Gpx3	ENSMUSG00000018339	4.49338	0.298	0.005	5.60136e-96	C1
Rarres2	ENSMUSG00000009281	1.92843	0.386	0.011	9.83708e-91	C1
Scrn1	ENSMUSG00000019124	0.758091	0.158	0	9.67341e-88	C1
Cdon	ENSMUSG00000038119	0.966705	0.246	0.003	1.89831e-85	C1
Fez1	ENSMUSG00000032118	0.849373	0.175	0.001	1.43031e-80	C1
Ltbp1	ENSMUSG00000001870	1.09531	0.263	0.005	3.54094e-79	C1
Tmem158	ENSMUSG00000054871	0.950519	0.158	0	1.9214e-78	C1
Car3	ENSMUSG00000027559	0.82549	0.158	0	1.9214e-78	C1
Npsr1	ENSMUSG00000043659	0.679814	0.158	0	1.9214e-78	C1
Atp1a2	ENSMUSG00000007097	1.58683	0.14	0	1.03275e-77	C1
Mgarp	ENSMUSG00000037161	2.31684	0.561	0.036	1.30045e-76	C1
Vcam1	ENSMUSG00000027962	1.12097	0.211	0.002	2.20001e-76	C1
Ifitm3	ENSMUSG00000025492	3.33179	0.877	0.117	4.07473e-73	C1
Medag	ENSMUSG00000029659	0.803682	0.158	0.001	8.04086e-71	C1
Igf1	ENSMUSG00000020053	0.830217	0.158	0.001	9.28503e-71	C1
S100a6	ENSMUSG00000001025	1.26383	0.14	0	1.61013e-68	C1
Meg3	ENSMUSG00000021268	1.10903	0.123	0	1.09218e-67	C1
Tenm3	ENSMUSG00000031561	0.625498	0.123	0	1.09218e-67	C1
Lxn	ENSMUSG00000047557	0.739392	0.211	0.003	7.45363e-65	C1
Isg15	ENSMUSG00000035692	1.98759	0.281	0.008	1.23526e-64	C1
Rax	ENSMUSG00000024518	2.24406	0.474	0.03	1.41567e-64	C1
Itm2a	ENSMUSG00000031239	1.49917	0.316	0.011	3.09362e-64	C1
4930523C07Rik	ENSMUSG00000090394	1.46133	0.281	0.008	1.18569e-62	C1
Crhbp	ENSMUSG00000021680	1.49636	0.14	0.001	3.65799e-61	C1
Sparcl1	ENSMUSG00000029309	0.757417	0.14	0.001	3.65799e-61	C1
Tnr	ENSMUSG00000015829	0.883471	0.175	0.002	4.88917e-59	C1
Dach1	ENSMUSG00000055639	0.816978	0.123	0	1.25273e-58	C1
Lpl	ENSMUSG00000015568	0.640377	0.123	0	1.25273e-58	C1
Slc7a11	ENSMUSG00000027737	1.11752	0.123	0	1.41697e-58	C1
Prkcdbp	ENSMUSG00000037060	1.80834	0.368	0.019	6.44147e-58	C1
Mchr1	ENSMUSG00000050164	0.72543	0.105	0	1.1469e-57	C1
Nrxn1	ENSMUSG00000024109	0.654412	0.105	0	1.1469e-57	C1
Wnt16	ENSMUSG00000029671	0.454513	0.105	0	1.1469e-57	C1
Gem	ENSMUSG00000028214	0.809405	0.175	0.003	3.32886e-55	C1
Mxra8	ENSMUSG00000029070	0.734734	0.175	0.003	3.61429e-55	C1
Ptprz1	ENSMUSG00000068748	1.13386	0.228	0.007	7.24529e-52	C1
Ptn	ENSMUSG00000029838	1.21311	0.123	0.001	1.48098e-51	C1
Col4a6	ENSMUSG00000031273	0.776258	0.14	0.002	4.00179e-50	C1
Trim9	ENSMUSG00000021071	1.06571	0.14	0.002	4.60379e-50	C1
Zic4	ENSMUSG00000036972	0.754091	0.105	0	8.82313e-49	C1
Slc26a4	ENSMUSG00000020651	0.461245	0.105	0	8.82313e-49	C1
Fam129a	ENSMUSG00000026483	1.87058	0.404	0.029	1.51828e-48	C1
Pcp4	ENSMUSG00000090223	2.71001	0.474	0.043	6.56935e-47	C1
Fbln1	ENSMUSG00000006369	1.97563	0.193	0.005	2.53898e-46	C1
Slc38a8	ENSMUSG00000034224	0.91858	0.14	0.002	8.05167e-46	C1
Plekhf1	ENSMUSG00000074170	0.78126	0.158	0.003	6.06057e-44	C1
A730017C20Rik	ENSMUSG00000050875	0.706191	0.158	0.003	7.70371e-44	C1
Best2	ENSMUSG00000052819	0.942671	0.105	0.001	4.10785e-42	C1
Igfbp4	ENSMUSG00000017493	0.928692	0.105	0.001	4.10785e-42	C1
Ccdc80	ENSMUSG00000022665	0.749345	0.105	0.001	4.10785e-42	C1
Timp1	ENSMUSG00000001131	0.553513	0.105	0.001	4.10785e-42	C1
Pde1b	ENSMUSG00000022489	0.524398	0.105	0.001	4.10785e-42	C1
Guca1a	ENSMUSG00000023982	0.50183	0.105	0.001	4.68587e-42	C1
Cdh22	ENSMUSG00000053166	0.475132	0.105	0.001	4.68587e-42	C1
Abca8a	ENSMUSG00000041828	0.467086	0.105	0.001	4.68587e-42	C1
Abi3bp	ENSMUSG00000035258	0.634474	0.123	0.002	2.84181e-41	C1
Slc4a4	ENSMUSG00000060961	2.70915	0.684	0.118	3.28346e-41	C1
Trpm1	ENSMUSG00000030523	3.45185	0.912	0.263	3.36731e-41	C1
Tmsb4x	ENSMUSG00000049775	4.09051	1	0.41	4.56882e-41	C1
Ctsh	ENSMUSG00000032359	1.01687	0.158	0.003	4.78186e-41	C1
Anxa2	ENSMUSG00000032231	2.82881	0.842	0.215	5.51217e-40	C1
D630033O11Rik	ENSMUSG00000095385	0.935808	0.246	0.011	1.62187e-39	C1
S100a11	ENSMUSG00000027907	1.80562	0.351	0.026	2.98445e-39	C1
Blnk	ENSMUSG00000061132	0.623496	0.123	0.002	1.79578e-37	C1
Penk	ENSMUSG00000045573	1.38456	0.123	0.002	1.87048e-37	C1
Ndrg1	ENSMUSG00000005125	1.39987	0.105	0.001	6.34503e-37	C1
Elfn1	ENSMUSG00000048988	0.878109	0.105	0.001	6.34503e-37	C1
Ncam1	ENSMUSG00000039542	0.781236	0.193	0.008	3.01105e-34	C1
Aldoc	ENSMUSG00000017390	4.45659	0.895	0.348	1.37231e-33	C1
Ehd2	ENSMUSG00000074364	0.81994	0.158	0.005	1.09176e-32	C1
Adamts1	ENSMUSG00000022893	1.10631	0.211	0.01	4.06635e-32	C1
Shmt1	ENSMUSG00000020534	0.665273	0.123	0.003	2.02173e-31	C1
Serpinf1	ENSMUSG00000000753	1.52557	0.123	0.003	2.13006e-31	C1
Mgst1	ENSMUSG00000008540	3.5222	0.965	0.696	3.43389e-30	C1
Fstl1	ENSMUSG00000022816	2.5473	0.702	0.183	4.82368e-29	C1
Dhrs1	ENSMUSG00000002332	3.36894	0.93	0.545	1.13204e-28	C1
Pdia5	ENSMUSG00000022844	0.816791	0.158	0.006	4.15404e-28	C1
Axl	ENSMUSG00000002602	0.763006	0.14	0.005	5.36282e-28	C1
Ppp1r1a	ENSMUSG00000022490	2.5166	0.596	0.128	5.8137e-27	C1
Laptm4a	ENSMUSG00000020585	1.75673	1	0.966	6.86126e-27	C1
Rcn3	ENSMUSG00000019539	1.1697	0.123	0.003	7.36341e-27	C1
Folr1	ENSMUSG00000001827	2.9036	0.877	0.42	8.50501e-27	C1
Crip1	ENSMUSG00000006360	2.16584	0.105	0.002	1.60181e-26	C1
Id3	ENSMUSG00000007872	3.13038	0.93	0.526	2.4208e-26	C1
Mlana	ENSMUSG00000024806	4.23696	0.912	0.556	2.28578e-25	C1
Atp1b3	ENSMUSG00000032412	2.5164	0.667	0.179	2.30914e-25	C1
Gja1	ENSMUSG00000050953	2.42402	0.912	0.506	2.03092e-24	C1
Slc11a1	ENSMUSG00000026177	0.698113	0.105	0.003	4.13739e-24	C1
Atp5b	ENSMUSG00000025393	2.14095	0.965	0.941	6.66766e-24	C1
Plxdc2	ENSMUSG00000026748	0.727466	0.193	0.012	6.74727e-24	C1
Tuba1a	ENSMUSG00000072235	2.76536	0.825	0.352	6.87924e-24	C1
Cox4i1	ENSMUSG00000031818	1.52942	1	0.993	8.3548e-24	C1
Gng11	ENSMUSG00000032766	1.9566	0.368	0.049	1.63437e-23	C1
Crem	ENSMUSG00000063889	1.40838	0.404	0.06	1.88388e-23	C1
Col9a1	ENSMUSG00000026147	0.95777	0.123	0.004	2.44194e-23	C1
Slc6a15	ENSMUSG00000019894	1.44972	0.263	0.025	6.53622e-23	C1
Rps19	ENSMUSG00000040952	1.56785	0.982	0.89	2.40065e-22	C1
Mlph	ENSMUSG00000026303	0.711517	0.193	0.013	2.58068e-22	C1
Alas1	ENSMUSG00000032786	2.0826	0.684	0.216	5.82966e-22	C1
Sparc	ENSMUSG00000018593	2.37589	0.947	0.769	1.2418e-21	C1
Rplp0	ENSMUSG00000067274	1.99871	0.93	0.785	1.2655e-21	C1
Gm15706	ENSMUSG00000086013	0.550882	0.105	0.003	2.80833e-20	C1
Tnfaip8	ENSMUSG00000062210	0.940646	0.175	0.011	2.93378e-20	C1
Tyrp1	ENSMUSG00000005994	2.52955	0.86	0.556	1.21812e-19	C1
Samd14	ENSMUSG00000047181	1.02631	0.263	0.028	1.5734e-19	C1
H3f3b	ENSMUSG00000016559	1.69764	0.982	0.939	2.15073e-19	C1
Bex1	ENSMUSG00000050071	0.80055	0.123	0.005	2.84575e-19	C1
Fam134b	ENSMUSG00000022270	1.06221	0.246	0.025	3.33576e-19	C1
Islr	ENSMUSG00000037206	1.99361	0.772	0.36	8.30494e-19	C1
Ubb	ENSMUSG00000019505	0.799454	1	0.999	8.53246e-19	C1
Anks1b	ENSMUSG00000058589	0.762807	0.105	0.004	1.03409e-18	C1
Myadm	ENSMUSG00000068566	0.461338	0.105	0.004	1.19194e-18	C1
Dct	ENSMUSG00000022129	3.68753	0.895	0.918	2.55609e-18	C1
Dfna5	ENSMUSG00000029821	0.809262	0.123	0.006	3.36922e-18	C1
Mdk	ENSMUSG00000027239	1.80314	0.93	0.852	9.00517e-18	C1
Pld5	ENSMUSG00000055214	1.8731	0.544	0.147	1.11275e-17	C1
Rpl14	ENSMUSG00000025794	1.47902	0.982	0.841	1.53198e-17	C1
Gpnmb	ENSMUSG00000029816	2.98651	0.807	0.478	1.82965e-17	C1
Slc25a5	ENSMUSG00000016319	1.75185	0.947	0.891	2.29954e-17	C1
Acot9	ENSMUSG00000025287	0.727773	0.105	0.004	2.43464e-17	C1
Slc35g1	ENSMUSG00000044026	0.848811	0.158	0.011	3.22796e-17	C1
Antxr1	ENSMUSG00000033420	0.768503	0.158	0.011	3.41938e-17	C1
Prkcb	ENSMUSG00000052889	1.24643	0.281	0.036	3.65125e-17	C1
Bambi	ENSMUSG00000024232	1.33904	0.228	0.024	4.83493e-17	C1
Ccdc51	ENSMUSG00000025645	1.89499	0.456	0.105	1.48225e-16	C1
Rps18	ENSMUSG00000008668	1.27999	0.947	0.88	1.4908e-16	C1
Itm2b	ENSMUSG00000022108	1.53994	0.982	0.918	2.24746e-16	C1
Rpl13	ENSMUSG00000000740	1.42054	0.912	0.796	2.58188e-16	C1
Ptma	ENSMUSG00000026238	1.7407	0.877	0.656	2.75167e-16	C1
Igfbp5	ENSMUSG00000026185	2.71423	0.842	0.562	4.01843e-16	C1
Nfil3	ENSMUSG00000056749	0.850615	0.228	0.026	1.37609e-15	C1
Scg5	ENSMUSG00000023236	1.09353	0.298	0.045	2.30893e-15	C1
Rps9	ENSMUSG00000006333	1.3062	0.982	0.885	2.53336e-15	C1
Bex4	ENSMUSG00000047844	0.361087	0.105	0.005	5.56324e-15	C1
Epha5	ENSMUSG00000029245	1.06715	0.211	0.023	1.48417e-14	C1
Mgll	ENSMUSG00000033174	2.67361	0.825	0.73	1.79305e-14	C1
Cox6a1	ENSMUSG00000041697	1.00521	0.982	0.984	9.76852e-14	C1
Cyp1b1	ENSMUSG00000024087	0.893261	0.14	0.01	9.88688e-14	C1
Cox6c	ENSMUSG00000014313	1.57775	0.947	0.948	1.41023e-13	C1
Hsd17b12	ENSMUSG00000027195	1.97978	0.825	0.602	1.68805e-13	C1
Rps14	ENSMUSG00000024608	0.90633	1	0.969	1.77325e-13	C1
Aplp2	ENSMUSG00000031996	1.38353	0.895	0.783	4.08995e-13	C1
Dusp1	ENSMUSG00000024190	0.709937	0.158	0.014	4.46806e-13	C1
Ctsl	ENSMUSG00000021477	1.68538	0.86	0.674	4.61294e-13	C1
Pde5a	ENSMUSG00000053965	1.6877	0.526	0.171	7.31502e-13	C1
P4ha2	ENSMUSG00000018906	0.825471	0.175	0.018	9.02325e-13	C1
Epb41l2	ENSMUSG00000019978	0.748206	0.175	0.018	1.04022e-12	C1
Palmd	ENSMUSG00000033377	1.87242	0.509	0.161	1.16453e-12	C1
Ppp2r2b	ENSMUSG00000024500	1.08419	0.123	0.008	1.49342e-12	C1
Ndn	ENSMUSG00000033585	1.6113	0.404	0.098	1.72868e-12	C1
Atp5a1	ENSMUSG00000025428	1.25633	0.912	0.86	1.8004e-12	C1
Tceal3	ENSMUSG00000044550	0.613091	0.158	0.015	2.37261e-12	C1
Chil1	ENSMUSG00000064246	0.761945	0.105	0.733	2.56084e-12	C1
Pkp4	ENSMUSG00000026991	1.64605	0.491	0.151	2.57812e-12	C1
Cd63	ENSMUSG00000025351	0.798636	1	0.996	5.9955e-12	C1
Il33	ENSMUSG00000024810	0.601134	0.123	0.009	6.36383e-12	C1
Tmsb10	ENSMUSG00000079523	1.90848	0.684	0.34	7.81235e-12	C1
Gpr180	ENSMUSG00000022131	2.12055	0.684	0.364	8.24907e-12	C1
mt-Cytb	ENSMUSG00000064370	0.84156	1	0.944	1.04898e-11	C1
Tpi1	ENSMUSG00000023456	1.41976	0.842	0.628	1.10116e-11	C1
Rps5	ENSMUSG00000012848	1.53059	0.912	0.787	1.14524e-11	C1
Pkm	ENSMUSG00000032294	1.35346	0.912	0.87	1.39897e-11	C1
Popdc3	ENSMUSG00000019848	0.516333	0.105	0.007	1.51904e-11	C1
App	ENSMUSG00000022892	1.59494	0.93	0.891	1.71322e-11	C1
Ubc	ENSMUSG00000008348	1.13139	0.93	0.931	1.84009e-11	C1
Kcnk1	ENSMUSG00000033998	0.609491	0.123	0.009	2.05854e-11	C1
2410015M20Rik	ENSMUSG00000049760	1.35927	0.895	0.789	3.10424e-11	C1
Slc3a2	ENSMUSG00000010095	1.62098	0.86	0.795	3.30983e-11	C1
Bgn	ENSMUSG00000031375	1.13	0.228	0.034	4.53125e-11	C1
Cthrc1	ENSMUSG00000054196	1.32144	0.211	0.029	4.60393e-11	C1
Slc25a3	ENSMUSG00000061904	1.40694	0.912	0.851	4.62978e-11	C1
mt-Nd1	ENSMUSG00000064341	0.997537	1	0.942	5.34482e-11	C1
Kbtbd11	ENSMUSG00000055675	0.472875	0.123	0.01	6.5171e-11	C1
Pde1a	ENSMUSG00000059173	0.571782	0.105	0.007	7.37519e-11	C1
Ddah2	ENSMUSG00000007039	1.21241	0.298	0.058	9.01512e-11	C1
Adk	ENSMUSG00000039197	1.021	0.175	0.02	1.06943e-10	C1
Gas1	ENSMUSG00000052957	1.56575	0.386	0.102	2.3532e-10	C1
Tns1	ENSMUSG00000055322	1.01273	0.298	0.06	2.91235e-10	C1
Lgals1	ENSMUSG00000068220	1.68132	0.754	0.489	4.74965e-10	C1
Rap1gap	ENSMUSG00000041351	0.763239	0.211	0.031	9.66083e-10	C1
Eif1	ENSMUSG00000035530	0.970972	0.965	0.955	1.2485e-09	C1
Cox6b1	ENSMUSG00000036751	1.28991	0.982	0.97	1.28672e-09	C1
Tmem206	ENSMUSG00000026627	0.474151	0.123	0.011	1.48183e-09	C1
Col4a1	ENSMUSG00000031502	0.796471	0.14	0.014	1.58695e-09	C1
Tmem176a	ENSMUSG00000023367	1.50628	0.737	0.514	1.69379e-09	C1
Ldha	ENSMUSG00000063229	1.74158	0.719	0.456	1.75237e-09	C1
Hspb8	ENSMUSG00000041548	1.22516	0.298	0.064	1.77372e-09	C1
Ifit1	ENSMUSG00000034459	0.697873	0.158	0.018	2.19997e-09	C1
Rpl41	ENSMUSG00000093674	0.763969	1	0.992	2.47812e-09	C1
Rps4x	ENSMUSG00000031320	1.4995	0.684	0.437	2.75225e-09	C1
Cyba	ENSMUSG00000006519	1.77013	0.614	0.305	3.39301e-09	C1
Uqcrc1	ENSMUSG00000025651	1.19021	0.912	0.762	4.20383e-09	C1
Gstm1	ENSMUSG00000058135	1.65784	0.474	0.172	6.63591e-09	C1
Sec62	ENSMUSG00000027706	1.46067	0.825	0.7	6.7469e-09	C1
Oxct1	ENSMUSG00000022186	1.53605	0.596	0.294	7.98888e-09	C1
Myl12a	ENSMUSG00000024048	1.1555	0.86	0.752	1.10338e-08	C1
mt-Nd4	ENSMUSG00000064363	0.812185	0.982	0.942	1.36204e-08	C1
Magi1	ENSMUSG00000045095	0.738405	0.123	0.012	2.19049e-08	C1
Slc38a2	ENSMUSG00000022462	0.537907	0.158	0.02	2.34751e-08	C1
Cdkn1a	ENSMUSG00000023067	0.685467	0.193	0.03	2.98896e-08	C1
Prdx6	ENSMUSG00000026701	1.31972	0.842	0.759	3.51855e-08	C1
Tmem176b	ENSMUSG00000029810	1.36124	0.789	0.671	4.12224e-08	C1
Sdha	ENSMUSG00000021577	1.11463	0.754	0.518	4.48827e-08	C1
Rpl37	ENSMUSG00000041841	1.01854	0.947	0.907	4.53152e-08	C1
Palm	ENSMUSG00000035863	0.622447	0.123	0.012	4.61203e-08	C1
Atp5o	ENSMUSG00000022956	1.41338	0.895	0.807	5.90828e-08	C1
Sep15	ENSMUSG00000037072	0.92192	0.912	0.905	8.5587e-08	C1
Gatsl2	ENSMUSG00000015944	0.958663	0.193	0.031	1.12639e-07	C1
Slc25a4	ENSMUSG00000031633	0.594618	0.982	0.993	1.2545e-07	C1
Rpl32	ENSMUSG00000057841	1.04231	0.947	0.89	1.32077e-07	C1
Cox5b	ENSMUSG00000061518	1.15502	0.93	0.926	1.33755e-07	C1
Mmp14	ENSMUSG00000000957	0.626561	0.123	0.013	2.22156e-07	C1
Hspa5	ENSMUSG00000026864	1.26642	0.877	0.791	3.06798e-07	C1
Prdx4	ENSMUSG00000025289	0.881578	0.193	0.033	7.6175e-07	C1
Hey1	ENSMUSG00000040289	0.674699	0.123	0.014	7.66672e-07	C1
Whrn	ENSMUSG00000039137	0.915082	0.14	0.018	8.33519e-07	C1
Ism2	ENSMUSG00000050671	0.616185	0.14	0.018	8.69713e-07	C1
Rps3a1	ENSMUSG00000028081	1.23743	0.737	0.606	8.71953e-07	C1
Uqcr11	ENSMUSG00000020163	0.598892	0.982	0.994	9.35508e-07	C1
Cyc1	ENSMUSG00000022551	1.29345	0.789	0.667	1.72604e-06	C1
Sdhb	ENSMUSG00000009863	1.37832	0.807	0.74	1.91971e-06	C1
Idh2	ENSMUSG00000030541	1.56099	0.561	0.291	1.95225e-06	C1
Tpm1	ENSMUSG00000032366	1.41985	0.456	0.189	2.48252e-06	C1
Tsc22d1	ENSMUSG00000022010	3.26175	0.667	0.477	2.54427e-06	C1
Hspa9	ENSMUSG00000024359	1.55234	0.632	0.396	3.05604e-06	C1
Uqcrh	ENSMUSG00000063882	1.19868	0.912	0.922	3.05752e-06	C1
Pcolce	ENSMUSG00000029718	1.00857	0.93	0.866	3.24925e-06	C1
Atp5j	ENSMUSG00000022890	0.696752	0.982	0.971	4.23618e-06	C1
Rpl4	ENSMUSG00000032399	1.32938	0.825	0.734	5.14002e-06	C1
Mdh1	ENSMUSG00000020321	0.827226	0.93	0.937	5.36267e-06	C1
Mfap2	ENSMUSG00000060572	1.86157	0.211	0.043	5.72659e-06	C1
Atp5c1	ENSMUSG00000025781	1.52059	0.842	0.772	5.92028e-06	C1
Mdh2	ENSMUSG00000019179	1.17292	0.86	0.81	6.72972e-06	C1
Atp5g3	ENSMUSG00000018770	1.19195	0.807	0.725	7.10836e-06	C1
Npr3	ENSMUSG00000022206	0.772694	0.193	0.036	7.43487e-06	C1
Ahnak	ENSMUSG00000069833	1.31814	0.333	0.103	7.92244e-06	C1
Tkt	ENSMUSG00000021957	1.82844	0.684	0.533	8.92741e-06	C1
Ndufv1	ENSMUSG00000037916	1.18249	0.649	0.459	1.25669e-05	C1
Tpm4	ENSMUSG00000031799	1.04717	0.228	0.052	1.43605e-05	C1
Rpl26	ENSMUSG00000060938	0.819778	0.895	0.89	1.54814e-05	C1
Id1	ENSMUSG00000042745	1.79422	0.474	0.216	1.56799e-05	C1
Emp2	ENSMUSG00000022505	0.733012	0.105	0.012	2.15449e-05	C1
Lgals3	ENSMUSG00000050335	1.27924	0.281	0.078	2.74774e-05	C1
Zmiz1	ENSMUSG00000007817	0.516897	0.105	0.012	4.22864e-05	C1
Rps3	ENSMUSG00000030744	0.87888	0.965	0.896	4.35861e-05	C1
Tapbp	ENSMUSG00000024308	1.40568	0.509	0.262	4.61077e-05	C1
Fnbp1l	ENSMUSG00000039735	0.689759	0.158	0.027	5.00618e-05	C1
Uqcr10	ENSMUSG00000059534	0.733178	0.93	0.972	6.46651e-05	C1
Cox7a2	ENSMUSG00000032330	1.05526	0.912	0.952	6.51697e-05	C1
Rps26	ENSMUSG00000025362	1.08105	0.737	0.661	6.53909e-05	C1
Elp4	ENSMUSG00000027167	0.919456	0.211	0.047	7.59302e-05	C1
Cgnl1	ENSMUSG00000032232	1.11454	0.281	0.082	8.10124e-05	C1
Crip2	ENSMUSG00000006356	1.17976	0.123	0.017	9.24887e-05	C1
Rpl13a	ENSMUSG00000074129	0.907322	0.965	0.957	9.81759e-05	C1
Nebl	ENSMUSG00000053702	1.00674	0.281	0.082	0.000103351	C1
Rps28	ENSMUSG00000067288	1.13797	0.754	0.726	0.000107533	C1
Hmgn3	ENSMUSG00000066456	1.20085	0.754	0.731	0.000127105	C1
Fkbp1a	ENSMUSG00000032966	0.983571	0.772	0.658	0.000127963	C1
Znhit6	ENSMUSG00000074182	0.918039	0.298	0.094	0.000130991	C1
Jund	ENSMUSG00000071076	1.34466	0.439	0.202	0.000131437	C1
Parp3	ENSMUSG00000023249	0.657272	0.211	0.048	0.000139704	C1
Ndufs7	ENSMUSG00000020153	1.08211	0.825	0.867	0.000149345	C1
Cox8a	ENSMUSG00000035885	0.529227	1	0.998	0.0001576	C1
Efnb1	ENSMUSG00000031217	0.73254	0.175	0.035	0.00018379	C1
Nt5c3b	ENSMUSG00000017176	1.11768	0.316	0.106	0.000198772	C1
Snrpg	ENSMUSG00000057278	1.30711	0.579	0.394	0.000212512	C1
St3gal5	ENSMUSG00000056091	1.21133	0.439	0.207	0.000219048	C1
Ybx1	ENSMUSG00000028639	0.953487	0.912	0.873	0.000221537	C1
Txn1	ENSMUSG00000028367	1.31654	0.614	0.431	0.000269191	C1
Hnrnpk	ENSMUSG00000021546	0.953062	0.825	0.768	0.000272404	C1
Akr1b10	ENSMUSG00000061758	0.592674	0.14	0.023	0.000272972	C1
Ndufa8	ENSMUSG00000026895	1.02624	0.825	0.811	0.000313301	C1
Ptms	ENSMUSG00000030122	1.50045	0.649	0.472	0.000315566	C1
Serinc3	ENSMUSG00000017707	1.16182	0.456	0.224	0.000317871	C1
Rnaset2b	ENSMUSG00000094724	1.11298	0.702	0.607	0.000348511	C1
Isyna1	ENSMUSG00000019139	1.06783	0.246	0.068	0.000390367	C1
Oat	ENSMUSG00000030934	1.13842	0.772	0.717	0.000406126	C1
Gpi1	ENSMUSG00000036427	0.958467	0.737	0.652	0.000417139	C1
Rps2	ENSMUSG00000044533	0.953026	0.877	0.827	0.000429285	C1
Gstm2	ENSMUSG00000040562	0.433884	0.123	0.019	0.000475178	C1
Rps10	ENSMUSG00000052146	0.993154	0.754	0.689	0.000500888	C1
Srcin1	ENSMUSG00000038453	0.640743	0.123	0.019	0.000502404	C1
Capzb	ENSMUSG00000028745	1.28397	0.702	0.589	0.000525694	C1
Aldoa	ENSMUSG00000030695	0.485749	1	0.998	0.000564004	C1
B3glct	ENSMUSG00000051950	1.17038	0.316	0.11	0.000587395	C1
Ndufa12	ENSMUSG00000020022	0.836208	0.912	0.92	0.000612094	C1
Guca1b	ENSMUSG00000023979	0.626681	0.105	0.014	0.000621134	C1
Ndufb8	ENSMUSG00000025204	0.973419	0.842	0.825	0.000697638	C1
Dynll1	ENSMUSG00000009013	1.15911	0.772	0.737	0.000760118	C1
Igfbp6	ENSMUSG00000023046	1.76946	0.298	0.102	0.000910221	C1
Ndufs2	ENSMUSG00000013593	1.16791	0.702	0.639	0.000946561	C1
Cd302	ENSMUSG00000060703	1.64699	0.386	0.166	0.00102125	C1
Rhob	ENSMUSG00000054364	0.847924	0.211	0.053	0.00103173	C1
Nenf	ENSMUSG00000037499	1.25011	0.772	0.764	0.00144657	C1
Cpq	ENSMUSG00000039007	1.12578	0.684	0.58	0.00175167	C1
Rabac1	ENSMUSG00000003380	0.865611	0.842	0.839	0.00195318	C1
Uqcrfs1	ENSMUSG00000038462	1.01808	0.772	0.774	0.00195606	C1
Pfn1	ENSMUSG00000018293	0.648847	0.965	0.956	0.00205796	C1
Ankrd44	ENSMUSG00000052331	1.61489	0.526	0.339	0.0020588	C1
Ugcg	ENSMUSG00000028381	0.953653	0.263	0.084	0.00218089	C1
Rpl34	ENSMUSG00000062006	0.774396	0.842	0.832	0.00227812	C1
Rpl37a	ENSMUSG00000046330	0.733732	0.93	0.947	0.00238594	C1
Cd47	ENSMUSG00000055447	1.52614	0.421	0.209	0.00299958	C1
Ndufs8	ENSMUSG00000059734	0.91345	0.754	0.733	0.003189	C1
Tyr	ENSMUSG00000004651	1.14701	0.754	0.705	0.00324769	C1
Gnas	ENSMUSG00000027523	0.823111	0.93	0.941	0.00331335	C1
Prkar1a	ENSMUSG00000020612	1.3626	0.667	0.574	0.00353218	C1
Nfkbia	ENSMUSG00000021025	1.40783	0.439	0.231	0.00387416	C1
Sub1	ENSMUSG00000022205	1.04371	0.807	0.844	0.00394158	C1
Igfbp7	ENSMUSG00000036256	1.05652	0.877	0.948	0.00420077	C1
Hexb	ENSMUSG00000021665	1.33365	0.404	0.195	0.00502893	C1
Acaa2	ENSMUSG00000036880	0.834531	0.754	0.705	0.00507885	C1
Rpl35a	ENSMUSG00000060636	0.870895	0.789	0.776	0.00515821	C1
Ndufa5	ENSMUSG00000023089	1.13013	0.825	0.883	0.00519048	C1
Anapc5	ENSMUSG00000029472	1.0854	0.421	0.21	0.00567827	C1
Cygb	ENSMUSG00000020810	0.932668	0.228	0.067	0.00576613	C1
Slc22a17	ENSMUSG00000022199	1.12643	0.684	0.615	0.00604378	C1
Usp2	ENSMUSG00000032010	1.20015	0.333	0.135	0.00613389	C1
Ccnd2	ENSMUSG00000000184	1.17537	0.439	0.226	0.00616741	C1
Rplp2	ENSMUSG00000025508	0.900094	0.789	0.764	0.00724018	C1
Serbp1	ENSMUSG00000036371	1.09632	0.596	0.438	0.00724599	C1
Rps15	ENSMUSG00000063457	0.604022	0.86	0.86	0.00838477	C1
Bckdhb	ENSMUSG00000032263	1.09349	0.228	0.069	0.00845682	C1
Ahcyl2	ENSMUSG00000029772	1.2609	0.544	0.365	0.00856317	C1
Tuba1b	ENSMUSG00000023004	0.680326	0.982	0.974	0.010132	C1
Eif4ebp1	ENSMUSG00000031490	0.716735	0.123	0.023	0.0109022	C1
2900052N01Rik	ENSMUSG00000099696	0.803765	0.175	0.043	0.0112639	C1
Ndufb5	ENSMUSG00000027673	0.934455	0.789	0.792	0.0116077	C1
Pdhx	ENSMUSG00000010914	1.21099	0.316	0.13	0.0136171	C1
Hnrnpa2b1	ENSMUSG00000004980	0.777926	0.93	0.882	0.013908	C1
Minos1	ENSMUSG00000050608	0.788029	0.877	0.864	0.0140366	C1
Pitpnm2	ENSMUSG00000029406	0.631665	0.175	0.044	0.0146284	C1
Cd81	ENSMUSG00000037706	0.523912	1	0.983	0.0167581	C1
Rps11	ENSMUSG00000003429	0.77924	0.842	0.855	0.0168993	C1
Card19	ENSMUSG00000037960	1.11899	0.368	0.172	0.0190275	C1
Fis1	ENSMUSG00000019054	1.17117	0.702	0.702	0.0196792	C1
Son	ENSMUSG00000022961	1.09629	0.737	0.69	0.0202053	C1
Degs1	ENSMUSG00000038633	0.747563	0.877	0.915	0.0235905	C1
Pmel	ENSMUSG00000025359	2.36393	0.316	0.128	0.0286965	C1
Ifitm2	ENSMUSG00000060591	0.940873	0.842	0.814	0.0304707	C1
Ldhb	ENSMUSG00000030246	0.633998	0.947	0.965	0.0316561	C1
Lix1l	ENSMUSG00000049288	1.2598	0.298	0.12	0.0362825	C1
Fam110b	ENSMUSG00000049119	0.520503	0.105	0.018	0.0364527	C1
Nop10	ENSMUSG00000027133	0.676084	0.807	0.793	0.0528823	C1
Ndufa9	ENSMUSG00000000399	1.19714	0.544	0.397	0.0552476	C1
Tlcd1	ENSMUSG00000019437	0.678395	0.158	0.04	0.0628157	C1
Rpl23	ENSMUSG00000071415	0.94082	0.754	0.766	0.067263	C1
1110001J03Rik	ENSMUSG00000019689	1.23823	0.596	0.484	0.0683426	C1
Hebp2	ENSMUSG00000019853	0.699222	0.158	0.04	0.0692536	C1
C1qtnf6	ENSMUSG00000022440	0.68651	0.175	0.048	0.0709889	C1
Arpc2	ENSMUSG00000006304	1.02121	0.649	0.57	0.0728847	C1
Fat1	ENSMUSG00000070047	0.661773	0.123	0.026	0.0736591	C1
Siva1	ENSMUSG00000064326	0.88342	0.211	0.067	0.0762319	C1
Map1lc3b	ENSMUSG00000031812	1.14866	0.632	0.555	0.0846183	C1
Abhd16a	ENSMUSG00000007036	0.999066	0.509	0.346	0.109081	C1
Phpt1	ENSMUSG00000036504	0.717679	0.807	0.816	0.120502	C1
Ndufb9	ENSMUSG00000022354	1.11067	0.789	0.826	0.122235	C1
Cox7a1	ENSMUSG00000074218	0.81776	0.298	0.128	0.154339	C1
Rcn1	ENSMUSG00000005973	1.13892	0.351	0.176	0.15819	C1
Atp6ap1	ENSMUSG00000019087	0.967576	0.702	0.759	0.162805	C1
Rtn4	ENSMUSG00000020458	1.17088	0.632	0.57	0.164435	C1
Sgce	ENSMUSG00000004631	0.677017	0.193	0.06	0.173111	C1
Idh3b	ENSMUSG00000027406	1.11537	0.561	0.461	0.182813	C1
Bcam	ENSMUSG00000002980	0.646619	0.193	0.061	0.189324	C1
Crygn	ENSMUSG00000038135	1.10262	0.351	0.177	0.214084	C1
Rpl35	ENSMUSG00000062997	0.847436	0.614	0.557	0.215748	C1
Atp5d	ENSMUSG00000003072	0.645787	0.912	0.926	0.231474	C1
Hsd17b10	ENSMUSG00000025260	1.04181	0.509	0.354	0.256147	C1
Smim14	ENSMUSG00000037822	0.634863	0.895	0.832	0.285314	C1
Rplp1	ENSMUSG00000007892	0.886041	0.825	0.876	0.287033	C1
Plekha1	ENSMUSG00000040268	0.673988	0.158	0.044	0.292375	C1
Eml5	ENSMUSG00000051166	0.457934	0.105	0.021	0.300307	C1
Atp1a1	ENSMUSG00000033161	0.896091	0.737	0.798	0.304051	C1
Ethe1	ENSMUSG00000064254	0.390977	0.123	0.028	0.311513	C1
Pnrc1	ENSMUSG00000040128	1.08117	0.333	0.166	0.348684	C1
Gas6	ENSMUSG00000031451	1.35663	0.526	0.424	0.369951	C1
Tspan13	ENSMUSG00000020577	0.597475	0.14	0.036	0.378272	C1
Ndufab1	ENSMUSG00000030869	0.775576	0.789	0.823	0.476064	C1
Lgals3bp	ENSMUSG00000033880	1.1325	0.614	0.574	0.476972	C1
Ndufv2	ENSMUSG00000024099	0.786031	0.807	0.8	0.499895	C1
Klf6	ENSMUSG00000000078	0.519414	0.105	0.022	0.508868	C1
Atp5g1	ENSMUSG00000006057	0.669823	0.842	0.915	0.535777	C1
Cox5a	ENSMUSG00000000088	0.890671	0.737	0.716	0.537042	C1
Eva1a	ENSMUSG00000035104	1.32351	0.351	0.19	0.537525	C1
B2m	ENSMUSG00000060802	0.564053	0.93	0.954	0.565409	C1
2810474O19Rik	ENSMUSG00000032712	0.526888	0.158	0.046	0.587147	C1
Sptbn1	ENSMUSG00000020315	1.02707	0.614	0.584	0.61762	C1
Tst	ENSMUSG00000044986	1.79052	0.386	0.234	0.650226	C1
Il10rb	ENSMUSG00000022969	0.652275	0.14	0.038	0.708662	C1
Hibadh	ENSMUSG00000029776	1.09611	0.649	0.606	0.719993	C1
Hpcal1	ENSMUSG00000071379	0.43377	0.123	0.03	0.728261	C1
Vopp1	ENSMUSG00000037788	0.429949	0.123	0.031	0.94975	C1
0610007P14Rik	ENSMUSG00000021252	0.922066	0.263	0.116	1	C1
Eef1a1	ENSMUSG00000037742	0.511965	0.965	0.97	1	C1
Rps24	ENSMUSG00000025290	0.802322	0.719	0.78	1	C1
Sptan1	ENSMUSG00000057738	1.08798	0.351	0.195	1	C1
Cnn3	ENSMUSG00000053931	0.473624	0.947	0.949	1	C1
Ndufc2	ENSMUSG00000030647	0.410237	0.93	0.952	1	C1
Hsp90b1	ENSMUSG00000020048	0.704164	0.754	0.777	1	C1
Anxa5	ENSMUSG00000027712	0.945542	0.614	0.531	1	C1
Aldh2	ENSMUSG00000029455	0.596994	0.807	0.855	1	C1
Fkbp9	ENSMUSG00000029781	0.760435	0.298	0.149	1	C1
Pdia3	ENSMUSG00000027248	0.927195	0.684	0.667	1	C1
Tspan10	ENSMUSG00000039691	1.02398	0.702	0.751	1	C1
Dad1	ENSMUSG00000022174	0.751287	0.877	0.883	1	C1
Dap3	ENSMUSG00000068921	0.889592	0.298	0.151	1	C1
Stxbp5l	ENSMUSG00000022829	0.507112	0.123	0.033	1	C1
Mab21l2	ENSMUSG00000057777	0.597017	0.14	0.042	1	C1
Gabarap	ENSMUSG00000018567	0.503297	0.947	0.908	1	C1
Cldnd1	ENSMUSG00000022744	1.16383	0.404	0.261	1	C1
Mrpl42	ENSMUSG00000062981	0.634683	0.684	0.671	1	C1
Ccdc8	ENSMUSG00000041117	0.592426	0.123	0.033	1	C1
Ndufa6	ENSMUSG00000022450	0.636691	0.789	0.871	1	C1
B9d2	ENSMUSG00000063439	0.778834	0.298	0.151	1	C1
Vdac1	ENSMUSG00000020402	0.903818	0.737	0.776	1	C1
Cycs	ENSMUSG00000063694	1.03277	0.509	0.436	1	C1
Pdha1	ENSMUSG00000031299	1.06185	0.351	0.206	1	C1
Xrcc6bp1	ENSMUSG00000025436	0.485114	0.123	0.034	1	C1
Atp5j2	ENSMUSG00000038690	0.509471	0.947	0.962	1	C1
Usp47	ENSMUSG00000059263	1.04217	0.298	0.158	1	C1
Uap1l1	ENSMUSG00000026956	0.828736	0.509	0.407	1	C1
Idh3a	ENSMUSG00000032279	0.890899	0.579	0.518	1	C1
Naca	ENSMUSG00000061315	0.63479	0.737	0.742	1	C1
Rpl36al	ENSMUSG00000049751	0.792031	0.561	0.529	1	C1
Taf4a	ENSMUSG00000039117	0.559287	0.123	0.034	1	C1
Col4a5	ENSMUSG00000031274	0.567604	0.158	0.053	1	C1
Ctsb	ENSMUSG00000021939	0.560091	0.895	0.944	1	C1
Rnaset2a	ENSMUSG00000095687	0.638169	0.684	0.733	1	C1
Fus	ENSMUSG00000030795	0.810944	0.596	0.533	1	C1
Islr2	ENSMUSG00000051243	0.549965	0.105	0.027	1	C1
Lamp1	ENSMUSG00000031447	0.92832	0.632	0.665	1	C1
Rbm39	ENSMUSG00000027620	1.03084	0.702	0.703	1	C1
Nhs	ENSMUSG00000059493	0.738412	0.14	0.044	1	C1
Lypd6	ENSMUSG00000050447	0.655361	0.123	0.036	1	C1
Sqstm1	ENSMUSG00000015837	1.05498	0.596	0.609	1	C1
Pole4	ENSMUSG00000030042	0.55301	0.754	0.777	1	C1
Cyth3	ENSMUSG00000018001	0.720911	0.316	0.17	1	C1
Wbp5	ENSMUSG00000042712	0.614927	0.737	0.75	1	C1
Kctd1	ENSMUSG00000036225	0.302826	0.105	0.027	1	C1
Ndufb10	ENSMUSG00000040048	0.764529	0.825	0.896	1	C1
Npdc1	ENSMUSG00000015094	0.951399	0.421	0.301	1	C1
Ephx2	ENSMUSG00000022040	1.02881	0.316	0.179	1	C1
Prdx5	ENSMUSG00000024953	0.412403	0.86	0.912	1	C1
Dab1	ENSMUSG00000028519	0.810437	0.246	0.118	1	C1
C2	ENSMUSG00000024371	0.348535	0.105	0.028	1	C1
Slc6a17	ENSMUSG00000027894	0.683838	0.211	0.09	1	C1
Acss2	ENSMUSG00000027605	0.503358	0.14	0.046	1	C1
Mfge8	ENSMUSG00000030605	0.894965	0.228	0.104	1	C1
Crtap	ENSMUSG00000032431	0.583402	0.193	0.079	1	C1
Clic1	ENSMUSG00000007041	1.08778	0.351	0.22	1	C1
Fuca1	ENSMUSG00000028673	0.800084	0.596	0.565	1	C1
Akap17b	ENSMUSG00000059708	0.481864	0.105	0.029	1	C1
Dhrs7	ENSMUSG00000021094	0.724598	0.211	0.091	1	C1
Pdcd4	ENSMUSG00000024975	0.51214	0.158	0.058	1	C1
Ifi30	ENSMUSG00000031838	0.92802	0.228	0.107	1	C1
Slc2a1	ENSMUSG00000028645	0.65884	0.877	0.963	1	C1
Grn	ENSMUSG00000034708	0.873219	0.386	0.266	1	C1
Hnrnpf	ENSMUSG00000042079	0.686007	0.561	0.54	1	C1
Gns	ENSMUSG00000034707	0.923246	0.579	0.563	1	C1
Fam3c	ENSMUSG00000029672	1.20993	0.263	0.141	1	C1
Atp5e	ENSMUSG00000016252	0.485437	0.895	0.923	1	C1
Paics	ENSMUSG00000029247	0.882159	0.474	0.388	1	C1
Herc4	ENSMUSG00000020064	0.572558	0.123	0.039	1	C1
Dnajc25	ENSMUSG00000070972	1.18693	0.175	0.071	1	C1
Ngfrap1	ENSMUSG00000046432	0.91689	0.649	0.692	1	C1
Arl4a	ENSMUSG00000047446	1.06393	0.14	0.05	1	C1
Usp45	ENSMUSG00000040455	0.418146	0.123	0.04	1	C1
Prdx2	ENSMUSG00000005161	0.610581	0.877	0.926	1	C1
Ranbp1	ENSMUSG00000005732	1.13794	0.561	0.536	1	C1
H2-D1	ENSMUSG00000073411	0.99172	0.281	0.156	1	C1
Rps21	ENSMUSG00000039001	0.796802	0.649	0.697	1	C1
Hdac2	ENSMUSG00000019777	1.08239	0.421	0.315	1	C1
H3f3a	ENSMUSG00000060743	0.739693	0.667	0.743	1	C1
Smarcd2	ENSMUSG00000078619	0.530826	0.123	0.041	1	C1
Ssb	ENSMUSG00000068882	1.19045	0.491	0.434	1	C1
Ywhaq	ENSMUSG00000076432	0.761266	0.579	0.598	1	C1
Atp5h	ENSMUSG00000034566	0.464445	0.895	0.966	1	C1
Add3	ENSMUSG00000025026	1.05855	0.333	0.221	1	C1
Abhd14a	ENSMUSG00000042210	0.684106	0.246	0.132	1	C1
Ifi27	ENSMUSG00000064215	0.604912	0.737	0.68	1	C1
Obsl1	ENSMUSG00000026211	0.618147	0.123	0.043	1	C1
Agrn	ENSMUSG00000041936	0.517062	0.105	0.033	1	C1
Arl6ip5	ENSMUSG00000035199	0.910397	0.526	0.503	1	C1
Cox7a2l	ENSMUSG00000024248	0.943168	0.491	0.475	1	C1
H2afy2	ENSMUSG00000020086	0.646313	0.123	0.043	1	C1
Rbm43	ENSMUSG00000036249	0.594402	0.105	0.034	1	C1
Ndufa10	ENSMUSG00000026260	0.76828	0.579	0.57	1	C1
Ssu72	ENSMUSG00000029038	0.674945	0.719	0.744	1	C1
Prdx3	ENSMUSG00000024997	0.926956	0.439	0.346	1	C1
Eif4a2	ENSMUSG00000022884	0.75254	0.561	0.547	1	C1
Atp5f1	ENSMUSG00000000563	0.498849	0.912	0.9	1	C1
Comtd1	ENSMUSG00000021773	0.405784	0.123	0.043	1	C1
Cyb5a	ENSMUSG00000024646	0.568701	0.807	0.876	1	C1
Gpc6	ENSMUSG00000058571	0.769625	0.175	0.078	1	C1
Gpm6b	ENSMUSG00000031342	1.43078	0.281	0.172	1	C1
Gcsh	ENSMUSG00000034424	0.802095	0.439	0.367	1	C1
Glul	ENSMUSG00000026473	0.721134	0.93	0.973	1	C1
Dbn1	ENSMUSG00000034675	0.521817	0.14	0.055	1	C1
Xbp1	ENSMUSG00000020484	0.897371	0.509	0.486	1	C1
Atad3a	ENSMUSG00000029036	0.676206	0.175	0.08	1	C1
Ckap4	ENSMUSG00000046841	0.544954	0.123	0.045	1	C1
Pls3	ENSMUSG00000016382	0.836865	0.246	0.136	1	C1
Mycbp2	ENSMUSG00000033004	0.993196	0.246	0.138	1	C1
Snrnp27	ENSMUSG00000001158	0.959335	0.421	0.334	1	C1
Bace1	ENSMUSG00000032086	0.475534	0.14	0.056	1	C1
Amigo2	ENSMUSG00000048218	0.34445	0.105	0.035	1	C1
Hfe	ENSMUSG00000006611	0.838919	0.175	0.082	1	C1
Dnajc8	ENSMUSG00000054405	0.898995	0.474	0.412	1	C1
Acat1	ENSMUSG00000032047	1.06689	0.579	0.615	1	C1
Rsrp1	ENSMUSG00000037266	0.534298	0.825	0.891	1	C1
Mrpl12	ENSMUSG00000039640	1.10261	0.509	0.499	1	C1
Flna	ENSMUSG00000031328	0.916099	0.316	0.213	1	C1
Smim11	ENSMUSG00000051989	0.816372	0.509	0.478	1	C1
Vdac2	ENSMUSG00000021771	0.465773	0.702	0.742	1	C1
Bccip	ENSMUSG00000030983	0.969769	0.491	0.459	1	C1
Tshz1	ENSMUSG00000046982	0.588612	0.14	0.057	1	C1
Stub1	ENSMUSG00000039615	0.858561	0.596	0.665	1	C1
Ndufa1	ENSMUSG00000016427	0.60263	0.825	0.936	1	C1
Dlgap4	ENSMUSG00000061689	0.791655	0.228	0.126	1	C1
Ndufa4	ENSMUSG00000029632	0.282464	0.965	0.995	1	C1
Tmem246	ENSMUSG00000039611	0.837353	0.263	0.157	1	C1
Ndufb6	ENSMUSG00000071014	0.567183	0.684	0.802	1	C1
Oplah	ENSMUSG00000022562	0.557327	0.175	0.082	1	C1
Mxra7	ENSMUSG00000020814	0.932154	0.316	0.213	1	C1
Vkorc1	ENSMUSG00000096145	0.877511	0.316	0.215	1	C1
Nab2	ENSMUSG00000025402	0.579635	0.105	0.037	1	C1
Tmem205	ENSMUSG00000040883	0.46302	0.263	0.564	1	C1
Trap1	ENSMUSG00000005981	0.783591	0.263	0.16	1	C1
Ank2	ENSMUSG00000032826	0.761705	0.263	0.156	1	C1
Vasp	ENSMUSG00000030403	0.539518	0.211	0.111	1	C1
Rpl22	ENSMUSG00000028936	1.12804	0.509	0.503	1	C1
Mrfap1	ENSMUSG00000055302	0.689042	0.737	0.792	1	C1
Jmjd6	ENSMUSG00000056962	0.390014	0.053	0.218	1	C1
A430005L14Rik	ENSMUSG00000047613	0.593581	0.333	0.235	1	C1
Cops7a	ENSMUSG00000030127	0.301	0.211	0.497	1	C1
Ppif	ENSMUSG00000021868	0.758588	0.193	0.099	1	C1
Slc1a5	ENSMUSG00000001918	0.417724	0.105	0.038	1	C1
Gpr68	ENSMUSG00000047415	0.417454	0.123	0.048	1	C1
Bcat2	ENSMUSG00000030826	0.482393	0.158	0.073	1	C1
Asah1	ENSMUSG00000031591	0.839746	0.456	0.413	1	C1
Tmem50a	ENSMUSG00000028822	0.643219	0.596	0.656	1	C1
Nop9	ENSMUSG00000019297	0.509677	0.175	0.085	1	C1
Fkbp2	ENSMUSG00000056629	0.608477	0.649	0.706	1	C1
Mrpl43	ENSMUSG00000025208	0.270469	0.211	0.474	1	C1
Mff	ENSMUSG00000026150	0.815264	0.509	0.498	1	C1
Frrs1	ENSMUSG00000033386	0.620441	0.211	0.116	1	C1
N6amt1	ENSMUSG00000044442	0.718073	0.246	0.147	1	C1
Uqcrc2	ENSMUSG00000030884	0.812079	0.526	0.526	1	C1
Snx4	ENSMUSG00000022808	0.792797	0.228	0.133	1	C1
Usp18	ENSMUSG00000030107	0.425291	0.105	0.039	1	C1
Rps8	ENSMUSG00000047675	0.917146	0.596	0.677	1	C1
Cox7b	ENSMUSG00000031231	0.463312	0.807	0.881	1	C1
Suclg2	ENSMUSG00000061838	0.879604	0.298	0.213	1	C1
Cmtm6	ENSMUSG00000032434	0.753221	0.298	0.204	1	C1
Prmt1	ENSMUSG00000109324	0.820424	0.456	0.433	1	C1
Wfikkn2	ENSMUSG00000044177	1.38673	0.753	0.286	3.99902e-147	C2
Ramp2	ENSMUSG00000001240	1.07817	0.911	0.683	3.67928e-107	C2
Dct	ENSMUSG00000022129	0.38733	0.98	0.884	9.10385e-82	C2
Upk3b	ENSMUSG00000042985	0.758618	0.322	0.05	1.31973e-78	C2
Gpnmb	ENSMUSG00000029816	0.71685	0.706	0.367	1.40574e-76	C2
Ggt1	ENSMUSG00000006345	0.824032	0.538	0.2	6.03397e-76	C2
Htr3a	ENSMUSG00000032269	0.952581	0.516	0.195	1.76341e-73	C2
Aplp1	ENSMUSG00000006651	0.86488	0.55	0.249	2.46348e-63	C2
Nog	ENSMUSG00000048616	0.790896	0.76	0.488	3.79969e-60	C2
Sdcbp	ENSMUSG00000028249	0.690677	0.894	0.764	5.51029e-60	C2
Trpm1	ENSMUSG00000030523	0.57945	0.462	0.178	4.36173e-55	C2
Igfbp5	ENSMUSG00000026185	0.640298	0.735	0.479	8.71908e-52	C2
App	ENSMUSG00000022892	0.479321	0.953	0.859	1.31281e-45	C2
Cox8b	ENSMUSG00000025488	1.38813	0.776	0.611	1.31064e-43	C2
Dbndd2	ENSMUSG00000017734	0.618679	0.592	0.369	4.52537e-39	C2
Serpine3	ENSMUSG00000091155	2.06592	0.18	0.03	4.75641e-38	C2
Pmel	ENSMUSG00000025359	0.897351	0.246	0.07	4.9541e-35	C2
Degs1	ENSMUSG00000038633	0.457004	0.951	0.895	1.53903e-33	C2
Trf	ENSMUSG00000032554	0.285511	1	0.972	3.48568e-32	C2
Thbs4	ENSMUSG00000021702	0.578545	0.521	0.301	9.52663e-32	C2
Arl6ip1	ENSMUSG00000030654	0.276177	1	0.99	2.17918e-31	C2
Elovl1	ENSMUSG00000006390	0.714868	0.678	0.51	4.07402e-30	C2
Polr3e	ENSMUSG00000030880	0.507692	0.649	0.437	6.02653e-30	C2
Prss23	ENSMUSG00000039405	0.466284	0.412	0.211	4.78545e-29	C2
Lgi1	ENSMUSG00000067242	0.31702	0.137	0.021	2.53743e-28	C2
Slc7a5	ENSMUSG00000040010	0.585252	0.641	0.441	1.02077e-26	C2
Rnaset2a	ENSMUSG00000095687	0.458108	0.817	0.686	7.46715e-26	C2
Capn6	ENSMUSG00000067276	0.495858	0.432	0.23	7.84008e-26	C2
Tyrp1	ENSMUSG00000005994	0.363372	0.684	0.498	2.28329e-25	C2
Myrf	ENSMUSG00000036098	0.448852	0.809	0.641	5.20069e-25	C2
Rmdn3	ENSMUSG00000070730	0.532972	0.665	0.48	6.92673e-25	C2
Car10	ENSMUSG00000056158	0.555167	0.407	0.237	4.83124e-21	C2
Slc4a5	ENSMUSG00000068323	0.415106	0.907	0.797	7.16584e-21	C2
Npc2	ENSMUSG00000021242	0.278489	0.98	0.951	1.1964e-19	C2
Tmem98	ENSMUSG00000035413	0.259255	0.991	0.957	5.31668e-17	C2
Cryab	ENSMUSG00000032060	0.284038	0.988	0.956	8.31613e-17	C2
Col8a2	ENSMUSG00000056174	0.335275	0.984	0.917	3.95229e-16	C2
Rasgrp3	ENSMUSG00000071042	0.425974	0.478	0.321	4.53543e-16	C2
Fscn1	ENSMUSG00000029581	0.435987	0.431	0.281	8.5429e-15	C2
Gns	ENSMUSG00000034707	0.314657	0.663	0.51	1.69719e-14	C2
Itpr3	ENSMUSG00000042644	0.324582	0.222	0.101	2.17891e-14	C2
Tcn2	ENSMUSG00000020432	0.385029	0.626	0.487	5.50627e-14	C2
Plekhb1	ENSMUSG00000030701	0.28097	0.886	0.786	2.918e-12	C2
Gm10638	ENSMUSG00000074178	0.348409	0.263	0.141	3.86045e-12	C2
Tmem229b	ENSMUSG00000046157	0.336051	0.73	0.612	1.5519e-11	C2
Ptges2	ENSMUSG00000026820	0.326847	0.526	0.401	1.25404e-10	C2
Cdh3	ENSMUSG00000061048	0.339136	0.637	0.517	5.56643e-10	C2
Col18a1	ENSMUSG00000001435	0.306643	0.73	0.6	1.34828e-09	C2
Spon1	ENSMUSG00000038156	0.339451	0.727	0.613	4.41901e-09	C2
Adamtsl4	ENSMUSG00000015850	0.308254	0.32	0.202	9.29234e-09	C2
Klhdc8a	ENSMUSG00000042115	0.309855	0.256	0.153	2.32377e-08	C2
Prdx6	ENSMUSG00000026701	0.267657	0.818	0.73	2.51857e-08	C2
1700018L02Rik	ENSMUSG00000100075	0.283343	0.262	0.155	2.6317e-08	C2
Ank3	ENSMUSG00000069601	0.262082	0.182	0.092	1.59635e-07	C2
Smpdl3a	ENSMUSG00000019872	0.279033	0.631	0.52	6.26027e-07	C2
Sod2	ENSMUSG00000006818	0.298013	0.781	0.685	1.75142e-06	C2
Mif4gd	ENSMUSG00000020743	0.261765	0.781	0.703	2.44944e-06	C2
Gmpr	ENSMUSG00000000253	0.260824	0.708	0.628	1.57758e-05	C2
Ptges	ENSMUSG00000050737	0.323075	0.503	0.401	2.059e-05	C2
Padi2	ENSMUSG00000028927	0.30914	0.502	0.408	2.84877e-05	C2
Vamp5	ENSMUSG00000073002	0.274895	0.7	0.634	0.000225477	C2
Slc16a2	ENSMUSG00000033965	0.26414	0.347	0.268	0.0189046	C2
Clu	ENSMUSG00000022037	0.535855	0.989	0.998	2.20511e-14	C3
Fth1	ENSMUSG00000024661	0.527446	0.995	0.994	1.41593e-13	C3
Rgr	ENSMUSG00000021804	0.405491	1	0.993	3.44626e-13	C3
Ftl1	ENSMUSG00000050708	0.302956	1	1	1.52684e-10	C3
Skp1a	ENSMUSG00000036309	0.768963	0.812	0.826	1.15611e-09	C3
Bsg	ENSMUSG00000023175	0.250045	0.995	0.999	4.02311e-08	C3
Ubb	ENSMUSG00000019505	0.300319	1	0.999	4.49628e-07	C3
Pon1	ENSMUSG00000002588	0.550044	0.919	0.937	1.85906e-06	C3
Glul	ENSMUSG00000026473	0.394919	0.946	0.974	5.31034e-06	C3
Mif	ENSMUSG00000033307	0.309615	0.989	0.99	1.17187e-05	C3
Cpe	ENSMUSG00000037852	0.688489	0.817	0.898	8.93071e-05	C3
Hspa5	ENSMUSG00000026864	0.932142	0.704	0.799	0.000251065	C3
Rnf13	ENSMUSG00000036503	0.547539	0.823	0.89	0.000451024	C3
Ermn	ENSMUSG00000026830	0.592793	0.823	0.885	0.0020868	C3
Cnbp	ENSMUSG00000030057	0.636444	0.812	0.848	0.00669856	C3
Apoe	ENSMUSG00000002985	0.262481	1	1	0.012593	C3
Tma7	ENSMUSG00000091537	0.456375	0.812	0.906	0.0189028	C3
Hnrnpk	ENSMUSG00000021546	0.599584	0.71	0.773	0.0323029	C3
Calm2	ENSMUSG00000036438	0.330191	0.973	0.971	0.0352742	C3
Krt18	ENSMUSG00000023043	0.371358	0.968	0.988	0.0549793	C3
Map1lc3a	ENSMUSG00000027602	0.404949	0.898	0.938	0.0597436	C3
Taldo1	ENSMUSG00000025503	0.413314	0.952	0.959	0.0605328	C3
Aldoa	ENSMUSG00000030695	0.256038	1	0.998	0.0800551	C3
Trf	ENSMUSG00000032554	0.725211	0.968	0.983	0.0879035	C3
Ybx1	ENSMUSG00000028639	0.569151	0.806	0.879	0.0916627	C3
Clk4	ENSMUSG00000020385	0.318513	0.059	0.182	0.718971	C3
Ctsc	ENSMUSG00000030560	0.679123	0.624	0.692	0.926345	C3
Psap	ENSMUSG00000004207	0.495026	0.876	0.994	0.926825	C3
Mrps15	ENSMUSG00000028861	0.272661	0.124	0.282	1	C3
Gsta4	ENSMUSG00000032348	0.472431	0.866	0.922	1	C3
Cebpb	ENSMUSG00000056501	0.361463	0.172	0.353	1	C3
Scp2	ENSMUSG00000028603	0.312799	0.903	0.929	1	C3
Pfdn5	ENSMUSG00000001289	0.377208	0.855	0.925	1	C3
Ndfip2	ENSMUSG00000053253	0.37218	0.258	0.491	1	C3
Klf3	ENSMUSG00000029178	0.296408	0.054	0.163	1	C3
Eif1	ENSMUSG00000035530	0.265822	0.93	0.957	1	C3
Ndufc1	ENSMUSG00000037152	0.360623	0.866	0.956	1	C3
Atp5h	ENSMUSG00000034566	0.300784	0.892	0.969	1	C3
Pon3	ENSMUSG00000029759	0.39185	0.215	0.399	1	C3
Enpp2	ENSMUSG00000022425	0.655869	0.849	0.965	1	C3
Nat6	ENSMUSG00000079334	0.774021	0.091	0.213	1	C3
Pcbp2	ENSMUSG00000056851	0.42209	0.78	0.879	1	C3
Mtmr1	ENSMUSG00000015214	0.295425	0.027	0.106	1	C3
Kcnj13	ENSMUSG00000079436	0.383892	0.898	0.939	1	C3
Fam213a	ENSMUSG00000021792	0.252603	0.957	0.96	1	C3
Ugdh	ENSMUSG00000029201	0.264405	0.199	0.375	1	C3
Psmd11	ENSMUSG00000017428	0.392042	0.151	0.293	1	C3
Hnrnph3	ENSMUSG00000020069	0.256482	0.199	0.376	1	C3
Myeov2	ENSMUSG00000073616	0.339351	0.903	0.95	1	C3
Atp5o	ENSMUSG00000022956	0.395857	0.71	0.816	1	C3
Calm1	ENSMUSG00000001175	0.469979	0.839	0.909	1	C3
Pdpn	ENSMUSG00000028583	0.45704	0.753	0.842	1	C3
Park7	ENSMUSG00000028964	0.255101	0.919	0.965	1	C3
Apip	ENSMUSG00000010911	0.295493	0.14	0.269	1	C3
Lgmn	ENSMUSG00000021190	0.497836	0.339	0.578	1	C3
Rps15a	ENSMUSG00000008683	0.264107	0.806	0.913	1	C3
Cfh	ENSMUSG00000026365	0.633242	0.613	0.808	1	C3
Eif4a1	ENSMUSG00000059796	0.289747	0.758	0.871	1	C3
Strap	ENSMUSG00000030224	0.256321	0.263	0.437	1	C3
Speg	ENSMUSG00000026207	0.285633	0.129	0.242	1	C3
Ciapin1	ENSMUSG00000031781	0.255133	0.376	0.637	1	C3
Dynlt3	ENSMUSG00000031176	0.531248	0.57	0.666	1	C3
H2-D1	ENSMUSG00000073411	0.780671	0.081	0.164	1	C3
Tmsb4x	ENSMUSG00000049775	0.643571	0.274	0.434	1	C3
Clu	ENSMUSG00000022037	0.31688	1	0.997	1.7349e-38	C4
Rpe65	ENSMUSG00000028174	0.410454	1	0.978	6.15264e-33	C4
Apoe	ENSMUSG00000002985	0.284321	1	1	9.1924e-33	C4
Kcnj13	ENSMUSG00000079436	0.54708	0.987	0.928	1.30653e-28	C4
Pon1	ENSMUSG00000002588	0.477436	1	0.925	3.1115e-27	C4
Rgr	ENSMUSG00000021804	0.286571	1	0.993	6.25848e-21	C4
Slc16a8	ENSMUSG00000032988	0.29171	1	0.972	7.82549e-18	C4
Igfbp2	ENSMUSG00000039323	0.686746	0.77	0.558	1.05467e-17	C4
Cpe	ENSMUSG00000037852	0.365716	0.974	0.879	1.71289e-15	C4
Ctsd	ENSMUSG00000007891	0.263457	1	0.991	1.41509e-14	C4
Hspa5	ENSMUSG00000026864	0.39548	0.926	0.771	1.58351e-14	C4
Enpp2	ENSMUSG00000022425	0.386711	0.984	0.953	2.79993e-12	C4
Sostdc1	ENSMUSG00000036169	0.433294	0.934	0.822	1.25582e-11	C4
Hsp90aa1	ENSMUSG00000021270	0.309803	0.974	0.9	5.86397e-11	C4
Sfrp5	ENSMUSG00000018822	0.444992	0.656	0.446	6.19651e-11	C4
Ndrg2	ENSMUSG00000004558	0.308267	0.929	0.813	2.30299e-09	C4
Cldn10	ENSMUSG00000022132	0.397482	0.407	0.241	3.33019e-09	C4
Tspan7	ENSMUSG00000058254	0.348088	0.889	0.716	6.84857e-09	C4
Phgdh	ENSMUSG00000053398	0.291037	0.939	0.844	1.02908e-08	C4
Rrh	ENSMUSG00000028012	0.287313	0.931	0.814	2.20623e-07	C4
Rab37	ENSMUSG00000020732	0.324399	0.513	0.336	3.37826e-07	C4
Tmem237	ENSMUSG00000038079	0.325975	0.775	0.64	1.03663e-06	C4
Gpc3	ENSMUSG00000055653	0.288993	0.765	0.628	1.21304e-06	C4
Rnf13	ENSMUSG00000036503	0.256544	0.968	0.872	1.55616e-06	C4
Atp1b1	ENSMUSG00000026576	0.255301	0.995	0.959	2.93233e-06	C4
F3	ENSMUSG00000028128	0.276653	0.854	0.702	0.00135054	C4
Plin2	ENSMUSG00000028494	0.259186	0.683	0.549	0.0186731	C4
Cald1	ENSMUSG00000029761	0.250155	0.735	0.605	0.131551	C4
Malat1	ENSMUSG00000092341	0.882537	0.996	0.947	1.09122e-86	C5
mt-Cytb	ENSMUSG00000064370	0.664242	0.987	0.934	1.9046e-43	C5
mt-Nd1	ENSMUSG00000064341	0.647381	0.993	0.93	5.44884e-39	C5
mt-Nd4	ENSMUSG00000064363	0.617187	0.986	0.932	1.34818e-36	C5
Mt1	ENSMUSG00000031765	0.409467	1	0.999	2.93743e-33	C5
Mt2	ENSMUSG00000031762	0.485249	1	0.994	4.43525e-30	C5
mt-Nd2	ENSMUSG00000064345	0.612858	0.966	0.906	5.80413e-26	C5
mt-Nd5	ENSMUSG00000064367	0.569292	0.917	0.891	5.06049e-20	C5
Mif	ENSMUSG00000033307	0.264174	0.993	0.99	3.59779e-16	C5
Mt3	ENSMUSG00000031760	0.275016	0.998	0.981	7.6271e-14	C5
Ndufv3	ENSMUSG00000024038	0.306522	0.975	0.98	4.26417e-12	C5
Comt	ENSMUSG00000000326	0.342779	0.966	0.953	3.67135e-11	C5
Rsph10b	ENSMUSG00000075569	0.375524	0.919	0.903	1.58036e-10	C5
Sod1	ENSMUSG00000022982	0.533031	0.633	0.58	9.07379e-10	C5
Tma7	ENSMUSG00000091537	0.356174	0.887	0.902	1.2526e-09	C5
Atp5e	ENSMUSG00000016252	0.369369	0.919	0.924	1.0035e-08	C5
Selk	ENSMUSG00000042682	0.312089	0.946	0.967	9.29021e-07	C5
Vegfa	ENSMUSG00000023951	0.476323	0.638	0.611	3.11148e-06	C5
Tbc1d1	ENSMUSG00000029174	0.427682	0.791	0.814	1.69885e-05	C5
mt-Co1	ENSMUSG00000064351	0.548949	0.703	0.685	2.45392e-05	C5
Romo1	ENSMUSG00000067847	0.303283	0.874	0.901	7.10641e-05	C5
Gnb1	ENSMUSG00000029064	0.496725	0.635	0.617	0.000131433	C5
Gm15222	ENSMUSG00000086746	0.489361	0.651	0.635	0.000143144	C5
Bloc1s1	ENSMUSG00000090247	0.265167	0.91	0.915	0.000322816	C5
Inpp5k	ENSMUSG00000006127	0.252475	0.971	0.95	0.000358292	C5
Cox17	ENSMUSG00000046516	0.276884	0.827	0.884	0.018544	C5
Adra2c	ENSMUSG00000045318	0.456537	0.586	0.583	0.0256065	C5
Actb	ENSMUSG00000029580	0.435754	0.745	0.779	0.103698	C5
Id2	ENSMUSG00000020644	0.259274	0.782	0.763	0.154342	C5
Zfp691	ENSMUSG00000045268	0.400259	0.182	0.122	0.160206	C5
Wdr6	ENSMUSG00000066357	0.412131	0.61	0.656	0.243386	C5
Rsrp1	ENSMUSG00000037266	0.277948	0.872	0.894	0.245737	C5
Ccnd1	ENSMUSG00000070348	0.412498	0.667	0.655	0.282173	C5
Cdr2	ENSMUSG00000030878	0.254255	0.766	0.765	0.367369	C5
Gnas	ENSMUSG00000027523	0.286492	0.914	0.948	0.894327	C5
Abhd2	ENSMUSG00000039202	0.441734	0.52	0.531	1	C5
Gtf2i	ENSMUSG00000060261	0.363927	0.594	0.62	1	C5
Dbp	ENSMUSG00000059824	0.25749	0.863	0.883	1	C5
Pnisr	ENSMUSG00000028248	0.399754	0.466	0.46	1	C5
Gm42418	ENSMUSG00000098178	0.68045	0.642	0.695	1	C5
Nedd4	ENSMUSG00000032216	0.259953	0.709	0.757	1	C5
Kcnq1ot1	ENSMUSG00000101609	0.359622	0.378	0.344	1	C5
Zfp579	ENSMUSG00000051550	0.366116	0.559	0.597	1	C5
Uqcc2	ENSMUSG00000024208	0.265438	0.813	0.88	1	C5
Slc13a3	ENSMUSG00000018459	0.257288	0.331	0.296	1	C5
Gldc	ENSMUSG00000024827	0.324067	0.532	0.553	1	C5
Rhobtb2	ENSMUSG00000022075	0.33829	0.585	0.607	1	C5
Arpp19	ENSMUSG00000007656	0.273827	0.698	0.745	1	C5
Crim1	ENSMUSG00000024074	0.270123	0.728	0.739	1	C5
Cox20	ENSMUSG00000026500	0.258532	0.691	0.76	1	C5
Stard13	ENSMUSG00000016128	0.344275	0.277	0.249	1	C5
Myh14	ENSMUSG00000030739	0.328523	0.469	0.482	1	C5
Car12	ENSMUSG00000032373	0.272614	0.777	0.833	1	C5
Cdhr1	ENSMUSG00000021803	0.456694	0.683	0.322	3.7197e-36	C6
Cldn10	ENSMUSG00000022132	0.360556	0.504	0.201	2.93982e-35	C6
Trhde	ENSMUSG00000050663	0.289894	0.433	0.159	3.30821e-33	C6
Nr2e1	ENSMUSG00000019803	0.262139	0.546	0.219	4.81046e-33	C6
Igfbp2	ENSMUSG00000039323	0.501451	0.86	0.516	3.8215e-32	C6
Id1	ENSMUSG00000042745	0.28708	0.438	0.165	4.18345e-32	C6
Rab37	ENSMUSG00000020732	0.256735	0.614	0.295	1.11199e-26	C6
Ccnd2	ENSMUSG00000000184	0.312062	0.428	0.178	3.81423e-25	C6
Rgr	ENSMUSG00000021804	0.256878	1	0.992	3.87062e-25	C6
Slc12a2	ENSMUSG00000024597	0.311896	0.619	0.308	6.04857e-25	C6
Lrat	ENSMUSG00000028003	0.314777	0.998	0.948	2.00281e-24	C6
Id2	ENSMUSG00000020644	0.369023	0.957	0.717	5.63334e-24	C6
Pon1	ENSMUSG00000002588	0.356756	1	0.918	7.05793e-24	C6
Efcab14	ENSMUSG00000034210	0.250401	0.696	0.365	3.49977e-23	C6
Crim1	ENSMUSG00000024074	0.356582	0.943	0.682	1.31757e-22	C6
Rom1	ENSMUSG00000071648	0.354925	0.977	0.754	1.6638e-22	C6
Jam3	ENSMUSG00000031990	0.304943	0.612	0.326	2.56488e-21	C6
Rab28	ENSMUSG00000029128	0.251659	0.612	0.313	8.72507e-21	C6
1110008F13Rik	ENSMUSG00000027637	0.27462	0.601	0.317	9.82679e-21	C6
Itgav	ENSMUSG00000027087	0.322463	0.928	0.651	3.14137e-20	C6
Ndrg2	ENSMUSG00000004558	0.334009	0.993	0.786	6.06057e-20	C6
Map1lc3a	ENSMUSG00000027602	0.293772	0.993	0.92	6.13619e-20	C6
Mest	ENSMUSG00000051855	0.269306	0.758	0.441	1.13461e-19	C6
Fam13a	ENSMUSG00000037709	0.291033	0.841	0.542	4.97581e-18	C6
Ghitm	ENSMUSG00000041028	0.272726	0.996	0.837	8.4168e-16	C6
Sema3c	ENSMUSG00000028780	0.262247	0.943	0.706	1.51464e-15	C6
Ifi27	ENSMUSG00000064215	0.298951	0.839	0.639	1.52496e-08	C6

## Sheet: R2_MarkerGenes
GeneSymbol	ENSEMBLID	avg_log2FC	pct.1	pct.2	p_val_adj	cluster
Gpx3	ENSMUSG00000018339	5.6111	0.825	0.014	9.03443e-235	C1
Slc26a4	ENSMUSG00000020651	1.46702	0.325	0	5.02085e-197	C1
Mfap4	ENSMUSG00000042436	2.82648	0.4	0.002	5.64293e-184	C1
Reln	ENSMUSG00000042453	1.63714	0.325	0.001	4.50737e-170	C1
Atp1a2	ENSMUSG00000007097	2.11616	0.35	0.001	4.34179e-164	C1
Penk	ENSMUSG00000045573	2.88609	0.2	0	2.3857e-106	C1
Crhbp	ENSMUSG00000021680	1.77591	0.2	0	2.3857e-106	C1
Best2	ENSMUSG00000052819	0.875354	0.175	0	6.99508e-105	C1
Nbl1	ENSMUSG00000041120	1.28961	0.275	0.002	5.94017e-99	C1
Papss2	ENSMUSG00000024899	1.43086	0.225	0.001	2.20466e-92	C1
Fbln1	ENSMUSG00000006369	2.69483	0.35	0.006	8.13917e-90	C1
Tgfb2	ENSMUSG00000039239	1.40832	0.275	0.004	1.85312e-80	C1
Emp3	ENSMUSG00000040212	1.78237	0.325	0.006	3.31474e-79	C1
Wnt16	ENSMUSG00000029671	0.495692	0.15	0	3.9402e-76	C1
Zic4	ENSMUSG00000036972	0.571685	0.125	0	3.1725e-74	C1
Igf1	ENSMUSG00000020053	1.04945	0.225	0.002	4.65783e-74	C1
Rax	ENSMUSG00000024518	1.93428	0.45	0.019	1.96375e-66	C1
Zic1	ENSMUSG00000032368	0.602137	0.15	0.001	4.61536e-66	C1
Synpr	ENSMUSG00000056296	0.448022	0.125	0	3.51826e-61	C1
Scrn1	ENSMUSG00000019124	0.324789	0.125	0	3.51826e-61	C1
Cacng4	ENSMUSG00000020723	0.757414	0.125	0	3.98789e-61	C1
Sparcl1	ENSMUSG00000029309	0.640925	0.125	0	4.15793e-61	C1
Angptl2	ENSMUSG00000004105	0.689696	0.175	0.002	2.61742e-59	C1
Emb	ENSMUSG00000021728	0.855463	0.175	0.002	4.29325e-59	C1
Ntf3	ENSMUSG00000049107	0.70393	0.1	0	6.68944e-59	C1
Tceal6	ENSMUSG00000031409	0.605624	0.1	0	6.68944e-59	C1
Defb2	ENSMUSG00000006570	0.48271	0.1	0	6.68944e-59	C1
Nr2f1	ENSMUSG00000069171	0.418144	0.1	0	6.68944e-59	C1
Stac	ENSMUSG00000032502	0.361968	0.1	0	6.68944e-59	C1
Fxyd1	ENSMUSG00000036570	1.17634	0.225	0.005	2.09272e-52	C1
Necab2	ENSMUSG00000031837	0.540469	0.15	0.001	5.5154e-52	C1
Pax6	ENSMUSG00000027168	1.65531	0.375	0.017	9.00803e-51	C1
Map1b	ENSMUSG00000052727	1.94076	0.225	0.005	4.58021e-50	C1
Rab27b	ENSMUSG00000024511	0.771461	0.175	0.002	4.69444e-50	C1
Ptn	ENSMUSG00000029838	1.06349	0.1	0	2.3292e-46	C1
Rgs6	ENSMUSG00000021219	0.462708	0.1	0	2.3292e-46	C1
Pabpc1l	ENSMUSG00000054582	0.310773	0.1	0	2.3292e-46	C1
Col23a1	ENSMUSG00000063564	0.605599	0.1	0	2.42449e-46	C1
Trim9	ENSMUSG00000021071	0.304498	0.1	0	2.42449e-46	C1
Col9a2	ENSMUSG00000028626	0.289961	0.1	0	2.52366e-46	C1
Dkk3	ENSMUSG00000030772	3.05828	0.575	0.049	3.081e-46	C1
Lxn	ENSMUSG00000047557	0.469889	0.125	0.001	9.11248e-45	C1
Fez1	ENSMUSG00000032118	1.34519	0.125	0.001	9.69915e-45	C1
Pdgfrl	ENSMUSG00000031595	0.538243	0.125	0.001	9.69915e-45	C1
Nupr1	ENSMUSG00000030717	1.10589	0.25	0.007	1.2346e-44	C1
Gm20383	ENSMUSG00000107412	2.31713	0.4	0.023	3.27116e-44	C1
Efemp1	ENSMUSG00000020467	1.67193	0.3	0.012	2.69567e-42	C1
Ctsh	ENSMUSG00000032359	1.18882	0.2	0.005	1.12432e-40	C1
Ncam1	ENSMUSG00000039542	0.749135	0.225	0.007	3.7412e-40	C1
Slc7a11	ENSMUSG00000027737	0.397557	0.125	0.001	2.33776e-39	C1
Snca	ENSMUSG00000025889	0.329309	0.125	0.001	2.83768e-39	C1
Otx1	ENSMUSG00000005917	0.630145	0.2	0.005	1.0488e-38	C1
Six6	ENSMUSG00000021099	0.514121	0.1	0.001	5.43694e-38	C1
Slc38a8	ENSMUSG00000034224	0.4501	0.1	0.001	5.62131e-38	C1
Colgalt2	ENSMUSG00000032649	0.530014	0.1	0.001	5.81191e-38	C1
Tnfrsf21	ENSMUSG00000023915	0.385096	0.1	0.001	5.81191e-38	C1
Ndrg1	ENSMUSG00000005125	0.583205	0.1	0.001	6.42312e-38	C1
Aldh1a1	ENSMUSG00000053279	0.295259	0.1	0.001	6.42312e-38	C1
Rarres2	ENSMUSG00000009281	1.87148	0.3	0.015	5.6797e-37	C1
Tgfb1i1	ENSMUSG00000030782	0.464017	0.125	0.002	4.99362e-35	C1
Pdlim4	ENSMUSG00000020388	0.833149	0.125	0.002	5.38079e-35	C1
Fhdc1	ENSMUSG00000041842	0.878614	0.15	0.003	3.84142e-33	C1
Adrb2	ENSMUSG00000045730	0.673398	0.1	0.001	5.21792e-32	C1
Cited4	ENSMUSG00000070803	0.904505	0.175	0.005	7.22009e-32	C1
Cadm1	ENSMUSG00000032076	1.26995	0.325	0.021	1.43681e-31	C1
Slit2	ENSMUSG00000031558	0.551034	0.125	0.002	1.70949e-31	C1
Isg15	ENSMUSG00000035692	1.04371	0.125	0.002	1.82943e-31	C1
Car2	ENSMUSG00000027562	1.59486	0.15	0.004	8.25368e-31	C1
Gsta3	ENSMUSG00000025934	3.05937	0.6	0.085	1.50778e-29	C1
Spag5	ENSMUSG00000002055	0.998271	0.125	0.002	1.78516e-28	C1
Bex4	ENSMUSG00000047844	0.598639	0.175	0.006	1.80325e-28	C1
Dll1	ENSMUSG00000014773	0.341043	0.1	0.001	1.78239e-27	C1
Tagln2	ENSMUSG00000026547	0.274898	0.1	0.001	2.01857e-27	C1
Ifit1	ENSMUSG00000034459	1.32396	0.2	0.008	2.4198e-27	C1
Prkcdbp	ENSMUSG00000037060	1.30026	0.25	0.014	9.01232e-26	C1
Kcnk1	ENSMUSG00000033998	0.726037	0.15	0.005	2.91236e-25	C1
Serpina3n	ENSMUSG00000021091	2.01856	0.15	0.005	2.9581e-25	C1
Gsn	ENSMUSG00000026879	0.582723	0.25	0.015	4.82199e-25	C1
A730017C20Rik	ENSMUSG00000050875	0.493788	0.1	0.002	5.27383e-24	C1
Pdia5	ENSMUSG00000022844	0.562776	0.1	0.002	5.88959e-24	C1
Cp	ENSMUSG00000003617	0.41334	0.1	0.002	6.43312e-24	C1
Mmp14	ENSMUSG00000000957	0.813871	0.175	0.007	1.30979e-22	C1
Gem	ENSMUSG00000028214	0.545798	0.1	0.002	3.17172e-21	C1
Ltbp1	ENSMUSG00000001870	0.476702	0.1	0.002	3.36632e-21	C1
Myadm	ENSMUSG00000068566	0.801145	0.1	0.002	3.43378e-21	C1
Axl	ENSMUSG00000002602	0.280169	0.1	0.002	3.79171e-21	C1
Itm2a	ENSMUSG00000031239	0.581502	0.175	0.008	1.15258e-20	C1
Aebp1	ENSMUSG00000020473	0.333396	0.125	0.004	1.05458e-18	C1
Unc5c	ENSMUSG00000059921	0.292855	0.125	0.005	1.78629e-17	C1
Ifitm3	ENSMUSG00000025492	2.51687	0.4	0.059	2.66568e-16	C1
Pcp4	ENSMUSG00000090223	2.38697	0.375	0.052	3.50387e-16	C1
Cdkn2c	ENSMUSG00000028551	0.609905	0.1	0.003	2.22912e-15	C1
Olfml2a	ENSMUSG00000046618	0.295671	0.1	0.003	2.44143e-15	C1
S100a11	ENSMUSG00000027907	1.00394	0.275	0.029	1.4073e-14	C1
Bex1	ENSMUSG00000050071	0.592197	0.15	0.009	1.17206e-13	C1
Col9a1	ENSMUSG00000026147	0.738326	0.125	0.006	8.41652e-13	C1
Csdc2	ENSMUSG00000042109	0.376568	0.1	0.004	1.03748e-12	C1
Slc35g1	ENSMUSG00000044026	0.852059	0.15	0.01	4.6257e-12	C1
Trpm1	ENSMUSG00000030523	2.09046	0.575	0.157	8.60095e-12	C1
4930523C07Rik	ENSMUSG00000090394	0.857827	0.125	0.007	2.15453e-11	C1
Aldoc	ENSMUSG00000017390	3.21474	0.725	0.304	7.68723e-11	C1
Adamts1	ENSMUSG00000022893	0.641147	0.1	0.005	5.50577e-10	C1
Figf	ENSMUSG00000031380	0.258652	0.1	0.005	3.46139e-09	C1
Fam129a	ENSMUSG00000026483	1.36888	0.225	0.029	5.8294e-09	C1
Adk	ENSMUSG00000039197	0.527416	0.15	0.014	5.26462e-08	C1
Serping1	ENSMUSG00000023224	0.258584	0.1	0.006	8.47655e-08	C1
Gng11	ENSMUSG00000032766	1.71671	0.25	0.039	9.57325e-08	C1
S100a6	ENSMUSG00000001025	0.385555	0.125	0.01	1.09641e-07	C1
Lgals3	ENSMUSG00000050335	1.94616	0.375	0.086	1.53414e-07	C1
Fnbp1l	ENSMUSG00000039735	0.999192	0.175	0.021	1.12514e-06	C1
Mgarp	ENSMUSG00000037161	0.9809	0.2	0.029	2.01197e-06	C1
Epha5	ENSMUSG00000029245	0.589227	0.175	0.022	3.23607e-06	C1
Dhrs1	ENSMUSG00000002332	1.71574	0.775	0.472	4.15939e-06	C1
Tmsb4x	ENSMUSG00000049775	3.5241	0.725	0.421	4.27258e-06	C1
Laptm4a	ENSMUSG00000020585	1.06445	0.975	0.961	6.19222e-06	C1
Plpp3	ENSMUSG00000028517	0.331459	0.125	0.012	6.52754e-06	C1
Gas6	ENSMUSG00000031451	1.65524	0.7	0.373	9.50821e-06	C1
Ism2	ENSMUSG00000050671	0.437937	0.125	0.012	1.08873e-05	C1
Ifit3	ENSMUSG00000074896	1.45408	0.5	0.189	4.28382e-05	C1
Ptgr1	ENSMUSG00000028378	0.470475	0.1	0.009	6.18017e-05	C1
Pkp4	ENSMUSG00000026991	1.47459	0.375	0.114	0.000142908	C1
Dct	ENSMUSG00000022129	2.89378	0.9	0.866	0.000151833	C1
Ndn	ENSMUSG00000033585	1.12518	0.325	0.088	0.000215942	C1
Il18bp	ENSMUSG00000070427	0.584322	0.125	0.015	0.00036727	C1
Tsc22d1	ENSMUSG00000022010	2.37329	0.725	0.478	0.000453957	C1
Cdkn1a	ENSMUSG00000023067	0.779385	0.175	0.029	0.000832773	C1
Tuba1a	ENSMUSG00000072235	2.1048	0.6	0.326	0.000969193	C1
Tle2	ENSMUSG00000034771	0.390313	0.125	0.016	0.00149971	C1
Nfkbia	ENSMUSG00000021025	2.20778	0.45	0.174	0.00223454	C1
Nfil3	ENSMUSG00000056749	0.504333	0.15	0.023	0.00249367	C1
Ppp1r1a	ENSMUSG00000022490	2.18746	0.375	0.132	0.00263263	C1
Pcsk1n	ENSMUSG00000039278	0.550654	0.1	0.011	0.00268683	C1
Cgnl1	ENSMUSG00000032232	0.6437	0.2	0.04	0.00307851	C1
Slc25a3	ENSMUSG00000061904	1.21912	0.925	0.837	0.00365048	C1
Jund	ENSMUSG00000071076	1.03319	0.475	0.209	0.00538647	C1
Slc6a15	ENSMUSG00000019894	0.992208	0.125	0.017	0.00648589	C1
Id3	ENSMUSG00000007872	2.78448	0.6	0.391	0.0116453	C1
Atp5b	ENSMUSG00000025393	1.08014	0.975	0.93	0.0117226	C1
Npr3	ENSMUSG00000022206	0.605307	0.1	0.012	0.0163357	C1
Mlana	ENSMUSG00000024806	3.27225	0.65	0.454	0.0164699	C1
Mgst1	ENSMUSG00000008540	2.52049	0.8	0.652	0.016652	C1
Arnt2	ENSMUSG00000015709	0.284304	0.1	0.012	0.0167423	C1
Mab21l2	ENSMUSG00000057777	0.896825	0.225	0.055	0.0175684	C1
Cadm2	ENSMUSG00000064115	0.265027	0.125	0.019	0.020544	C1
Srcin1	ENSMUSG00000038453	0.338007	0.125	0.019	0.0317296	C1
Sod3	ENSMUSG00000072941	0.967771	0.175	0.037	0.0395371	C1
Plekha1	ENSMUSG00000040268	0.575233	0.15	0.028	0.0454429	C1
Gas1	ENSMUSG00000052957	0.882362	0.275	0.084	0.0543451	C1
Mxra7	ENSMUSG00000020814	0.821505	0.425	0.182	0.0567178	C1
Usp18	ENSMUSG00000030107	0.688308	0.125	0.02	0.0617928	C1
Thyn1	ENSMUSG00000035443	0.563586	0.1	0.014	0.0716004	C1
Tmem37	ENSMUSG00000050777	0.383661	0.1	0.014	0.0748279	C1
Tyrp1	ENSMUSG00000005994	2.01262	0.625	0.439	0.0754178	C1
Alas1	ENSMUSG00000032786	1.01293	0.4	0.169	0.083665	C1
Cox4i1	ENSMUSG00000031818	0.769895	1	0.986	0.0861784	C1
Ccdc8	ENSMUSG00000041117	0.276643	0.125	0.021	0.0982161	C1
Cox6b1	ENSMUSG00000036751	0.729187	0.975	0.963	0.103724	C1
Atp1b3	ENSMUSG00000032412	1.86147	0.4	0.186	0.112018	C1
Shisa2	ENSMUSG00000044461	0.955363	0.2	0.05	0.114179	C1
Slc4a4	ENSMUSG00000060961	1.50956	0.3	0.106	0.121426	C1
Gpnmb	ENSMUSG00000029816	2.50302	0.55	0.356	0.135629	C1
Tlcd1	ENSMUSG00000019437	0.363164	0.15	0.03	0.140004	C1
Gja1	ENSMUSG00000050953	1.33883	0.625	0.432	0.145165	C1
Ptma	ENSMUSG00000026238	1.21781	0.675	0.535	0.158052	C1
Tspan13	ENSMUSG00000020577	0.522129	0.15	0.03	0.168441	C1
Mfap2	ENSMUSG00000060572	0.919266	0.15	0.031	0.192057	C1
Anxa2	ENSMUSG00000032231	1.77315	0.45	0.238	0.20414	C1
Tns1	ENSMUSG00000055322	0.430779	0.2	0.051	0.22208	C1
Cthrc1	ENSMUSG00000054196	0.727169	0.125	0.022	0.231035	C1
Prkd3	ENSMUSG00000024070	0.339757	0.1	0.015	0.249187	C1
Ppm1h	ENSMUSG00000034613	0.826144	0.25	0.077	0.324546	C1
Prdx4	ENSMUSG00000025289	0.370617	0.15	0.031	0.325801	C1
Sept7	ENSMUSG00000001833	1.08418	0.625	0.395	0.327643	C1
Smc3	ENSMUSG00000024974	0.769791	0.325	0.125	0.345669	C1
Fstl1	ENSMUSG00000022816	1.45546	0.35	0.152	0.388394	C1
Pmel	ENSMUSG00000025359	2.45074	0.225	0.067	0.407602	C1
Limd2	ENSMUSG00000040699	0.591038	0.125	0.024	0.420228	C1
Sub1	ENSMUSG00000022205	0.893599	0.875	0.819	0.45147	C1
Rpl14	ENSMUSG00000025794	0.957843	0.85	0.827	0.516222	C1
Bambi	ENSMUSG00000024232	0.543541	0.125	0.025	0.689819	C1
Atp5a1	ENSMUSG00000025428	0.86633	0.85	0.834	0.696024	C1
Rps14	ENSMUSG00000024608	0.556891	1	0.968	0.697521	C1
Sned1	ENSMUSG00000047793	1.16573	0.175	0.045	0.724358	C1
Cers2	ENSMUSG00000015714	0.898194	0.65	0.458	0.755946	C1
2410015M20Rik	ENSMUSG00000049760	0.813078	0.875	0.745	0.780769	C1
Sdhd	ENSMUSG00000000171	0.882424	0.725	0.66	0.919075	C1
Folr1	ENSMUSG00000001827	2.3432	0.5	0.362	1	C1
1500015O10Rik	ENSMUSG00000026051	0.755744	0.175	0.047	1	C1
Elp4	ENSMUSG00000027167	0.943569	0.175	0.048	1	C1
Ybx1	ENSMUSG00000028639	0.550497	0.9	0.865	1	C1
Itm2b	ENSMUSG00000022108	0.82934	0.975	0.917	1	C1
Vim	ENSMUSG00000026728	1.39866	0.5	0.292	1	C1
Pkm	ENSMUSG00000032294	0.861944	0.875	0.858	1	C1
Zbtb1	ENSMUSG00000033454	0.688781	0.125	0.028	1	C1
Ndufb8	ENSMUSG00000025204	0.592678	0.875	0.812	1	C1
Ptms	ENSMUSG00000030122	1.10431	0.575	0.432	1	C1
Rabac1	ENSMUSG00000003380	0.807614	0.825	0.805	1	C1
Hpcal1	ENSMUSG00000071379	0.379544	0.15	0.038	1	C1
Aspa	ENSMUSG00000020774	0.264587	0.1	0.019	1	C1
Degs1	ENSMUSG00000038633	0.699718	0.95	0.891	1	C1
Prkcb	ENSMUSG00000052889	0.5535	0.125	0.028	1	C1
Ubb	ENSMUSG00000019505	0.306271	1	0.999	1	C1
Rpl37a	ENSMUSG00000046330	0.701756	0.95	0.917	1	C1
Ucp2	ENSMUSG00000033685	0.8799	0.7	0.615	1	C1
Tuba1b	ENSMUSG00000023004	0.494028	1	0.959	1	C1
Zcrb1	ENSMUSG00000022635	0.896757	0.6	0.452	1	C1
Usp15	ENSMUSG00000020124	0.482792	0.175	0.052	1	C1
Cox8b	ENSMUSG00000025488	0.679893	0.75	0.559	1	C1
Rps19	ENSMUSG00000040952	0.828673	0.9	0.875	1	C1
Siva1	ENSMUSG00000064326	0.536609	0.2	0.066	1	C1
Tusc3	ENSMUSG00000039530	1.0937	0.475	0.312	1	C1
Usp45	ENSMUSG00000040455	0.51654	0.125	0.031	1	C1
Cycs	ENSMUSG00000063694	0.976184	0.525	0.378	1	C1
Samd14	ENSMUSG00000047181	0.320144	0.1	0.021	1	C1
Rhob	ENSMUSG00000054364	0.430049	0.15	0.042	1	C1
Oat	ENSMUSG00000030934	0.713879	0.75	0.664	1	C1
Cd81	ENSMUSG00000037706	0.460207	0.975	0.994	1	C1
Atp5j	ENSMUSG00000022890	0.449961	0.975	0.976	1	C1
Cox6c	ENSMUSG00000014313	0.809205	0.975	0.952	1	C1
Cox7a2l	ENSMUSG00000024248	0.653208	0.55	0.412	1	C1
Clic1	ENSMUSG00000007041	0.909188	0.35	0.19	1	C1
Eif1	ENSMUSG00000035530	0.437406	0.975	0.951	1	C1
Hmgn3	ENSMUSG00000066456	0.734779	0.725	0.634	1	C1
App	ENSMUSG00000022892	1.191	0.85	0.829	1	C1
Rap1gap	ENSMUSG00000041351	0.367762	0.1	0.022	1	C1
Rplp0	ENSMUSG00000067274	0.806779	0.85	0.755	1	C1
Cd63	ENSMUSG00000025351	0.337782	1	0.999	1	C1
Adgrv1	ENSMUSG00000069170	0.51043	0.175	0.058	1	C1
Tkt	ENSMUSG00000021957	1.35039	0.55	0.449	1	C1
Hnrnpk	ENSMUSG00000021546	0.659995	0.825	0.728	1	C1
H3f3b	ENSMUSG00000016559	0.582037	0.975	0.907	1	C1
Slc25a17	ENSMUSG00000022404	0.673516	0.325	0.165	1	C1
Nop10	ENSMUSG00000027133	0.777565	0.75	0.755	1	C1
Mgll	ENSMUSG00000033174	1.54914	0.725	0.677	1	C1
Rpl32	ENSMUSG00000057841	0.525268	0.95	0.883	1	C1
Glul	ENSMUSG00000026473	0.734562	0.975	0.967	1	C1
Itsn1	ENSMUSG00000022957	0.299934	0.125	0.035	1	C1
Ndufb5	ENSMUSG00000027673	0.769668	0.75	0.757	1	C1
Grina	ENSMUSG00000022564	0.810608	0.625	0.545	1	C1
Uqcrc1	ENSMUSG00000025651	0.674219	0.75	0.727	1	C1
Slc1a5	ENSMUSG00000001918	0.553974	0.1	0.025	1	C1
Mdh2	ENSMUSG00000019179	0.648326	0.85	0.782	1	C1
Rps9	ENSMUSG00000006333	0.568902	0.9	0.9	1	C1
Sep15	ENSMUSG00000037072	0.549838	0.875	0.918	1	C1
Maz	ENSMUSG00000030678	0.55288	0.375	0.227	1	C1
Dusp1	ENSMUSG00000024190	1.50972	0.125	0.037	1	C1
Prdx5	ENSMUSG00000024953	0.516526	0.975	0.871	1	C1
Plekhh3	ENSMUSG00000035172	0.354419	0.125	0.037	1	C1
Rpl13	ENSMUSG00000000740	0.624628	0.675	0.638	1	C1
Ndufs1	ENSMUSG00000025968	0.85276	0.4	0.252	1	C1
Mfsd10	ENSMUSG00000001082	0.370286	0.125	0.038	1	C1
Slc22a17	ENSMUSG00000022199	0.765198	0.625	0.545	1	C1
Usp11	ENSMUSG00000031066	0.466068	0.175	0.066	1	C1
Tapbp	ENSMUSG00000024308	0.818131	0.35	0.216	1	C1
Acadl	ENSMUSG00000026003	0.740031	0.625	0.507	1	C1
Tst	ENSMUSG00000044986	1.26132	0.35	0.211	1	C1
Ccnd2	ENSMUSG00000000184	1.12326	0.35	0.208	1	C1
Ywhaq	ENSMUSG00000076432	0.745771	0.65	0.584	1	C1
Tpm4	ENSMUSG00000031799	0.468657	0.15	0.053	1	C1
Exosc9	ENSMUSG00000027714	0.61843	0.2	0.083	1	C1
Isyna1	ENSMUSG00000019139	0.55559	0.15	0.054	1	C1
C030037D09Rik	ENSMUSG00000087574	0.487433	0.1	0.027	1	C1
Crem	ENSMUSG00000063889	0.692529	0.15	0.054	1	C1
Mtch2	ENSMUSG00000027282	0.643456	0.575	0.481	1	C1
Lamc1	ENSMUSG00000026478	0.346151	0.1	0.027	1	C1
Mdk	ENSMUSG00000027239	1.0726	0.825	0.806	1	C1
Tmsb15b1	ENSMUSG00000089768	0.661122	0.1	0.028	1	C1
Id1	ENSMUSG00000042745	1.12722	0.325	0.19	1	C1
1500015A07Rik	ENSMUSG00000098702	0.507152	0.1	0.028	1	C1
Sh2d3c	ENSMUSG00000059013	0.419287	0.1	0.028	1	C1
Rps5	ENSMUSG00000012848	0.89205	0.825	0.777	1	C1
Bckdhb	ENSMUSG00000032263	0.911572	0.175	0.072	1	C1
Myl12a	ENSMUSG00000024048	0.522267	0.75	0.742	1	C1
Ccdc51	ENSMUSG00000025645	0.862971	0.2	0.087	1	C1
Sec62	ENSMUSG00000027706	0.726234	0.675	0.661	1	C1
Tram1	ENSMUSG00000025935	0.928978	0.425	0.304	1	C1
Il17rc	ENSMUSG00000030281	0.77257	0.175	0.071	1	C1
Rpl35a	ENSMUSG00000060636	0.475731	0.75	0.789	1	C1
Rfxap	ENSMUSG00000036615	0.48462	0.125	0.041	1	C1
Ndufb9	ENSMUSG00000022354	0.585758	0.85	0.823	1	C1
Tpr	ENSMUSG00000006005	0.828871	0.375	0.242	1	C1
Cryab	ENSMUSG00000032060	0.319303	0.95	0.96	1	C1
Nebl	ENSMUSG00000053702	0.610109	0.175	0.072	1	C1
Rps10	ENSMUSG00000052146	0.448805	0.7	0.657	1	C1
Arl4a	ENSMUSG00000047446	0.651856	0.125	0.042	1	C1
Myof	ENSMUSG00000048612	0.279622	0.1	0.029	1	C1
Ndufc2	ENSMUSG00000030647	0.275817	0.975	0.943	1	C1
B930041F14Rik	ENSMUSG00000074738	0.383492	0.125	0.042	1	C1
Zc3h13	ENSMUSG00000022000	0.392235	0.15	0.057	1	C1
1110001J03Rik	ENSMUSG00000019689	1.03429	0.525	0.477	1	C1
Slc25a4	ENSMUSG00000031633	0.297007	0.975	0.998	1	C1
Cyba	ENSMUSG00000006519	1.12944	0.4	0.277	1	C1
Fuca1	ENSMUSG00000028673	0.475305	0.625	0.54	1	C1
Hint1	ENSMUSG00000020267	0.45928	0.85	0.806	1	C1
Rps21	ENSMUSG00000039001	0.479905	0.75	0.69	1	C1
Tsfm	ENSMUSG00000040521	0.874913	0.35	0.221	1	C1
Nr2c2	ENSMUSG00000005893	0.479343	0.15	0.057	1	C1
Ptov1	ENSMUSG00000038502	0.417805	0.675	0.602	1	C1
Wfikkn2	ENSMUSG00000044177	0.671209	0.622	0.385	7.06347e-33	C2
Ramp2	ENSMUSG00000001240	0.510042	0.932	0.777	4.0942e-29	C2
Upk3b	ENSMUSG00000042985	0.501286	0.358	0.157	2.06684e-27	C2
Ggt1	ENSMUSG00000006345	0.467524	0.351	0.164	5.86741e-24	C2
Igfbp5	ENSMUSG00000026185	0.521112	0.517	0.313	1.77039e-22	C2
Mt1	ENSMUSG00000031765	0.280373	1	1	2.24018e-20	C2
Mlana	ENSMUSG00000024806	0.309522	0.607	0.409	8.4135e-19	C2
Trpm1	ENSMUSG00000030523	0.492045	0.281	0.125	1.0917e-18	C2
Gpnmb	ENSMUSG00000029816	0.30255	0.505	0.312	6.81937e-18	C2
Serpine3	ENSMUSG00000091155	1.41276	0.239	0.106	3.46373e-15	C2
Cox8b	ENSMUSG00000025488	0.917879	0.678	0.525	4.2162e-15	C2
Capn6	ENSMUSG00000067276	0.304914	0.333	0.176	6.16399e-15	C2
Mt2	ENSMUSG00000031762	0.318856	1	0.993	1.26699e-14	C2
Myrf	ENSMUSG00000036098	0.394395	0.757	0.598	2.73933e-14	C2
Dct	ENSMUSG00000022129	0.257359	0.923	0.849	4.0835e-14	C2
Htr3a	ENSMUSG00000032269	0.44613	0.482	0.335	8.68264e-13	C2
Cdh3	ENSMUSG00000061048	0.368452	0.591	0.427	3.22276e-11	C2
Pmel	ENSMUSG00000025359	0.374072	0.135	0.049	5.35157e-11	C2
mt-Nd1	ENSMUSG00000064341	0.269529	0.999	0.994	3.5171e-09	C2
Polr3e	ENSMUSG00000030880	0.31189	0.608	0.465	1.06129e-08	C2
Dbndd2	ENSMUSG00000017734	0.258431	0.54	0.407	1.20015e-08	C2
Slc4a5	ENSMUSG00000068323	0.280192	0.834	0.705	1.92303e-08	C2
Thbs4	ENSMUSG00000021702	0.270955	0.412	0.28	7.74707e-08	C2
mt-Nd4	ENSMUSG00000064363	0.255696	0.997	0.994	1.23268e-07	C2
Plxnb2	ENSMUSG00000036606	0.260741	0.656	0.536	0.000113053	C2
Rsph10b	ENSMUSG00000075569	0.251356	0.956	0.888	0.000154862	C2
Aplp1	ENSMUSG00000006651	0.303119	0.431	0.354	0.0205285	C2
Dcn	ENSMUSG00000019929	4.28426	0.846	0.001	0	C3
S100a6	ENSMUSG00000001025	2.01401	0.481	0.003	6.15622e-227	C3
Mgp	ENSMUSG00000030218	1.89671	0.288	0	5.17072e-174	C3
Rgs5	ENSMUSG00000026678	1.45226	0.25	0	2.82969e-139	C3
Myoc	ENSMUSG00000026697	1.86273	0.25	0.001	1.39568e-129	C3
Ly6a	ENSMUSG00000075602	0.777943	0.212	0	7.29022e-127	C3
Serping1	ENSMUSG00000023224	1.88582	0.288	0.002	1.80405e-122	C3
Igfbp4	ENSMUSG00000017493	1.21216	0.192	0.001	5.14207e-95	C3
Serpinf1	ENSMUSG00000000753	1.6681	0.25	0.003	8.27902e-91	C3
Edn3	ENSMUSG00000027524	1.85307	0.192	0.001	3.02256e-87	C3
Nupr1	ENSMUSG00000030717	1.64263	0.269	0.006	1.38421e-69	C3
Fgl2	ENSMUSG00000039899	1.0164	0.135	0	3.6449e-69	C3
Col1a2	ENSMUSG00000029661	1.27402	0.173	0.002	6.43931e-60	C3
Col3a1	ENSMUSG00000026043	2.16306	0.115	0	1.04796e-57	C3
Pi16	ENSMUSG00000024011	0.868642	0.115	0.001	6.2194e-50	C3
Prelp	ENSMUSG00000041577	0.515262	0.115	0.001	6.2194e-50	C3
Anxa1	ENSMUSG00000024659	1.2705	0.115	0.001	6.78209e-50	C3
Serpine2	ENSMUSG00000026249	1.80465	0.288	0.029	7.22108e-22	C3
Emp3	ENSMUSG00000040212	0.801064	0.154	0.008	1.41246e-19	C3
Mxra8	ENSMUSG00000029070	1.00013	0.115	0.005	3.62007e-16	C3
Gsn	ENSMUSG00000026879	4.16068	0.173	0.015	9.46248e-14	C3
S100a11	ENSMUSG00000027907	1.42952	0.231	0.029	9.72972e-13	C3
Bgn	ENSMUSG00000031375	1.30479	0.212	0.025	3.2628e-12	C3
Entpd2	ENSMUSG00000015085	0.818626	0.115	0.009	5.41643e-09	C3
Igfbp6	ENSMUSG00000023046	1.65031	0.327	0.081	1.2066e-07	C3
Prkcdbp	ENSMUSG00000037060	1.15333	0.135	0.015	7.10827e-07	C3
Mfap5	ENSMUSG00000030116	1.33821	0.173	0.038	0.00427758	C3
Tmsb4x	ENSMUSG00000049775	1.53243	0.635	0.421	0.00573644	C3
Itm2b	ENSMUSG00000022108	0.728386	0.962	0.917	0.0138103	C3
Actb	ENSMUSG00000029580	0.614875	0.923	0.907	0.0766549	C3
Cdkn1a	ENSMUSG00000023067	0.693714	0.135	0.029	0.102569	C3
Ifitm3	ENSMUSG00000025492	1.27976	0.192	0.062	0.774492	C3
Zfp467	ENSMUSG00000068551	0.556066	0.135	0.419	1	C3
Slc39a1	ENSMUSG00000052310	0.640447	0.269	0.133	1	C3
Spry2	ENSMUSG00000022114	0.530364	0.269	0.143	1	C3
Fam213b	ENSMUSG00000029059	0.28421	0.077	0.271	1	C3
Tsn	ENSMUSG00000026374	0.361832	0.115	0.34	1	C3
Xbp1	ENSMUSG00000020484	0.262331	0.135	0.363	1	C3
Sema3b	ENSMUSG00000057969	0.326007	0.231	0.528	1	C3
Acot7	ENSMUSG00000028937	0.404022	0.173	0.417	1	C3
Actb	ENSMUSG00000029580	1.05202	0.937	0.892	5.62541e-123	C4
Bhlhe41	ENSMUSG00000030256	0.865688	0.458	0.302	4.45438e-31	C4
Abhd2	ENSMUSG00000039202	0.607641	0.641	0.685	6.03198e-16	C4
Spry2	ENSMUSG00000022114	0.585882	0.216	0.108	1.14898e-14	C4
Zfp691	ENSMUSG00000045268	0.621185	0.315	0.248	9.226e-08	C4
Slc39a1	ENSMUSG00000052310	0.450145	0.18	0.113	1.7038e-05	C4
Gnb1	ENSMUSG00000029064	0.450542	0.621	0.745	0.00119239	C4
Gsk3b	ENSMUSG00000022812	0.281264	0.327	0.516	1	C4
Pdpn	ENSMUSG00000028583	0.306268	0.763	0.903	1	C4
Timp3	ENSMUSG00000020044	0.387989	1	0.991	4.16391e-39	C5
Trp53inp2	ENSMUSG00000038375	0.362454	0.705	0.356	3.63214e-30	C5
Crim1	ENSMUSG00000024074	0.476154	0.914	0.622	2.74991e-29	C5
Ccnd1	ENSMUSG00000070348	0.39543	0.902	0.595	3.73635e-27	C5
Vegfa	ENSMUSG00000023951	0.358375	0.811	0.474	4.7688e-25	C5
Atrnl1	ENSMUSG00000054843	0.314394	0.707	0.376	9.41117e-25	C5
Adra2c	ENSMUSG00000045318	0.376005	0.745	0.427	1.34576e-23	C5
Kctd2	ENSMUSG00000016940	0.262105	0.418	0.184	1.43699e-22	C5
Thbs1	ENSMUSG00000040152	0.426865	0.783	0.472	1.55296e-22	C5
Fam189a2	ENSMUSG00000071604	0.270002	0.602	0.309	1.79962e-22	C5
Arhgef12	ENSMUSG00000059495	0.266772	0.61	0.313	1.86024e-22	C5
Kcnq4	ENSMUSG00000028631	0.272666	0.492	0.23	2.23714e-22	C5
Macf1	ENSMUSG00000028649	0.303587	0.622	0.329	3.02164e-22	C5
Igfbp2	ENSMUSG00000039323	0.490206	0.849	0.553	3.32179e-22	C5
Gtf2i	ENSMUSG00000060261	0.260575	0.801	0.456	4.74372e-22	C5
Prrc2b	ENSMUSG00000039262	0.279995	0.536	0.263	1.33692e-21	C5
Sptbn2	ENSMUSG00000067889	0.29641	0.44	0.206	4.30526e-21	C5
Kif1a	ENSMUSG00000014602	0.336742	0.783	0.462	5.50489e-21	C5
Sfpq	ENSMUSG00000028820	0.251468	0.504	0.242	1.45432e-20	C5
Fam120a	ENSMUSG00000038014	0.254638	0.49	0.237	2.09877e-20	C5
Timp2	ENSMUSG00000017466	0.301537	0.88	0.561	4.08697e-20	C5
Epas1	ENSMUSG00000024140	0.386123	0.928	0.666	5.08042e-20	C5
Lrp8	ENSMUSG00000028613	0.252071	0.691	0.379	5.28852e-20	C5
Mertk	ENSMUSG00000014361	0.269306	0.454	0.216	9.73159e-20	C5
Sesn3	ENSMUSG00000032009	0.310729	0.839	0.512	1.00906e-19	C5
Gnao1	ENSMUSG00000031748	0.266862	0.699	0.398	1.41431e-19	C5
Lrp1	ENSMUSG00000040249	0.366205	0.948	0.691	2.74673e-19	C5
Gm42418	ENSMUSG00000098178	0.70044	0.755	0.527	2.90124e-19	C5
Clic6	ENSMUSG00000022949	0.328702	0.978	0.83	6.78564e-19	C5
Ptpn13	ENSMUSG00000034573	0.277986	0.53	0.276	7.6142e-19	C5
Sorl1	ENSMUSG00000049313	0.276376	0.548	0.285	1.0083e-18	C5
Etnk1	ENSMUSG00000030275	0.270733	0.767	0.45	1.73394e-18	C5
Abca4	ENSMUSG00000028125	0.263984	0.823	0.514	5.08423e-18	C5
Slc20a2	ENSMUSG00000037656	0.279935	0.773	0.46	6.09203e-18	C5
Met	ENSMUSG00000009376	0.268561	0.829	0.524	3.5476e-17	C5
Tmem229b	ENSMUSG00000046157	0.264632	0.791	0.486	1.12104e-16	C5
Rhobtb2	ENSMUSG00000022075	0.265319	0.749	0.449	1.26684e-16	C5
Itgav	ENSMUSG00000027087	0.321977	0.896	0.624	1.75695e-16	C5
Sox9	ENSMUSG00000000567	0.264609	0.687	0.409	4.71643e-16	C5
Tbc1d1	ENSMUSG00000029174	0.312949	0.912	0.658	8.62984e-16	C5
Mtch1	ENSMUSG00000024012	0.284186	0.928	0.644	1.30667e-15	C5
Nedd4	ENSMUSG00000032216	0.262684	0.843	0.554	1.48462e-14	C5
Slc4a2	ENSMUSG00000028962	0.26235	0.926	0.666	3.79007e-14	C5
Cspg5	ENSMUSG00000032482	0.296508	0.992	0.869	1.35703e-13	C5
Zbtb20	ENSMUSG00000022708	0.27421	0.853	0.577	1.4311e-13	C5
Col8a2	ENSMUSG00000056174	0.268787	0.996	0.909	1.55705e-12	C5
Itgb8	ENSMUSG00000025321	0.266103	0.982	0.829	6.36905e-09	C5
Fbln5	ENSMUSG00000021186	0.268875	0.503	0.235	5.47808e-26	C6
Fos	ENSMUSG00000021250	0.275293	0.282	0.096	6.0751e-25	C6
Pdia3	ENSMUSG00000027248	0.323002	0.834	0.51	7.97553e-25	C6
Ctsc	ENSMUSG00000030560	0.280789	0.874	0.564	3.18812e-24	C6
Pon1	ENSMUSG00000002588	0.307469	1	0.962	1.27122e-23	C6
Kcnj13	ENSMUSG00000079436	0.345569	0.997	0.94	4.11975e-20	C6
Atp5b	ENSMUSG00000025393	0.265491	0.997	0.913	4.73646e-20	C6
Rrh	ENSMUSG00000028012	0.278451	0.969	0.788	6.46227e-19	C6
Pltp	ENSMUSG00000017754	0.260078	1	0.958	2.00599e-18	C6
Id2	ENSMUSG00000020644	0.252603	0.891	0.655	1.62711e-13	C6
Col8a1	ENSMUSG00000068196	0.262066	0.958	0.754	1.29747e-10	C6
